# Supplementary material for: Highly efficient current-induced domain wall motion in a room temperature van der Waals magnet
Source: Nat Commun. 2025 Nov 27;16:10790. doi: 10.1038/s41467-025-66637-4 (PMC12663122; doi:10.1038/s41467-025-66637-4)
Supplement: Supplementary file 3 — Main [file 41467_2025_66637_MOESM3_ESM.xlsx]

## Sheet: Figure 1c
50	0.25861	0.00549
100	0.24834	0.00312
150	0.23218	0.00262
200	0.20786	0.0021
250	0.18373	0.00437
290	0.15092	0.00296
320	0.11115	0.00244
340	0.07618	0.00223

## Sheet: Figure 1d
0	0	0	0	0	0	0	0	0	0	0	0	0	0	0	0	0	0
-0.13487	0	0	-0.13487	0	0	-0.13487	0	0	-0.13487	0	0	-0.13487	0	0	-0.13487	0	0
-0.17983	0	0	-0.17983	0	0	-0.17983	0	0	-0.17983	0	0	-0.17983	0	0	-0.17983	0	0
-0.227	0	0	-0.227	3.52667	0.21127	-0.227	2.43333	0.40415	-0.227	0	0	-0.227	0	0	-0.227	0	0
-0.28577	1.48	0.31749	-0.28577	3.58333	0.14434	-0.28577	2.73333	1.20554	-0.28577	0	0	-0.28577	0	0	-0.28577	0	0
-0.32064	4.34	0.57376	-0.32064	6.65625	0.55316	-0.32064	7.26667	0.66583	-0.32064	4.43333	2.12211	-0.32064	0	0	-0.32064	0	0
-0.35977	7.16	0.13856	-0.35977	7.75	0.6455	-0.35977	8.1	0.24495	-0.35977	6.38333	0.56199	-0.35977	0	0	-0.35977	0	0
-0.40366	8.25	0.17078	-0.40366	7.7925	0.67248	-0.40366	9.6325	0.49621	-0.40366	8.83333	1.04083	-0.40366	3.225	0.78541	-0.40366	3.6	0.84853
			-0.45292	10.0425	0.417	-0.45292	11.6375	0.7696	-0.45292	11.2	0.69282	-0.45292	7.05	1.8214	-0.45292	7.6	1.08934
			-0.50818	11.5425	0.53281	-0.57019	14.0113	0.12113	-0.57019	15.6667	0.57735	-0.57019	14.8	0.64291	-0.57019	15.9548	0.45815
			-0.57019	11.0625	0.42696	-0.63976	15.2312	0.21735	-0.63976	17.625	0.25	-0.63976	16.4	1.6568	-0.63976	18.5	0
			-0.63976	14	0.40825	-0.71783	18.125	0.32275	-0.71783	19.2233	0.25423	-0.71783	18.65	1.09886	-0.71783	20.45	0.25981
									-0.80541	21.25	0.25	-0.80541	22.7797	0.26258	-0.80541	21.5593	1.87883
												-0.90369	19.678	0.3304	-0.90369	24.8214	0.18558

## Sheet: Figure 1e
290	36.9933	1.89325
250	28.8664	0.84139
200	31.4336	1.79791
150	33.0988	0.76485
100	35.3821	0.50152
50	34.4894	1.4854

## Sheet: Figure 1f
290	0.28135	0.0026
250	0.17863	0.01801
200	0.23195	0.03133
150	0.28574	0.0065
100	0.39082	0.00609
50	0.38108	0.01682

## Sheet: Figure 2b
0.01855	1e-06	1.14614
-0.00134	0	1.15064
0.01904	1e-06	1.15563
0.03827	2e-06	1.1611
0.05795	3e-06	1.16704
0.08024	4e-06	1.17347
0.10107	5e-06	1.18696
0.11825	6e-06	1.19494
0.1368	7e-06	1.20237
0.15642	8e-06	1.2173
0.17583	9e-06	1.20921
0.19539	1e-05	1.18124
0.21495	1.1e-05	1.17754
0.23425	1.2e-05	1.19035
0.25334	1.3e-05	1.2003
0.27396	1.4e-05	1.2084
0.29176	1.5e-05	1.21498
0.31084	1.6e-05	1.21932
0.32984	1.7e-05	1.22441
0.34857	1.8e-05	1.23163
0.36757	1.9e-05	1.22951
0.38638	2e-05	1.22922
0.40502	2.1e-05	1.23763
0.4235	2.2e-05	1.24146
0.44214	2.3e-05	1.24485
0.46072	2.4e-05	1.24712
0.4792	2.5e-05	1.24791
0.49755	2.6e-05	1.24976
0.51619	2.7e-05	1.25066
0.53458	2.8e-05	1.25361
0.55303	2.9e-05	1.25771
0.57128	3e-05	1.25818
0.5897	3.1e-05	1.25862
0.60815	3.2e-05	1.25646
0.62606	3.3e-05	1.25267
0.6448	3.4e-05	1.24966
0.66347	3.5e-05	1.24623
0.68192	3.6e-05	1.24264
0.70073	3.7e-05	1.23654
0.71909	3.8e-05	1.23299
0.73794	3.9e-05	1.23073
0.7567	4e-05	1.22407
0.77573	4.1e-05	1.2157
0.79481	4.2e-05	1.20685
0.81393	4.3e-05	1.19898
0.83312	4.4e-05	1.1902
0.85282	4.5e-05	1.17949
0.87245	4.6e-05	1.16907
0.89213	4.7e-05	1.1571
0.91225	4.8e-05	1.14492
0.93264	4.9e-05	1.13394
0.95301	5e-05	1.1214
0.97367	5.1e-05	1.10798
0.99472	5.2e-05	1.09657
1.01582	5.3e-05	1.08435
1.0373	5.4e-05	1.06985
1.05904	5.5e-05	1.05479
1.08093	5.6e-05	1.03906
1.10332	5.7e-05	1.02315
1.12614	5.8e-05	1.00906
1.1492	5.9e-05	0.99425
1.17273	6e-05	0.97945
1.19651	6.1e-05	0.96619
1.22026	6.2e-05	0.95235
1.24471	6.3e-05	0.93733
1.26989	6.4e-05	0.91955
1.29486	6.5e-05	0.89906
1.32105	6.6e-05	0.87686
1.34754	6.7e-05	0.85425
1.37498	6.8e-05	0.83039
1.40346	6.9e-05	0.804
1.43231	7e-05	0.77945
1.46231	7.1e-05	0.75665
1.49343	7.2e-05	0.7357
1.52546	7.3e-05	0.71947
1.5578	7.4e-05	0.7062
1.59076	7.5e-05	0.69702
1.62428	7.6e-05	0.69173
1.65747	7.7e-05	0.68925
1.69089	7.8e-05	0.68883
1.72449	7.9e-05	0.69071
1.75793	8e-05	0.69562
1.79131	8.1e-05	0.70157
1.82394	8.2e-05	0.70417
1.85681	8.3e-05	0.70064
1.88907	8.4e-05	0.69419
1.92171	8.5e-05	0.6887
1.95511	8.6e-05	0.68772
1.99045	8.7e-05	0.69554
2.02418	8.8e-05	0.71322
2.05597	8.9e-05	0.74023
2.08628	9e-05	0.77513
2.11492	9.1e-05	0.81338
2.14248	9.2e-05	0.84702
2.16925	9.3e-05	0.87247
2.19545	9.4e-05	0.89292
2.22107	9.5e-05	0.90738
2.24624	9.6e-05	0.91744
2.27122	9.7e-05	0.9263
2.29605	9.8e-05	0.93305
2.32069	9.9e-05	0.94009
2.3455	0.0001	0.94763
2.36962	0.000101	0.95467
2.39374	0.000102	0.96143
2.41768	0.000103	0.96788
2.44108	0.000104	0.97432
2.46502	0.000105	0.97772
2.48859	0.000106	0.98075
2.5122	0.000107	0.98275
2.53548	0.000108	0.98371
2.55896	0.000109	0.98545
2.58243	0.00011	0.98681
2.60561	0.000111	0.98866
2.62938	0.000112	0.98875
2.65232	0.000113	0.98862
2.67609	0.000114	0.9894
2.69886	0.000115	0.98987
2.72242	0.000116	0.99255
2.74586	0.000117	0.99484
2.76903	0.000118	0.99582
2.79213	0.000119	0.99645
2.8152	0.00012	0.99716
2.83814	0.000121	0.99692
2.8615	0.000122	0.99284
2.88485	0.000123	0.99263
2.90793	0.000124	0.99535
2.93141	0.000125	0.99793
2.95467	0.000126	1.00101
2.97761	0.000127	1.00254
2.99988	0.000128	1.00307
3.02338	0.000129	1.00408
3.04626	0.00013	1.00425
3.06975	0.000131	1.00098
3.09261	0.000132	0.9965
3.11567	0.000133	0.9976
3.13864	0.000134	0.99921
3.16189	0.000135	0.99736
3.18526	0.000136	0.99679
3.20838	0.000137	0.9977
3.23119	0.000138	0.99868
3.25468	0.000139	0.999
3.27771	0.00014	1.00104
3.30044	0.000141	1.00024
3.32366	0.000142	0.99842
3.34702	0.000143	0.99981
3.36999	0.000144	0.9992
3.3929	0.000145	0.99832
3.41646	0.000146	1.00104
3.43911	0.000147	1.00198
3.46234	0.000148	1.00192
3.48538	0.000149	1.00382
3.50815	0.00015	1.00468
3.53133	0.000151	1.00145
3.55459	0.000152	0.99962
3.57709	0.000153	1.00006
3.60049	0.000154	0.99865
3.62392	0.000155	0.9982
3.64702	0.000156	1.00014
3.66974	0.000157	1.00128
3.69296	0.000158	1.00156
3.71601	0.000159	1.00397
3.73903	0.00016	1.00408
3.76163	0.000161	1.00122
3.78517	0.000162	1.00127
3.8083	0.000163	1.00278
3.83087	0.000164	1.00178
3.8543	0.000165	1.00134
3.87734	0.000166	1.00392
3.90003	0.000167	1.00427
3.92318	0.000168	1.0024
3.94633	0.000169	1.00461
3.96907	0.00017	1.00683
3.99217	0.000171	1.00536
4.01526	0.000172	1.00471
4.03793	0.000173	1.00504
4.06086	0.000174	1.00441
4.08392	0.000175	1.00468
4.10724	0.000176	1.00422
4.13006	0.000177	1.00266
4.15299	0.000178	1.00282
4.17589	0.000179	1.00365
4.19905	0.00018	1.00406
4.22212	0.000181	1.00331
4.24501	0.000182	1.00253
4.2681	0.000183	1.00189
4.29117	0.000184	1.00141
4.31409	0.000185	1.00127
4.33717	0.000186	1.00072
4.36028	0.000187	1.00251
4.38352	0.000188	1.00367
4.40634	0.000189	1.00275
4.42935	0.00019	1.00297
4.45218	0.000191	1.00643
4.47508	0.000192	1.00821
4.49845	0.000193	1.00477
4.52128	0.000194	1.0038
4.54406	0.000195	1.00313
4.58928	0.000197	1.00082
4.61295	0.000198	0.99998
4.63608	0.000199	1.00021
4.636	0.000199	0.9998
4.61299	0.000198	1.00172
4.58959	0.000197	1.00646
4.56725	0.000196	1.0084
4.54415	0.000195	1.00746
4.52128	0.000194	1.00933
4.49832	0.000193	1.00632
4.47551	0.000192	1.00282
4.45235	0.000191	1.0027
4.42942	0.00019	1.00225
4.40619	0.000189	1.00201
4.38293	0.000188	1.00364
4.36052	0.000187	1.00386
4.33719	0.000186	1.00368
4.31417	0.000185	1.00385
4.29151	0.000184	1.00466
4.26826	0.000183	1.0043
4.24503	0.000182	1.00419
4.2223	0.000181	1.0052
4.19931	0.00018	1.00577
4.17663	0.000179	1.00698
4.15342	0.000178	1.00661
4.13033	0.000177	1.00465
4.1077	0.000176	1.00345
4.08462	0.000175	1.00241
4.06136	0.000174	1.0031
4.03839	0.000173	1.00334
4.01552	0.000172	1.00013
3.99231	0.000171	1.00003
3.96935	0.00017	1.00234
3.94637	0.000169	1.00337
3.92307	0.000168	1.00334
3.9	0.000167	1.0028
3.87741	0.000166	1.00253
3.85429	0.000165	1.00268
3.83139	0.000164	1.00334
3.80792	0.000163	1.00302
3.785	0.000162	1.00258
3.7621	0.000161	1.00261
3.73915	0.00016	1.00209
3.71605	0.000159	1.00244
3.69319	0.000158	1.00195
3.67006	0.000157	1.00182
3.64665	0.000156	1.00327
3.62378	0.000155	1.00243
3.60092	0.000154	1.00126
3.57793	0.000153	1.00218
3.5551	0.000152	1.00136
3.53162	0.000151	0.99837
3.50835	0.00015	0.99844
3.48552	0.000149	0.9997
3.46238	0.000148	0.99877
3.43897	0.000147	1.00027
3.4164	0.000146	1.00154
3.39339	0.000145	1.00057
3.36989	0.000144	1.0008
3.34673	0.000143	1.00143
3.32409	0.000142	1.00042
3.30074	0.000141	0.9997
3.27793	0.00014	1.00023
3.25455	0.000139	0.99953
3.23169	0.000138	0.99763
3.20834	0.000137	0.99666
3.18514	0.000136	0.99603
3.16195	0.000135	0.99703
3.13914	0.000134	0.99832
3.11565	0.000133	0.99973
3.09257	0.000132	0.99819
3.06953	0.000131	0.99551
3.04669	0.00013	0.9972
3.02322	0.000129	0.99987
3.0002	0.000128	1.00177
2.97634	0.000127	1.00247
2.95432	0.000126	1.00249
2.93113	0.000125	1.00169
2.90811	0.000124	0.99973
2.88492	0.000123	0.9973
2.86177	0.000122	0.99432
2.83811	0.000121	0.99307
2.81498	0.00012	0.99396
2.79181	0.000119	0.99382
2.7689	0.000118	0.99533
2.74577	0.000117	0.99532
2.72212	0.000116	0.99144
2.6989	0.000115	0.98813
2.67569	0.000114	0.9864
2.65237	0.000113	0.98659
2.62851	0.000112	0.98773
2.60528	0.000111	0.98772
2.58216	0.00011	0.98945
2.55868	0.000109	0.99167
2.53552	0.000108	0.99276
2.51191	0.000107	0.99064
2.48903	0.000106	0.98556
2.46556	0.000105	0.98071
2.44177	0.000104	0.97428
2.41803	0.000103	0.96707
2.39405	0.000102	0.95977
2.36979	0.000101	0.95422
2.34561	0.0001	0.95001
2.32113	9.9e-05	0.94387
2.29674	9.8e-05	0.93726
2.27207	9.7e-05	0.93013
2.24712	9.6e-05	0.91973
2.22164	9.5e-05	0.90696
2.19614	9.4e-05	0.89134
2.16995	9.3e-05	0.87097
2.14326	9.2e-05	0.84593
2.11534	9.1e-05	0.81251
2.08702	9e-05	0.77371
2.05645	8.9e-05	0.73894
2.02467	8.8e-05	0.71175
1.99066	8.7e-05	0.69485
1.95544	8.6e-05	0.68721
1.92215	8.5e-05	0.68887
1.88962	8.4e-05	0.69689
1.85687	8.3e-05	0.7035
1.82489	8.2e-05	0.7058
1.79163	8.1e-05	0.70135
1.75922	8e-05	0.69401
1.72514	7.9e-05	0.68876
1.69112	7.8e-05	0.68495
1.6574	7.7e-05	0.68455
1.62419	7.6e-05	0.6888
1.5906	7.5e-05	0.69668
1.55786	7.4e-05	0.70932
1.5251	7.3e-05	0.72348
1.49378	7.2e-05	0.73939
1.463	7.1e-05	0.75947
1.43284	7e-05	0.78127
1.4042	6.9e-05	0.80549
1.37539	6.8e-05	0.8299
1.34808	6.7e-05	0.85339
1.32143	6.6e-05	0.8767
1.29545	6.5e-05	0.89744
1.27037	6.4e-05	0.91592
1.24511	6.3e-05	0.93197
1.22076	6.2e-05	0.94813
1.1964	6.1e-05	0.96429
1.17267	6e-05	0.97998
1.14894	5.9e-05	0.99583
1.12639	5.8e-05	1.01092
1.1038	5.7e-05	1.02488
1.08133	5.6e-05	1.03929
1.05929	5.5e-05	1.05405
1.03725	5.4e-05	1.06693
1.01593	5.3e-05	1.0805
0.99452	5.2e-05	1.09584
0.97397	5.1e-05	1.11056
0.95311	5e-05	1.12523
0.93274	4.9e-05	1.13584
0.91242	4.8e-05	1.14607
0.8925	4.7e-05	1.1586
0.87268	4.6e-05	1.16957
0.853	4.5e-05	1.17924
0.8332	4.4e-05	1.18833
0.81434	4.3e-05	1.1969
0.79501	4.2e-05	1.2054
0.7757	4.1e-05	1.2144
0.75681	4e-05	1.22283
0.73805	3.9e-05	1.23023
0.71926	3.8e-05	1.23667
0.70076	3.7e-05	1.24213
0.68214	3.6e-05	1.2461
0.66378	3.5e-05	1.24654
0.64526	3.4e-05	1.2458
0.62645	3.3e-05	1.24743
0.60814	3.2e-05	1.24969
0.58979	3.1e-05	1.25226
0.5709	3e-05	1.25546
0.55288	2.9e-05	1.25748
0.53459	2.8e-05	1.25476
0.51617	2.7e-05	1.25303
0.49776	2.6e-05	1.2533
0.47922	2.5e-05	1.24928
0.46052	2.4e-05	1.24548
0.44207	2.3e-05	1.24294
0.42372	2.2e-05	1.24089
0.40495	2.1e-05	1.23995
0.38637	2e-05	1.23592
0.36752	1.9e-05	1.2297
0.34865	1.8e-05	1.22377
0.33011	1.7e-05	1.22022
0.31091	1.6e-05	1.21615
0.29176	1.5e-05	1.2108
0.2728	1.4e-05	1.20508
0.2536	1.3e-05	1.19808
0.23439	1.2e-05	1.19497
0.21493	1.1e-05	1.19192
0.19548	1e-05	1.18653
0.17596	9e-06	1.18382
0.1565	8e-06	1.18087
0.13705	7e-06	1.17784
0.11725	6e-06	1.17562
0.09777	5e-06	1.17259
0.07798	4e-06	1.16966
0.05808	3e-06	1.16753
0.03844	2e-06	1.16747
0.01865	1e-06	1.16729
-0.00118	0	1.16714
-0.02091	-1e-06	1.16767
-0.04068	-2e-06	1.16804
-0.06037	-3e-06	1.16881
-0.0802	-4e-06	1.17019
-0.09994	-5e-06	1.17217
-0.11961	-6e-06	1.17403
-0.1391	-7e-06	1.17737
-0.15891	-8e-06	1.18056
-0.17826	-9e-06	1.18411
-0.19779	-1e-05	1.18854
-0.21721	-1.1e-05	1.19264
-0.23644	-1.2e-05	1.19722
-0.2559	-1.3e-05	1.2014
-0.27478	-1.4e-05	1.2054
-0.29404	-1.5e-05	1.21037
-0.31306	-1.6e-05	1.21606
-0.33211	-1.7e-05	1.22101
-0.35085	-1.8e-05	1.2245
-0.36979	-1.9e-05	1.23056
-0.3883	-2e-05	1.23711
-0.40703	-2.1e-05	1.24084
-0.42577	-2.2e-05	1.24239
-0.44415	-2.3e-05	1.24462
-0.46257	-2.4e-05	1.24726
-0.4812	-2.5e-05	1.24875
-0.49972	-2.6e-05	1.25223
-0.51823	-2.7e-05	1.25545
-0.53638	-2.8e-05	1.25867
-0.55486	-2.9e-05	1.26372
-0.57313	-3e-05	1.26468
-0.59119	-3.1e-05	1.26084
-0.60953	-3.2e-05	1.25469
-0.62794	-3.3e-05	1.24951
-0.64639	-3.4e-05	1.24678
-0.66534	-3.5e-05	1.24414
-0.68383	-3.6e-05	1.24222
-0.70252	-3.7e-05	1.23811
-0.72085	-3.8e-05	1.23396
-0.73947	-3.9e-05	1.23039
-0.75834	-4e-05	1.22391
-0.77763	-4.1e-05	1.21411
-0.79678	-4.2e-05	1.20311
-0.81572	-4.3e-05	1.19287
-0.83518	-4.4e-05	1.1825
-0.85458	-4.5e-05	1.17561
-0.87469	-4.6e-05	1.16839
-0.89439	-4.7e-05	1.15742
-0.91473	-4.8e-05	1.14849
-0.93478	-4.9e-05	1.13799
-0.95457	-5e-05	1.12636
-0.97556	-5.1e-05	1.11147
-0.99645	-5.2e-05	1.09756
-1.01773	-5.3e-05	1.0835
-1.03942	-5.4e-05	1.06501
-1.06098	-5.5e-05	1.05362
-1.08318	-5.6e-05	1.04399
-1.10479	-5.7e-05	1.03092
-1.12821	-5.8e-05	1.01547
-1.15089	-5.9e-05	0.99916
-1.17378	-6e-05	0.98464
-1.19755	-6.1e-05	0.96831
-1.2219	-6.2e-05	0.95296
-1.24651	-6.3e-05	0.9363
-1.27079	-6.4e-05	0.91734
-1.2964	-6.5e-05	0.89954
-1.32251	-6.6e-05	0.88038
-1.34904	-6.7e-05	0.85719
-1.37608	-6.8e-05	0.82995
-1.4042	-6.9e-05	0.80637
-1.43362	-7e-05	0.78455
-1.46315	-7.1e-05	0.76229
-1.49458	-7.2e-05	0.74287
-1.52574	-7.3e-05	0.72773
-1.55734	-7.4e-05	0.71633
-1.59023	-7.5e-05	0.70782
-1.62276	-7.6e-05	0.70264
-1.65609	-7.7e-05	0.69774
-1.689	-7.8e-05	0.69521
-1.72238	-7.9e-05	0.69721
-1.75491	-8e-05	0.70134
-1.78865	-8.1e-05	0.70582
-1.82121	-8.2e-05	0.70688
-1.85347	-8.3e-05	0.70302
-1.88595	-8.4e-05	0.6958
-1.91831	-8.5e-05	0.69178
-1.95226	-8.6e-05	0.69359
-1.98644	-8.7e-05	0.70122
-2.02002	-8.8e-05	0.72102
-2.05169	-8.9e-05	0.75101
-2.08109	-9e-05	0.78657
-2.10967	-9.1e-05	0.82155
-2.1371	-9.2e-05	0.85243
-2.16315	-9.3e-05	0.87821
-2.18953	-9.4e-05	0.89536
-2.21527	-9.5e-05	0.90949
-2.24068	-9.6e-05	0.92054
-2.26503	-9.7e-05	0.92797
-2.28995	-9.8e-05	0.93615
-2.31476	-9.9e-05	0.9435
-2.33889	-0.0001	0.9495
-2.36356	-0.000101	0.95461
-2.38738	-0.000102	0.96194
-2.41151	-0.000103	0.97006
-2.43501	-0.000104	0.97365
-2.45869	-0.000105	0.97606
-2.48224	-0.000106	0.9792
-2.50574	-0.000107	0.98076
-2.52939	-0.000108	0.98061
-2.55315	-0.000109	0.98568
-2.57638	-0.00011	0.99184
-2.59944	-0.000111	0.99315
-2.62311	-0.000112	0.99425
-2.64592	-0.000113	0.9945
-2.66847	-0.000114	0.99232
-2.69273	-0.000115	0.99107
-2.71601	-0.000116	0.99218
-2.73928	-0.000117	0.99199
-2.76244	-0.000118	0.99272
-2.78565	-0.000119	0.99668
-2.80851	-0.00012	0.99771
-2.8319	-0.000121	0.99518
-2.8549	-0.000122	0.99486
-2.87834	-0.000123	0.99411
-2.90172	-0.000124	0.99408
-2.92469	-0.000125	0.99835
-2.94789	-0.000126	1.0037
-2.97072	-0.000127	1.0064
-2.99401	-0.000128	1.00732
-3.01639	-0.000129	1.0071
-3.0393	-0.00013	1.00648
-3.0623	-0.000131	1.00523
-3.08584	-0.000132	1.00347
-3.10848	-0.000133	1.0005
-3.13159	-0.000134	0.99991
-3.15461	-0.000135	1.00132
-3.17777	-0.000136	1.00006
-3.20083	-0.000137	0.99862
-3.22397	-0.000138	0.99802
-3.2469	-0.000139	0.99881
-3.27044	-0.00014	0.99873
-3.29344	-0.000141	0.99799
-3.31621	-0.000142	0.99896
-3.33962	-0.000143	0.99981
-3.36254	-0.000144	1.00118
-3.3859	-0.000145	1.00184
-3.40872	-0.000146	1.00208
-3.43163	-0.000147	1.00473
-3.45483	-0.000148	1.00505
-3.47764	-0.000149	1.00483
-3.50066	-0.00015	1.00347
-3.52352	-0.000151	1.00127
-3.54677	-0.000152	1.00061
-3.56988	-0.000153	0.99983
-3.59282	-0.000154	1.00148
-3.61613	-0.000155	1.00335
-3.63899	-0.000156	1.00443
-3.66205	-0.000157	1.0052
-3.68468	-0.000158	1.00473
-3.70765	-0.000159	1.0051
-3.73093	-0.00016	1.00403
-3.75393	-0.000161	1.0021
-3.77691	-0.000162	1.00212
-3.79992	-0.000163	1.00375
-3.82286	-0.000164	1.00481
-3.84602	-0.000165	1.00363
-3.86886	-0.000166	1.00083
-3.89173	-0.000167	0.99948
-3.91499	-0.000168	1.00085
-3.93831	-0.000169	1.00188
-3.96128	-0.00017	1.00238
-3.9845	-0.000171	1.00339
-4.00698	-0.000172	1.00357
-4.03002	-0.000173	1.00288
-4.05318	-0.000174	1.00237
-4.07617	-0.000175	1.00195
-4.09941	-0.000176	1.00153
-4.12273	-0.000177	1.00252
-4.14531	-0.000178	1.0047
-4.16821	-0.000179	1.00202
-4.19121	-0.00018	1.00528
-4.21412	-0.000181	1.01297
-4.23724	-0.000182	1.01479
-4.26013	-0.000183	1.01769
-4.28304	-0.000184	1.02131
-4.30411	-0.000185	1.02318
-4.32772	-0.000186	1.02288
-4.35024	-0.000187	1.01861
-4.3731	-0.000188	1.01239
-4.39585	-0.000189	1.00573
-4.41879	-0.00019	1.00608
-4.44185	-0.000191	1.00812
-4.46492	-0.000192	1.00603
-4.48757	-0.000193	1.0044
-4.5106	-0.000194	1.00332
-4.53356	-0.000195	1.00503
-4.55657	-0.000196	1.00556
-4.57967	-0.000197	1.00573
-4.60283	-0.000198	1.00884
-4.6253	-0.000199	1.01111
-4.62545	-0.000199	1.01038
-4.60239	-0.000198	1.00888
-4.57985	-0.000197	1.00624
-4.55679	-0.000196	1.00272
-4.53346	-0.000195	1.00144
-4.51033	-0.000194	0.9988
-4.48739	-0.000193	1.00139
-4.46443	-0.000192	1.01189
-4.44169	-0.000191	1.02116
-4.41875	-0.00019	1.02587
-4.396	-0.000189	1.02588
-4.37496	-0.000188	1.02484
-4.3518	-0.000187	1.02224
-4.32901	-0.000186	1.018
-4.30586	-0.000185	1.01186
-4.28302	-0.000184	1.00407
-4.26026	-0.000183	1.00438
-4.23727	-0.000182	1.00704
-4.21436	-0.000181	1.00551
-4.19135	-0.00018	1.00446
-4.16844	-0.000179	1.00365
-4.14533	-0.000178	1.00355
-4.12221	-0.000177	1.00341
-4.09932	-0.000176	1.00392
-4.07642	-0.000175	1.00325
-4.05342	-0.000174	1.00179
-4.03022	-0.000173	1.00179
-4.00734	-0.000172	1.00151
-3.9842	-0.000171	1.00007
-3.96092	-0.00017	1.00187
-3.93803	-0.000169	1.00493
-3.91525	-0.000168	1.00662
-3.8921	-0.000167	1.00786
-3.86914	-0.000166	1.00782
-3.84672	-0.000165	1.00626
-3.82337	-0.000164	1.00419
-3.8006	-0.000163	1.00342
-3.77719	-0.000162	1.00216
-3.75433	-0.000161	1.00048
-3.73126	-0.00016	1.00243
-3.70826	-0.000159	1.0039
-3.68521	-0.000158	1.0034
-3.66228	-0.000157	1.00312
-3.6393	-0.000156	1.00098
-3.6163	-0.000155	0.99918
-3.59297	-0.000154	0.99923
-3.5699	-0.000153	0.99954
-3.54685	-0.000152	0.99857
-3.52349	-0.000151	0.99882
-3.50072	-0.00015	1.00126
-3.47777	-0.000149	1.00205
-3.45448	-0.000148	1.00262
-3.43131	-0.000147	1.00349
-3.40859	-0.000146	1.00159
-3.38555	-0.000145	1.00107
-3.36238	-0.000144	1.00236
-3.33954	-0.000143	1.00312
-3.31615	-0.000142	1.00227
-3.29322	-0.000141	1.00124
-3.27033	-0.00014	1.00164
-3.24723	-0.000139	1.0017
-3.22437	-0.000138	1.00132
-3.20096	-0.000137	1.00069
-3.17793	-0.000136	0.99908
-3.15494	-0.000135	0.99869
-3.13188	-0.000134	1.00053
-3.10858	-0.000133	1.00094
-3.08579	-0.000132	0.99948
-3.06236	-0.000131	0.99894
-3.03963	-0.00013	0.99854
-3.01646	-0.000129	0.99864
-2.99288	-0.000128	0.99739
-2.97006	-0.000127	0.99575
-2.94696	-0.000126	0.99512
-2.92355	-0.000125	0.99586
-2.90062	-0.000124	0.99833
-2.87705	-0.000123	0.99758
-2.85413	-0.000122	0.99823
-2.83106	-0.000121	0.99799
-2.80801	-0.00012	0.99243
-2.78467	-0.000119	0.98909
-2.76139	-0.000118	0.98492
-2.73802	-0.000117	0.98151
-2.71374	-0.000116	0.98221
-2.69044	-0.000115	0.98343
-2.66732	-0.000114	0.98568
-2.64363	-0.000113	0.98891
-2.62083	-0.000112	0.99304
-2.59722	-0.000111	0.99341
-2.57399	-0.00011	0.99164
-2.55069	-0.000109	0.99252
-2.52752	-0.000108	0.99048
-2.50411	-0.000107	0.98703
-2.48081	-0.000106	0.98565
-2.45731	-0.000105	0.98122
-2.4338	-0.000104	0.97421
-2.40968	-0.000103	0.96848
-2.38604	-0.000102	0.96209
-2.36224	-0.000101	0.95535
-2.33744	-0.0001	0.94996
-2.31317	-9.9e-05	0.94443
-2.28885	-9.8e-05	0.93734
-2.2638	-9.7e-05	0.92899
-2.2392	-9.6e-05	0.92158
-2.21386	-9.5e-05	0.91051
-2.18834	-9.4e-05	0.89547
-2.16226	-9.3e-05	0.8782
-2.13563	-9.2e-05	0.85371
-2.10837	-9.1e-05	0.8213
-2.08006	-9e-05	0.78427
-2.05034	-8.9e-05	0.74938
-2.01871	-8.8e-05	0.72198
-1.98518	-8.7e-05	0.70235
-1.95056	-8.6e-05	0.69296
-1.91715	-8.5e-05	0.69275
-1.88503	-8.4e-05	0.69786
-1.85241	-8.3e-05	0.70518
-1.8199	-8.2e-05	0.70945
-1.78753	-8.1e-05	0.7064
-1.75443	-8e-05	0.70008
-1.72136	-7.9e-05	0.69677
-1.68839	-7.8e-05	0.69548
-1.65479	-7.7e-05	0.69639
-1.62149	-7.6e-05	0.70068
-1.58901	-7.5e-05	0.70728
-1.5566	-7.4e-05	0.71658
-1.5245	-7.3e-05	0.72901
-1.49341	-7.2e-05	0.74464
-1.46231	-7.1e-05	0.76328
-1.4326	-7e-05	0.78496
-1.4034	-6.9e-05	0.80824
-1.37528	-6.8e-05	0.83172
-1.34823	-6.7e-05	0.85641
-1.32172	-6.6e-05	0.88111
-1.29562	-6.5e-05	0.90167
-1.27025	-6.4e-05	0.92124
-1.24553	-6.3e-05	0.93921
-1.22135	-6.2e-05	0.95278
-1.19737	-6.1e-05	0.96836
-1.1733	-6e-05	0.98284
-1.15055	-5.9e-05	0.9973
-1.1269	-5.8e-05	1.01273
-1.10423	-5.7e-05	1.02578
-1.08247	-5.6e-05	1.04219
-1.06006	-5.5e-05	1.05895
-1.0389	-5.4e-05	1.07371
-1.01683	-5.3e-05	1.08566
-0.99585	-5.2e-05	1.09633
-0.9754	-5.1e-05	1.11054
-0.95451	-5e-05	1.12315
-0.93367	-4.9e-05	1.13558
-0.91367	-4.8e-05	1.14602
-0.89381	-4.7e-05	1.15579
-0.87384	-4.6e-05	1.17018
-0.85416	-4.5e-05	1.18244
-0.83464	-4.4e-05	1.19164
-0.81535	-4.3e-05	1.20081
-0.79648	-4.2e-05	1.20894
-0.77721	-4.1e-05	1.21753
-0.75834	-4e-05	1.22463
-0.73964	-3.9e-05	1.22642
-0.7207	-3.8e-05	1.23049
-0.70191	-3.7e-05	1.23661
-0.68367	-3.6e-05	1.24014
-0.6646	-3.5e-05	1.2449
-0.64611	-3.4e-05	1.24868
-0.62806	-3.3e-05	1.25298
-0.60923	-3.2e-05	1.25635
-0.5911	-3.1e-05	1.25888
-0.5728	-3e-05	1.26045
-0.55416	-2.9e-05	1.25773
-0.53637	-2.8e-05	1.25921
-0.51751	-2.7e-05	1.25859
-0.4993	-2.6e-05	1.25402
-0.48091	-2.5e-05	1.25194
-0.46242	-2.4e-05	1.24771
-0.44406	-2.3e-05	1.24531
-0.42525	-2.2e-05	1.24217
-0.40662	-2.1e-05	1.2365
-0.38809	-2e-05	1.23307
-0.36932	-1.9e-05	1.23031
-0.35048	-1.8e-05	1.22859
-0.33162	-1.7e-05	1.2241
-0.31274	-1.6e-05	1.21807
-0.29381	-1.5e-05	1.21353
-0.27489	-1.4e-05	1.20827
-0.25556	-1.3e-05	1.20236
-0.23626	-1.2e-05	1.19674
-0.21705	-1.1e-05	1.19154
-0.19756	-1e-05	1.18805
-0.17809	-9e-06	1.18604
-0.15866	-8e-06	1.18253
-0.13909	-7e-06	1.17835
-0.11951	-6e-06	1.17539
-0.09993	-5e-06	1.17244
-0.08006	-4e-06	1.17105
-0.06029	-3e-06	1.17035
-0.04064	-2e-06	1.17033
-0.0208	-1e-06	1.171
-0.00117	0	1.17236

## Sheet: Figure 2c
290	3.69442
250	3.39644
200	4.19873
150	4.8321
100	5.53156
50	5.70094

## Sheet: Figure 2d
-1.8	0.8	0.0343	-0.37262	8.5	--
-1.95	2.46	0.11486	-0.41809	9.85	0.39686
-2.1	3.49	0.12929	-0.46911	12.75	0.2958
-2.22	4.54	0.10343	-0.52634	14.35	0.23979
-2.38	5.418	0.05424	-0.58483	17.6	0.26458
			-0.66263	20.75	0.2958
			-0.74348	23.15	0.2712
			-0.81966	25.3546	0.87883

## Sheet: Figure 3a
-110			10.4	0.34915
-82.5	3.4	0.2	9.28571	0.19166
-55	4.6	0.2	7.54286	0.24908
-27.5	5.54286	0.37179	7.17143	0.10817
0	6.34286	0.29137	6.2	0.2
27.5	7.22857	0.12454	4.94286	0.27454
55	7.71429	0.16496	4.17143	0.10817
82.5	9.8	0.11547	3.75	0.2958
110	10.8	0.28284

## Sheet: Figure 3b
290	0.03688	0.00213
250	0.02327	0.00413
200	0.01273	0.000984732
150	0.01236	0.0032
100	0.01182	0.00253
50	0.00491	0.000348155

## Sheet: Figure 3c
290	4.6556	1.6902e-09
250	6.57441	1.42232e-09
200	8.09197	1.28203e-09
150	10.3631	1.13287e-09
100	12.0542	1.05041e-09
50	13.7266	9.84339e-10

[truncated: 4 more sheets: Figure 3d, Figure 4b, Figure 4c, Figure 4d]
