# Supplementary material for: Highly efficient current-induced domain wall motion in a room temperature van der Waals magnet
Source: Nat Commun. 2025 Nov 27;16:10790. doi: 10.1038/s41467-025-66637-4 (PMC12663122; doi:10.1038/s41467-025-66637-4)
Supplement: Supplementary file 4 — Supplementary [file 41467_2025_66637_MOESM4_ESM.xlsx]

## Sheet: Figure S1
-4860.93	-0.2099	-4860.8	-0.24941	-4861.06	-0.23432	-4860.93	-0.2099	-4866.25	-0.18793	-2906.32	-0.15358
-4701.29	-0.21059	-4701.33	-0.24537	-4701.67	-0.23366	-4701.29	-0.21059	-4706.19	-0.18402	-2813.48	-0.15781
-4551.6	-0.21155	-4551.64	-0.24708	-4547.14	-0.23145	-4551.6	-0.21155	-4551.53	-0.18428	-2720.5	-0.15521
-4401.94	-0.21277	-4401.85	-0.25032	-4387.41	-0.23504	-4401.94	-0.21277	-4402.06	-0.18873	-2627.82	-0.1536
-4252.17	-0.20584	-4246.88	-0.25201	-4237.48	-0.23668	-4252.17	-0.20584	-4247.18	-0.18137	-2532.12	-0.15436
-4092.46	-0.21	-4097.31	-0.25117	-4082.73	-0.23442	-4092.46	-0.21	-4097.42	-0.18241	-2442.1	-0.15574
-3938.02	-0.21089	-3947.34	-0.24782	-3923.13	-0.23659	-3938.02	-0.21089	-3947.63	-0.18196	-2352.4	-0.1528
-3788.18	-0.21128	-3797.8	-0.24964	-3773.42	-0.23614	-3788.18	-0.21128	-3798.08	-0.18185	-2262.29	-0.14918
-3633.16	-0.21059	-3647.95	-0.24786	-3623.43	-0.23034	-3633.16	-0.21059	-3643.15	-0.18626	-2169.38	-0.15362
-3478.61	-0.20593	-3498.16	-0.25329	-3468.56	-0.2328	-3478.61	-0.20593	-3493.77	-0.1912	-2079.34	-0.15515
-3324.05	-0.21102	-3348.33	-0.25399	-3308.83	-0.22948	-3324.05	-0.21102	-3343.76	-0.19096	-1989.27	-0.15144
-3169.08	-0.20858	-3193.74	-0.25275	-3158.98	-0.22919	-3169.08	-0.20858	-3194.04	-0.19604	-1896.46	-0.14892
-3018.98	-0.20858	-3044.09	-0.24912	-3009.05	-0.23048	-3018.98	-0.20858	-3039	-0.18894	-1809.32	-0.15667
-2869.05	-0.20578	-2894.17	-0.2487	-2859.14	-0.22797	-2869.05	-0.20578	-2879.22	-0.19297	-1716.41	-0.15025
-2719.27	-0.20584	-2744.19	-0.24938	-2709.45	-0.23024	-2719.27	-0.20584	-2729.41	-0.18869	-1626.61	-0.15305
-2564.44	-0.20696	-2589.34	-0.24299	-2559.49	-0.22868	-2564.44	-0.20696	-2579.94	-0.18621	-1536.66	-0.14908
-2404.88	-0.20775	-2439.35	-0.25097	-2404.64	-0.23193	-2404.88	-0.20775	-2425.02	-0.18802	-1446.77	-0.15147
-2249.94	-0.20781	-2289.73	-0.24999	-2254.81	-0.23276	-2249.94	-0.20781	-2275.37	-0.18833	-1354	-0.1506
-2094.97	-0.20883	-2134.78	-0.24719	-2105.04	-0.23287	-2094.97	-0.20883	-2125.42	-0.182	-1258.2	-0.1508
-1940.57	-0.20573	-1984.93	-0.24729	-1955.19	-0.22859	-1940.57	-0.20573	-1970.72	-0.18147	-1168.07	-0.14955
-1785.65	-0.20922	-1834.92	-0.24981	-1805.15	-0.23053	-1785.65	-0.20922	-1820.63	-0.18373	-1078.16	-0.14953
-1635.74	-0.20556	-1685.11	-0.24747	-1650.41	-0.23174	-1635.74	-0.20556	-1665.75	-0.18231	-988.12	-0.14896
-1485.94	-0.21082	-1530.34	-0.24939	-1490.87	-0.2324	-1485.94	-0.21082	-1520.88	-0.18323	-898.156	-0.14926
-1330.88	-0.20851	-1380.57	-0.24488	-1346.06	-0.23095	-1330.88	-0.20851	-1366.1	-0.1813	-808.209	-0.15102
-1181.04	-0.20877	-1230.34	-0.24401	-1191.06	-0.23482	-1181.04	-0.20877	-1206.1	-0.17853	-715.414	-0.14983
-1020.87	-0.20731	-1080.52	-0.24644	-1041.19	-0.23602	-1020.87	-0.20731	-1056.11	-0.17871	-625.497	-0.14604
-861.372	-0.20868	-925.594	-0.24818	-891.081	-0.23023	-861.372	-0.20868	-906.112	-0.17981	-535.35	-0.15098
-711.578	-0.20688	-775.642	-0.24384	-741.222	-0.23203	-711.578	-0.20688	-751.226	-0.18002	-445.46	-0.14854
-556.706	-0.20648	-625.607	-0.24229	-591.15	-0.23138	-556.706	-0.20648	-601.293	-0.18309	-355.488	-0.15029
-411.696	-0.20947	-475.635	-0.2471	-436.339	-0.23342	-411.696	-0.20947	-446.663	-0.18395	-262.465	-0.14554
-261.724	-0.20726	-325.993	-0.24364	-286.485	-0.22813	-261.724	-0.20726	-296.845	-0.18117	-169.53	-0.15024
-101.859	-0.20646	-171.141	-0.24711	-136.346	-0.23587	-101.859	-0.20646	-146.915	-0.17861	-76.6254	-0.14741
48.1741	-0.20351	-21.3392	-0.24926	18.584	-0.22928	48.1741	-0.20351	3.01704	-0.17989	13.3125	-0.15221
202.846	-0.20537	128.571	-0.24215	173.504	-0.22893	202.846	-0.20537	163.064	-0.17922	106.021	-0.14708
352.815	-0.20704	278.454	-0.24129	328.251	-0.22885	352.815	-0.20704	317.807	-0.18186	195.949	-0.15166
507.532	-0.2057	428.525	-0.24719	483.266	-0.22743	507.532	-0.2057	467.364	-0.18151	285.699	-0.14696
657.609	-0.20786	578.032	-0.24198	632.505	-0.23202	657.609	-0.20786	622.076	-0.17878	378.66	-0.14774
807.336	-0.20783	728.055	-0.24948	787.261	-0.23042	807.336	-0.20783	771.977	-0.18538	468.427	-0.14881
966.977	-0.2077	877.62	-0.24802	937.003	-0.23687	966.977	-0.2077	921.558	-0.17976	558.528	0.13828
1116.39	-0.20829	1032.39	-0.24574	1086.9	-0.2311	1116.39	-0.20829	1076.46	-0.17845	648.231	0.1447
1276.4	-0.20649	1182.28	-0.24728	1241.83	-0.23284	1276.4	-0.20649	1226.35	-0.18004	735.108	0.1354
1426.11	-0.20779	1337.15	-0.24841	1396.66	-0.23202	1426.11	-0.20779	1386.03	0.16779	824.971	0.13845
1575.98	-0.20833	1482.02	-0.24776	1556.05	-0.23331	1575.98	-0.20833	1536.11	0.1749	914.921	0.13907
1725.69	-0.20488	1631.81	-0.24884	1715.64	-0.23281	1725.69	-0.20488	1690.95	0.17295	1001.7	0.14084
1875.7	-0.20442	1786.58	-0.24722	1865.58	-0.23726	1875.7	-0.20442	1845.5	0.17274	1088.95	0.13673
2030.41	-0.20733	1936.52	-0.25143	2015.6	-0.23306	2030.41	-0.20733	1995.47	0.16796	1178.65	0.13905
2180.16	-0.20518	2086	-0.25087	2170.49	-0.23284	2180.16	-0.20518	2150.57	0.17135	1265.61	0.13953
2330.09	0.19586	2241	-0.24998	2330.58	-0.233	2330.09	0.19586	2295.52	0.17063	1355.55	0.14003
2484.87	0.19822	2390.83	-0.24987	2485.28	-0.23644	2484.87	0.19822	2445.3	0.17284	1448.72	0.13838
2639.79	0.20002	2540.89	-0.25422	2640.52	-0.2323	2639.79	0.20002	2594.92	0.1736	1538.57	0.13867
2800.21	0.19973	2690.96	-0.25255	2795.44	-0.23316	2800.21	0.19973	2749.98	0.17553	1628.23	0.13796
2954.99	0.20184	2845.97	-0.25059	2945.63	-0.22832	2954.99	0.20184	2899.99	0.17326	1718.11	0.14383
3100.13	0.19797	2995.94	-0.25265	3095.58	0.22484	3100.13	0.19797	3045.02	0.17586	1805.06	0.13952
3250.34	0.19677	3146.18	-0.25075	3245.74	0.21371	3250.34	0.19677	3195.3	0.17516	1891.94	0.14261
3400.38	0.2002	3296.42	-0.25053	3395.91	0.21875	3400.38	0.2002	3345.48	0.17758	1982.02	0.13972
3555.6	0.20162	3461.6	0.23655	3546	0.22111	3555.6	0.20162	3495.37	0.17692	2068.97	0.14086
3700.47	0.20215	3611.63	0.23951	3690.69	0.22202	3700.47	0.20215	3640.22	0.17737	2159	0.14064
3850.61	0.19914	3771.58	0.23694	3840.83	0.21956	3850.61	0.19914	3790.18	0.17558	2249.15	0.13856
4000.74	0.20322	3926.61	0.24042	3985.8	0.22135	4000.74	0.20322	3940.31	0.17385	2339.04	0.14061
4155.69	0.2016	4071.23	0.23527	4135.53	0.22306	4155.69	0.2016	4085.34	0.17473	2425.98	0.14001
4310.83	0.1996	4221.19	0.23624	4290.64	0.22314	4310.83	0.1996	4235.2	0.17302	2512.94	0.13792
4465.81	0.20083	4376.41	0.2389	4445.78	0.22651	4465.81	0.20083	4380.22	0.1656	2602.95	0.14097
4610.92	0.19702	4536.23	0.23782	4590.75	0.22645	4610.92	0.19702	4535.39	0.15802	2692.73	0.13908
4755.75	0.19911	4681.43	0.24114	4740.72	0.22484	4755.75	0.19911	4685.47	0.15117	2779.72	0.14158
4910.9	0.19449	4831.3	0.23831	4885.52	0.22557	4910.9	0.19449	4835.43	0.14863	2872.8	0.13862
5000.27	0.19596	5000.95	0.23868	5000.13	0.22331	5000.27	0.19596	5001.02	0.15507	2959.8	0.14102
4861.26	0.19982	5000.14	0.23789	4866.32	0.22492	4861.26	0.19982	5000.11	0.15528	3000.2	0.13943
4707.26	0.19649	4861.29	0.23999	4711.98	0.22064	4707.26	0.19649	4861.56	0.15383	2903.63	0.14264
4557.84	0.19869	4702.16	0.23854	4567.67	0.22394	4557.84	0.19869	4702.5	0.15465	2813.81	0.13722
4413.31	0.19479	4547.91	0.23955	4418.42	0.22235	4413.31	0.19479	4552.91	0.16053	2723.67	0.13805
4263.99	0.19643	4403.44	0.23878	4269.08	0.22701	4263.99	0.19643	4398.58	0.16821	2633.87	0.13733
4114.58	0.1996	4254.1	0.23909	4124.82	0.22489	4114.58	0.1996	4244.38	0.16993	2547.04	0.13812
3965.39	0.19837	4109.71	0.2357	3975.23	0.22319	3965.39	0.19837	4094.97	0.17347	2456.99	0.14081
3821.07	0.2015	3960.44	0.23493	3826.13	0.22076	3821.07	0.2015	3950.12	0.1762	2370.06	0.1396
3671.67	0.19932	3811.06	0.23729	3677.15	0.21948	3671.67	0.19932	3796.21	0.17123	2280.27	0.13915
3526.99	0.2013	3666.63	0.23732	3532.71	0.21834	3526.99	0.2013	3641.76	0.17481	2190.37	0.13851
3377.79	0.20008	3517.67	0.23344	3383.39	0.21472	3377.79	0.20008	3492.51	0.1741	2103.52	0.13812
3228.5	0.19879	3358.31	0.23496	3239.08	0.21928	3228.5	0.19879	3338.02	0.1761	2013.78	0.13708
3078.75	0.19742	3203.68	0.23574	3089.18	0.21616	3078.75	0.19742	3188.57	0.1715	1923.74	0.13707
2934.24	0.19864	3054.18	0.23605	2939.93	0.21684	2934.24	0.19864	3039.06	0.17433	1836.85	0.13717
2784.79	0.19536	2909.81	0.23323	2790.68	0.21778	2784.79	0.19536	2889.51	0.17399	1749.87	0.13933
2630.4	0.19883	2760.43	0.23884	2641.39	0.21972	2630.4	0.19883	2745.63	0.17568	1659.97	0.13564
2481.07	0.19691	2610.86	0.23905	2492.09	0.22069	2481.07	0.19691	2595.94	0.17375	1570.02	0.13341
2326.64	0.19373	2461.58	0.23871	2342.58	0.21864	2326.64	0.19373	2446.58	0.17121	1483.25	0.14107
2177.57	0.19772	2317.13	0.23778	2198.2	0.22238	2177.57	0.19772	2297.29	0.16877	1393.3	0.13632
2033.36	0.19783	2167.76	0.2407	2053.52	0.21941	2033.36	0.19783	2152.8	0.16874	1300.28	0.13861
1888.63	0.19244	2023.35	0.24255	1904.23	0.21901	1888.63	0.19244	2003.29	0.16561	1210.33	0.137
1734.22	0.19644	1863.84	0.24128	1754.71	0.22134	1734.22	0.19644	1854.25	0.16897	1120.34	0.13563
1589.74	0.19711	1709.25	0.24088	1605.3	0.21913	1589.74	0.19711	1709.83	0.16683	1030.36	0.13295
1445.36	0.19932	1560.02	0.23903	1460.82	0.22574	1445.36	0.19932	1560.34	0.16703	943.407	0.13603
1295.72	0.19405	1410.77	0.23972	1311.38	0.21844	1295.72	0.19405	1410.94	0.16728	853.477	0.13825
1146.12	0.19079	1261.53	0.2339	1161.72	0.22297	1146.12	0.19079	1266.32	0.1662	763.527	0.13608
996.491	0.19249	1116.69	0.23646	1017.01	0.21909	996.491	0.19249	1111.9	0.16582	670.717	0.13735
841.893	0.19275	967.208	0.23402	867.372	0.21677	841.893	0.19275	957.279	0.16804	580.579	0.13461
692.578	0.1941	822.518	0.22993	717.942	0.21405	692.578	0.1941	812.827	0.16447	490.787	0.13412
538.131	0.19292	673.387	0.23082	573.791	0.21786	538.131	0.19292	663.381	0.16918	400.696	0.13466
393.262	0.19096	523.909	0.23014	424.474	0.21786	393.262	0.19096	513.738	0.16755	313.694	0.1294
243.922	0.19262	374.485	0.2294	274.845	0.2167	243.922	0.19262	364.273	0.16618	223.799	0.13488
89.422	0.19285	224.987	0.22945	130.287	0.21186	89.422	0.19285	214.696	0.16799	136.888	0.13523
-60.0763	0.19423	80.3813	0.23021	-24.2072	0.21413	-60.0763	0.19423	70.1241	0.167	46.8446	0.13633
-214.665	0.19527	-74.126	0.23063	-173.674	0.21649	-214.665	0.19527	-84.4349	0.16491	-39.9644	0.13652
-359.018	0.18989	-228.665	0.23456	-328.327	0.21468	-359.018	0.18989	-238.619	0.16728	-130.054	0.13332
-508.351	0.19268	-382.928	0.23352	-482.447	0.21446	-508.351	0.19268	-387.963	0.16979	-220.025	0.13258
-662.877	0.19702	-527.588	0.23389	-637.212	0.21542	-662.877	0.19702	-532.367	0.16493	-307.098	0.13316
-812.288	0.19426	-677.152	0.2325	-791.365	0.21946	-812.288	0.19426	-681.985	0.16806	-396.994	0.13285
-957.248	0.19464	-831.215	0.23535	-945.743	0.21785	-957.248	0.19464	-831.281	0.16811	-483.788	0.07821
-1116.41	0.19224	-985.782	0.23798	-1095.23	0.22063	-1116.41	0.19224	-985.694	0.16864	-576.861	-0.14487
-1270.87	0.19762	-1140.3	0.23352	-1249.55	0.22268	-1270.87	0.19762	-1140.23	0.16485	-666.805	-0.14822
-1420.43	0.19806	-1294.72	0.23425	-1404.01	0.22323	-1420.43	0.19806	-1289.6	-0.17912	-756.684	-0.14638
-1565.04	0.19275	-1449.07	0.23848	-1553.12	0.22551	-1565.04	0.19275	-1444.08	-0.17697	-849.455	-0.14676
-1719.24	0.19617	-1603.48	0.24191	-1697.6	0.22284	-1719.24	0.19617	-1598.56	-0.17494	-939.372	-0.15153
-1868.67	0.19643	-1752.6	0.24312	-1852.05	0.22304	-1868.67	0.19643	-1757.92	-0.17979	-1029.07	-0.15031
-2022.96	0.19776	-1897.1	0.24116	-2011.52	0.21913	-2022.96	0.19776	-1907.46	-0.17607	-1119.04	-0.15256
-2177.44	-0.10883	-2046.55	0.2388	-2156.02	0.22314	-2177.44	-0.10883	-2056.81	-0.1813	-1208.83	-0.14886
-2327.02	-0.20808	-2196.04	0.24025	-2305.57	0.22245	-2327.02	-0.20808	-2211.49	-0.18054	-1298.84	-0.14641
-2481.33	-0.20768	-2340.67	0.24129	-2464.81	0.21764	-2481.33	-0.20768	-2360.6	-0.18205	-1391.68	-0.15124
-2630.92	-0.20736	-2490.16	0.23947	-2614.24	0.21881	-2630.92	-0.20736	-2510.13	-0.17994	-1484.69	-0.14737
-2780.77	-0.20727	-2634.99	0.24124	-2773.87	0.22201	-2780.77	-0.20727	-2664.77	-0.17946	-1580.6	-0.14772
-2935.26	-0.20721	-2784.38	0.24046	-2923.61	0.21981	-2935.26	-0.20721	-2819.4	-0.18708	-1673.37	-0.14904
-3084.87	-0.20603	-2939.1	0.23594	-3073.13	-0.23669	-3084.87	-0.20603	-2969.06	-0.18174	-1763.39	-0.15108
-3234.83	-0.20727	-3093.66	0.23846	-3228.11	-0.23261	-3234.83	-0.20727	-3123.69	-0.18538	-1853.24	-0.145
-3389.56	-0.20861	-3238.44	0.24	-3377.72	-0.23472	-3389.56	-0.20861	-3273.47	-0.1897	-1943.32	-0.15013
-3539.25	-0.21359	-3388.12	-0.25275	-3527.43	-0.2351	-3539.25	-0.21359	-3422.74	-0.18781	-2036.22	-0.14935
-3693.76	-0.21047	-3537.64	-0.25253	-3681.97	-0.23565	-3693.76	-0.21047	-3572.39	-0.18839	-2126.15	-0.14911
-3843.58	-0.21274	-3687.56	-0.25421	-3831.63	-0.23009	-3843.58	-0.21274	-3722.06	-0.18484	-2216.17	-0.15139
-3993	-0.20877	-3851.77	-0.25334	-3981.2	-0.23376	-3993	-0.20877	-3871.72	-0.18449	-2306.04	-0.1513
-4142.57	-0.21327	-4006.27	-0.2532	-4130.97	-0.23025	-4142.57	-0.21327	-4026.2	-0.18273	-2395.91	-0.14975
-4297.48	-0.20819	-4156.09	-0.24969	-4285.68	-0.22997	-4297.48	-0.20819	-4175.83	-0.17879	-2489.05	-0.1526
-4446.92	-0.20649	-4310.68	-0.25193	-4435.25	-0.23124	-4446.92	-0.20649	-4325.67	-0.1789	-2582.09	-0.15039
-4596.63	-0.20468	-4465.25	-0.25077	-4589.39	-0.2361	-4596.63	-0.20468	-4480.26	-0.17592	-2672.08	-0.15163
-4751.32	-0.21023	-4619.88	-0.25199	-4739.1	-0.23538	-4751.32	-0.21023	-4629.97	-0.17261	-2762.03	-0.15426
-4900.72	-0.20722	-4769.15	-0.25147	-4893.78	-0.22922	-4900.72	-0.20722	-4779.43	-0.17251	-2851.89	-0.15402
-5000.08	-0.20704	-4923.71	-0.24907	-5000.09	-0.23173	-5000.08	-0.20704	-4934.21	-0.16415	-2947.75	-0.15531
		-4999.99	-0.24878					-5000.15	-0.15913	-3000.27	-0.15294

## Sheet: Figure S2
-450	-8.25	0.25	-7.75	0.07638
-375	-8.65	0.09574	-7.85	0.1893
-300	-8.35	0.0866	-8.4	0.11547
-225	-8.6	0.34641	-8.05	0.15
-150	-8.55	0.18028	-8.25	0.26926
-75	-8.3	0.17321	-8.35	0.12583
0	-8.4	0.05774	-8.35	0.12583
75	-8.45	0.09574	-8.35	0.12583
150	-8.4	0.14142	-8.65	0.12583
225	-8.35	0.0866	-8.7	0.11547
300	-8.15	0.0866	-8.35	0.05
375	-8.05	0.60622	-8	0.1
450	-8.05	0.25981	-8.05714	0.13502

## Sheet: Figure S3
290	1.53319
250	1.40952
200	1.74247
150	2.00532
100	2.2956
50	2.36589

## Sheet: Figure S5a
1999.66	5.59542	1999.97	5.76585	5000.09	6.89648	4999.93	7.96286	4999.85	8.4043	4999.82	8.63061	-7500.06	-8.5263	10000.5	8.46203	15000.5	8.58869	1500.32	3.40027	1999.44	4.79912
1999.72	5.53766	1999.97	5.74723	5000.09	6.97658	4999.93	7.9759	4999.85	8.45272	4999.82	8.62689	-7500.06	-8.48904	10000.5	8.54585	15000.5	8.68741	1500.32	3.46361	1999.44	4.90158
1999.63	5.50786	1999.97	5.83663	5000.09	7.01384	4999.93	7.93306	4999.85	8.55702	4999.82	8.64923	-7500.06	-8.47602	10000.5	8.51047	15000.5	8.63153	1500.44	3.50645	1999.44	4.8308
1999.72	5.51716	1999.84	5.87017	5000.09	7.02874	4999.93	7.98148	4999.85	8.51232	4999.82	8.66973	-7500.06	-8.58218	10000.5	8.46577	15000.5	8.61291	1500.42	3.56233	1999.38	4.81776
1999.72	5.65502	1999.83	5.84595	4999.97	7.02128	4999.51	7.96844	4999.59	8.4788	4999.33	8.68649	-7500.06	-8.6511	10000.5	8.47135	15000.5	8.59429	1500.36	3.40027	1999.32	4.95372
1999.69	5.62896	1999.84	5.85155	4999.91	6.95422	4999.51	7.87904	4999.59	8.51232	4999.36	8.69207	-7500.5	-8.52816	10000.5	8.46949	15000.5	8.60545	1500.42	3.42821	1999.32	4.8848
1999.71	5.61778	1999.89	5.80125	4999.91	6.98216	4999.51	7.83434	4999.63	8.33352	4999.32	8.65669	-7500.47	-8.46298	10000.9	8.53281	15000.5	8.56635	1500.39	3.35185	1999.35	4.85874
1999.72	5.60846	1999.86	5.80125	4999.93	6.98216	4999.51	7.89952	4999.59	8.3894	4999.32	8.61013	-7500.5	-8.49278	10000.8	8.48997	15000.5	8.58683	1500.41	3.37421	1999.35	4.83452
1999.66	5.62896	1999.9	5.82361	4999.96	6.9859	4999.48	7.83434	4999.56	8.40242	4999.38	8.71071	-7500.53	-8.55982	10000.8	8.49557	15000.1	8.60359	1500.45	3.44499	1999.35	4.81402
1999.71	5.60288	1999.86	5.82173	4999.96	6.82198	4999.53	7.8604	4999.57	8.47694	4999.41	8.73679	-7500.47	-8.55238	10000.8	8.51047	15000.1	8.63713	1500.44	3.44685	1999.38	4.83824
1999.71	5.46314	1999.83	5.72861	4999.99	6.94306	4999.53	7.92002	4999.6	8.47694	4999.39	8.75169	-7500.44	-8.6511	10000.9	8.43969	15000.1	8.59615	1500.45	3.45803	1999.38	4.84756
1999.74	5.49108	1999.89	5.72489	4999.93	7.03992	4999.51	7.93492	4999.59	8.46018	4999.38	8.67345	-7500.44	-8.6213	10000.9	8.50487	15000.1	8.62035	1500.45	3.40587	1999.39	4.86804
1999.72	5.52648	1999.87	5.78263	4999.91	6.94306	4999.5	7.90698	4999.62	8.48438	4999.38	8.67531	-7500.47	-8.50954	10000.8	8.44341	15000.2	8.73399	1500.5	3.45243	1999.25	4.91648
1999.74	5.60846	1999.92	5.76585	4999.91	6.89648	4999.53	7.88276	4999.62	8.52164	4999.33	8.64365	-7500.44	-8.5468	10000.8	8.47507	15000.1	8.66133	1500.44	3.42449	1999.25	4.91462
1999.72	5.65316	1999.87	5.73605	4999.9	6.88718	4999.5	7.88834	4999.57	8.57006	4999.39	8.78707	-7500.45	-8.46298	10000.9	8.48067	15000.1	8.62967	1500.41	3.44125	1999.28	4.85686
1999.62	5.58238	1999.84	5.81801	4999.93	6.876	4999.51	7.9703	4999.59	8.47508	4999.22	8.73679	-7500.47	-8.41082	10000.8	8.44899	15000.1	8.61291	1500.44	3.51389	1999.22	4.96862
1986.44	5.60846	1999.87	5.85155	4999.85	7.06598	4999.54	7.97216	4999.6	8.47134	4999.19	8.63061	-7500.42	-8.43876	10000.8	8.45831	15000.1	8.67437	1500.42	3.44125	1999.17	4.87176
1968.82	5.57118	1999.87	5.85713	4999.93	6.9952	4999.5	8.00196	4999.57	8.48812	4999.23	8.60081	-7500.45	-8.53934	10000.8	8.46763	15000.1	8.52351	1500.42	3.32949	1999.22	4.84756
1949.08	5.5302	1998.69	5.85713	4999.9	6.93002	4999.5	7.8958	4999.6	8.42478	4999.2	8.66601	-7500.5	-8.50394	10000.9	8.37449	15000.1	8.43595	1496.51	3.37793	1998.12	4.84942
1929.42	5.61778	1985.05	5.84967	4999.96	6.82198	4999.54	7.8511	4999.62	8.4285	4999.19	8.65111	-7500.5	-8.59708	10000.8	8.52163	15000.1	8.49743	1483.44	3.42635	1982.72	4.87176
1909.57	5.56374	1968.13	5.81057	4992.64	6.94864	4979.71	7.87904	4987.12	8.43782	4980.48	8.56915	-7500.48	-8.48718	10000.8	8.55889	15000.1	8.53281	1471.33	3.39655	1966.27	4.91088
1889.57	5.6066	1949.63	5.75283	4975.07	6.99894	4941.53	7.9256	4946.33	8.50302	4941.96	8.68649	-7471.83	-8.55796	10001.7	8.55145	15000.2	8.56261	1457.1	3.37793	1946.56	4.87736
1869.69	5.5656	1930.44	5.86457	4959.03	6.88532	4893.5	7.9852	4903.43	8.5738	4898.55	8.70139	-7404.35	-8.48346	9960.27	8.65017	15000.1	8.51047	1442.23	3.34813	1929.19	4.86804
1849.44	5.61778	1910.91	5.79939	4938.03	6.971	4851.91	7.9256	4852.19	8.49928	4851.17	8.72189	-7332.99	-8.4816	9887.17	8.59243	14983.7	8.52163	1427.68	3.25499	1906.84	4.85874
1829.53	5.6215	1889.41	5.73791	4920.93	6.94492	4802.75	7.93306	4808.21	8.50674	4797.36	8.74237	-7266.59	-8.5412	9796.51	8.52351	14894.7	8.61291	1413.26	3.32949	1889.08	4.8606
1809.38	5.59914	1871.13	5.73605	4901.68	6.876	4752.42	7.9405	4758.36	8.42478	4752.66	8.66787	-7191.83	-8.51886	9699.37	8.53841	14767.3	8.60173	1395.28	3.46175	1869.07	4.94256
1789.58	5.54324	1851.35	5.73233	4879.67	6.9561	4697.62	8.0001	4708.25	8.40056	4697.54	8.69581	-7117.58	-8.49464	9600.43	8.53281	14626.1	8.63153	1383.37	3.35371	1846.99	4.90716
1769.62	5.54696	1831.92	5.79753	4861.74	7.0008	4651.91	8.0299	4663.3	8.44526	4652.62	8.67717	-7035.98	-8.50954	9500.86	8.49371	14478.5	8.64271	1367.92	3.40773	1829.01	4.7805
1749.85	5.57308	1811.34	5.81615	4842.23	7.0008	4597.33	7.98706	4608.25	8.40056	4602.58	8.67717	-6968.75	-8.4313	9391.13	8.49557	14329.8	8.63899	1353.35	3.37421	1807.45	4.90716
1727.76	5.53392	1791.33	5.75655	4820.27	7.025	4552.85	7.99266	4558.24	8.39126	4552.61	8.69021	-6886.75	-8.4015	9301.24	8.50115	14179.6	8.64643	1338.06	3.33137	1789.18	4.79912
1709.74	5.5153	1771.22	5.75655	4800.61	6.87786	4502.79	7.98148	4508.06	8.48438	4502.38	8.73119	-6812.21	-8.43876	9191.81	8.51419	14029.7	8.64643	1321.98	3.37793	1768.99	4.87736
1689.47	5.52648	1751.21	5.84595	4782.49	6.90208	4452.78	7.90698	4458.17	8.43782	4447.48	8.73491	-6744.94	-8.50394	9101.92	8.49743	13878.9	8.62409	1308.34	3.41891	1748.91	4.91462
1669.68	5.49668	1731.1	5.82547	4762.64	6.91512	4403.12	8.02432	4408.24	8.46576	4401.88	8.69581	-6670.43	-8.53562	8991.85	8.47321	13730	8.62967	1293.28	3.40959	1729.01	4.78608
1649.62	5.44824	1711.06	5.79379	4740.5	6.80708	4352.99	8.05598	4358.28	8.53468	4352.1	8.72375	-6595.28	-8.5114	8902.15	8.53281	13565.3	8.66507	1276.77	3.35371	1707.37	4.80286
1629.85	5.47618	1689.34	5.80125	4722.39	6.94306	4298.1	7.99638	4308.59	8.45272	4302.62	8.62503	-6520.39	-8.5263	8792.17	8.59055	13430.9	8.57565	1263	3.34627	1688.96	4.84942
1609.7	5.54696	1671.17	5.90555	4702.43	6.94306	4253.1	7.95354	4263.36	8.40056	4252.88	8.64365	-6445.18	-8.53748	8702.4	8.53095	13281.4	8.63713	1246.52	3.38911	1669.31	4.95
1590.04	5.56186	1650.96	5.92977	4678.43	6.90766	4202.9	8.0355	4208.7	8.41734	4202.5	8.72375	-6370.86	-8.50954	8602.5	8.44713	13130.8	8.58683	1231.85	3.32949	1649.35	4.90902
1570.33	5.52834	1631.3	5.81429	4662.41	6.90394	4153.16	7.95354	4163.59	8.45272	4152.86	8.74237	-6288.77	-8.59522	8502.69	8.33723	12981.1	8.62223	1216.62	3.32019	1629.31	4.85314
1550.06	5.40354	1611.02	5.81243	4640.29	6.94678	4103.5	7.93678	4108.48	8.48066	4102.93	8.62689	-6221.43	-8.49464	8402.6	8.33911	12831	8.70231	1201.55	3.36117	1609.16	4.8755
1530.46	5.47618	1591.14	5.81243	4620.42	6.86854	4053.06	7.94422	4063.3	8.4192	4052.8	8.65855	-6139.55	-8.41082	8302.33	8.34097	12681.3	8.61663	1185.06	3.36861	1589.53	4.80472
1510.33	5.64386	1571.38	5.85527	4602.38	6.93932	4002.93	7.94982	4013.37	8.52908	4002.53	8.62503	-6072.59	-8.52072	8192.81	8.47135	12531.7	8.53841	1171.42	3.32763	1569.98	4.8159
1488.63	5.50226	1551.88	5.92419	4582.55	6.92816	3953.22	7.9908	3958.08	8.48998	3952.76	8.67903	-5997.63	-8.57286	8093.86	8.47879	12382.2	8.50861	1156.57	3.37793	1550.02	4.83266
1470.4	5.48364	1531.84	5.83291	4562.47	6.93374	3902.9	7.9908	3913.26	8.49742	3902.95	8.63061	-5923.2	-8.53002	8003.39	8.46763	12217	8.60173	1143.41	3.38723	1530.23	4.82148
1450.38	5.4855	1511.81	5.90741	4538.28	6.96354	3852.77	7.9405	3858.4	8.46762	3852.67	8.55239	-5848.59	-8.47228	7903.34	8.49371	12082.4	8.57565	1125.1	3.34813	1510.16	4.80658
1430.73	5.53392	1491.55	5.88879	4518.23	6.89276	3802.48	7.96472	3813.27	8.4285	3802.82	8.61385	-5774.9	-8.50768	7803.79	8.46949	11931.7	8.53841	1113.1	3.40587	1490.29	4.81962
1410.83	5.50412	1471.59	5.84595	4500.48	6.93932	3748.7	8.04668	3759.23	8.4583	3753.47	8.54865	-5699.29	-8.4611	7703.53	8.46577	11782.1	8.52163	1096.56	3.32577	1470.25	4.82706
1390.53	5.50598	1451.75	5.78263	4482.24	6.95422	3703.75	7.97962	3709.27	8.4788	3703.23	8.59709	-5617.05	-8.46298	7603.91	8.48067	11631.7	8.58683	1082.94	3.36303	1449.52	4.80658
1370.65	5.51158	1431.74	5.76399	4460.34	6.87228	3653.15	7.94796	3664.21	8.45272	3653.26	8.50767	-5549.42	-8.51886	7503.43	8.52351	11482.3	8.67811	1066.38	3.36861	1429.93	4.74698
1350.69	5.46128	1411.65	5.80683	4440.18	6.9859	3604.28	7.85482	3608.93	8.3987	3603.61	8.53189	-5475.12	-8.50394	7403.2	8.60359	11332.9	8.68741	1049.64	3.27175	1409.91	4.8457
1330.71	5.45384	1389.98	5.81615	4420.27	6.971	3553.85	7.87344	3563.87	8.4192	3548.37	8.61199	-5400.08	-8.5468	7303.25	8.47321	11183	8.60919	1036.42	3.34439	1390.21	4.86618
1310.81	5.51158	1371.61	5.81057	4400.36	6.90208	3498.66	7.87344	3514.23	8.41546	3503.43	8.70511	-5325.36	-8.47414	7203.35	8.51977	11032.8	8.58311	1022.86	3.36861	1369.81	4.82892
1290.85	5.61218	1351.78	5.73419	4380.31	6.95422	3454.18	8.06344	3463.92	8.4732	3453.11	8.68649	-5250.95	-8.51886	7103.46	8.46017	10882.7	8.61477	1004.7	3.37233	1345.96	4.81402
1270.29	5.67738	1331.76	5.74723	4360.26	6.94306	3403.58	7.98334	3408.88	8.39312	3397.98	8.63433	-5176.18	-8.61012	7003.52	8.49743	10731.8	8.67437	992.728	3.29783	1327.97	4.78422
1250.71	5.51902	1311.81	5.79753	4340.32	7.05294	3348.82	7.86414	3359.16	8.39126	3352.98	8.65297	-5101.63	-8.60454	6903.38	8.45273	10582.5	8.58497	977.8	3.28293	1309.88	4.87176
1230.81	5.40168	1291.74	5.84595	4320.54	7.05854	3303.62	7.97216	3308.88	8.4136	3303.21	8.69953	-5026.71	-8.42014	6803.76	8.39685	10432.3	8.57751	962.911	3.27921	1288.08	4.84942
1210.66	5.53766	1269.76	5.83851	4300.53	6.9859	3248.68	7.9759	3258.81	8.53096	3253.41	8.60453	-4952.33	-8.3866	6703.62	8.40989	10282.5	8.57939	946.043	3.25499	1268.4	4.86618
1190.55	5.55628	1252.1	5.78635	4278.82	6.9356	3203.58	7.89952	3204.08	8.47694	3203.18	8.62875	-4877.5	-8.44248	6603.54	8.40243	10132.9	8.57565	931.186	3.22519	1248.06	4.8699
1170.49	5.47246	1231.96	5.76585	4260.75	6.96354	3153.87	7.88462	3163.79	8.54212	3153	8.69207	-4803.1	-8.44808	6503.4	8.52351	9982.9	8.62967	917.907	3.26617	1227.94	4.73394
1150.76	5.5656	1211.74	5.83291	4240.66	7.03246	3103.28	8.03364	3103.6	8.46204	3098.04	8.60453	-4720.73	-8.39592	6402.89	8.44341	9833.17	8.56261	902.918	3.37421	1207.82	4.71904
1130.62	5.55814	1190.17	5.80869	4220.97	7.04736	3053.06	8.015	3063.68	8.54212	3053.05	8.58219	-4653.59	-8.49464	6302.68	8.44713	9667.84	8.64085	886.259	3.23823	1188.16	4.7656
1110.84	5.57118	1172.04	5.75095	4200.89	6.96914	3003.44	8.00384	3013.61	8.56076	3003.05	8.65297	-4571.08	-8.43504	6202.69	8.50115	9532.88	8.61291	872.632	3.27735	1168.5	4.83266
1090.69	5.53952	1151.35	5.78449	4180.78	6.94306	2947.65	7.86414	2953.65	8.55516	2952.79	8.74609	-4496.48	-8.44808	6102.51	8.56261	9383.02	8.56635	856.188	3.31087	1148.19	4.84196
1071.04	5.46314	1131.32	5.78635	4160.68	6.95236	2903.21	7.92002	2908.77	8.4937	2897.9	8.68835	-4421.44	-8.41268	6002.76	8.50115	9232.98	8.58683	842.705	3.26803	1128.1	4.81402
1050.92	5.44452	1111.15	5.72861	4141.04	6.9207	2853.17	7.90884	2858.48	8.3838	2847.92	8.59149	-4354.25	-8.45738	5893.58	8.40989	9083.92	8.59801	827.883	3.32019	1108.45	4.85128
1030.73	5.47246	1091.6	5.73605	4120.69	6.92256	2802.64	7.80826	2813.51	8.5086	2797.82	8.63433	-4279.87	-8.51326	5803.37	8.52723	8933.6	8.63153	811.077	3.34999	1088.1	4.8252
1010.69	5.54324	1071.71	5.79567	4100.92	6.95422	2753.27	7.9107	2763.52	8.43782	2752.89	8.66041	-4204.84	-8.5468	5703.11	8.53281	8783.51	8.54771	797.802	3.35743	1068.68	4.80844
990.515	5.53952	1051.61	5.73791	4080.84	6.9654	2703.19	7.88276	2708.69	8.5086	2702.82	8.61943	-4122.36	-8.5412	5603.14	8.56075	8633.99	8.53281	782.878	3.32949	1047.85	4.80472
970.782	5.51344	1031.49	5.73791	4060.61	7.00266	2652.99	7.86972	2654.3	8.52722	2653.24	8.52071	-4054.99	-8.44808	5493.09	8.48625	8483.78	8.56075	767.595	3.34627	1026.22	4.77678
950.83	5.48364	1011.85	5.71929	4040.92	6.99334	2603.51	7.86414	2609.19	8.51232	2603.35	8.51141	-3980.34	-8.49278	5402.7	8.50673	8333.95	8.52163	752.784	3.33323	1005.94	4.79726
930.675	5.5917	991.608	5.76213	4021	6.96354	2554.14	7.8511	2564.5	8.4788	2553.58	8.61013	-3898.23	-8.53188	5302.61	8.57939	8184.66	8.57379	737.57	3.26057	988.424	4.80472
910.597	5.59542	969.049	5.84595	4000.99	6.92256	2503.42	7.9107	2514.2	8.5235	2498.27	8.69021	-3823.53	-8.53934	5192.67	8.49929	8035.37	8.65947	722.591	3.28107	968.365	4.75814
888.832	5.56	949.245	5.92605	3980.91	7.06598	2453.73	7.88276	2453.92	8.57938	2448.44	8.66413	-3756.38	-8.54492	5102.73	8.43969	7870.5	8.61105	707.859	3.29225	948.248	4.79168
870.475	5.52834	931.178	5.87389	3960.91	7.01942	2403.66	7.91442	2409.08	8.5235	2403.79	8.69395	-3681.22	-8.48532	5002.58	8.45459	7720.31	8.61663	692.542	3.25499	928.499	4.84382
850.506	5.5507	911.489	5.78075	3940.78	6.9058	2348.74	7.94236	2359.08	8.48998	2353.56	8.55797	-3606.34	-8.49092	4902.98	8.47693	7585.28	8.57565	676.55	3.33509	906.147	4.77304
828.45	5.45756	891.422	5.81057	3920.65	6.92442	2303.46	7.8604	2308.78	8.53654	2303.44	8.62689	-3524	-8.55238	4803.18	8.51047	7435.18	8.57193	662.62	3.23637	888.392	4.78982
810.535	5.47432	871.502	5.83105	3900.9	6.96726	2248.4	7.86414	2259.25	8.60918	2248.22	8.53747	-3456.43	-8.51886	4703.13	8.45273	7284.49	8.50487	647.602	3.23637	868.427	4.75256
790.61	5.4855	851.525	5.85899	3880.76	7.00452	2203.69	7.8604	2204.27	8.51606	2198.34	8.54121	-3381.56	-8.53934	4603.29	8.48997	7134.88	8.55889	632.39	3.26431	848.053	4.77304
770.817	5.48178	830.794	5.81243	3860.75	6.91138	2152.87	7.89394	2158.75	8.47134	2152.48	8.63619	-3306.55	-8.56728	4503.29	8.48067	6985.41	8.58683	617.824	3.29969	828.347	4.75256
750.815	5.53206	811.271	5.78635	3840.8	6.84248	2097.43	7.91628	2108.1	8.45272	2102.54	8.72747	-3231.79	-8.59336	4393.3	8.47135	6835.27	8.62409	602.75	3.28293	808.224	4.75814
730.651	5.59356	790.849	5.87389	3820.84	6.99148	2052.52	7.98148	2058.14	8.47508	2052	8.67531	-3156.56	-8.44434	4293.56	8.56075	6670.66	8.58683	587.851	3.29597	788.229	4.73952
708.584	5.54324	770.919	5.79939	3798.74	6.92442	1997.61	7.97216	2012.73	8.41174	2001.95	8.78335	-3074.03	-8.51512	4203.87	8.43037	6535.16	8.69115	572.844	3.26989	768.113	4.6408
690.59	5.54696	751.003	5.78075	3780.76	6.95236	1951.95	7.88462	1957.79	8.47508	1951.93	8.74609	-2999.65	-8.52258	4103.7	8.46949	6385.04	8.60545	557.617	3.26617	747.917	4.66502
670.729	5.46688	731.31	5.83851	3761.07	6.97472	1897.11	7.8604	1912.76	8.54026	1897.06	8.69581	-2931.85	-8.41082	4003.45	8.42105	6234.77	8.57565	541.167	3.27361	727.801	4.72276
650.394	5.46688	711.341	5.85155	3741.73	6.95236	1847.57	7.93306	1862.83	8.5235	1852.1	8.61943	-2849.75	-8.42014	3903.69	8.43783	6069.67	8.59055	527.534	3.35557	708.005	4.6911
630.694	5.47618	691.307	5.82361	3721.43	6.876	1801.97	7.90138	1807.59	8.42478	1801.93	8.64551	-2782.34	-8.4611	3803.97	8.57939	5920.25	8.60545	511.016	3.26057	688.222	4.71718
608.461	5.45384	671.211	5.76027	3701.48	6.92816	1751.95	7.95168	1762.64	8.44526	1751.96	8.54865	-2707.64	-8.4816	3704.43	8.47135	5769.97	8.56075	498.25	3.21029	668.159	4.6911
588.397	5.54324	651.649	5.69507	3681.39	6.93746	1702.79	7.94422	1702.74	8.48252	1702.09	8.55051	-2632.75	-8.53562	3593.88	8.46949	5635.1	8.57007	483.078	3.27735	648.34	4.73394
568.217	5.47432	629.201	5.77331	3661.55	6.9412	1651.99	7.87904	1657.46	8.47694	1652.01	8.55425	-2550.16	-8.4071	3503.95	8.39685	5484.86	8.66507	468.593	3.23077	628.247	4.76188
550.814	5.5004	611.249	5.78263	3641.45	6.93932	1601.78	7.94796	1607.93	8.39126	1602.2	8.63807	-2482.57	-8.43316	3403.99	8.36331	5334.32	8.64643	453.234	3.26245	608.041	4.75814
530.754	5.58984	590.863	5.85899	3619.48	6.971	1547.59	8.00942	1563.09	8.48624	1547.29	8.65297	-2400.2	-8.3866	3304.07	8.39311	5169.71	8.63153	438.525	3.28851	588.171	4.6408
510.796	5.50598	569.664	5.84223	3599.66	6.8909	1502.25	7.93492	1508	8.5086	1502.24	8.61013	-2332.5	-8.43876	3203.93	8.49183	5034.69	8.66507	420.49	3.36861	568.195	4.8252
491.525	5.59914	551.485	5.81429	3579.3	6.94306	1452.74	7.96844	1458.19	8.56448	1452.28	8.67159	-2250.14	-8.37728	3103.76	8.40057	4884.79	8.59615	408.306	3.29225	548.307	4.73952
471.418	5.58798	528.987	5.84967	3561.67	6.8909	1397.45	7.90698	1408.42	8.45644	1402.17	8.69953	-2182.49	-8.35494	3003.64	8.49183	4734.75	8.57379	393.518	3.24009	528.097	4.64266
451.39	5.53952	511.447	5.84967	3541.67	6.9356	1352.6	7.96844	1358.23	8.50488	1352.09	8.65669	-2099.1	-8.4015	2903.38	8.51419	4569.87	8.68927	378.197	3.31833	508.293	4.68178
431.238	5.50598	491.601	5.80683	3521.79	6.9505	1297.47	7.94982	1308.1	8.50488	1302.3	8.60267	-2031.89	-8.52816	2803.36	8.43037	4420.19	8.63713	363.147	3.28851	486.875	4.71718
411.515	5.51158	471.639	5.69135	3501.68	7.0008	1252.6	7.9256	1257.95	8.4732	1247.52	8.70511	-1957.21	-8.50582	2703.67	8.47135	4285.29	8.54027	348.366	3.14883	468.992	4.72462
389.39	5.58424	449.372	5.76773	3481.54	6.98776	1202.54	7.94236	1202.6	8.45458	1197.57	8.67159	-1881.71	-8.58032	2603.82	8.49743	4135.54	8.57193	333.363	3.15255	448.839	4.75256
369.617	5.43148	430.105	5.87389	3461.61	6.9356	1152.27	7.90324	1157.63	8.37822	1152.07	8.66601	-1806.7	-8.52258	2504.18	8.47135	3985.73	8.63527	316.816	3.21401	427.014	4.72462
351.605	5.4501	412.285	5.81801	3441.4	6.84806	1097.49	7.93678	1107.76	8.43782	1102.35	8.60267	-1732.23	-8.51326	2404.2	8.54771	3835.49	8.51047	300.044	3.26617	408.9	4.82334
329.453	5.52276	391.971	5.79939	3421.38	6.94864	1047.24	7.88276	1052.71	8.42664	1052.04	8.67531	-1657.22	-8.55982	2303.86	8.44341	3671.11	8.43409	288.296	3.31087	389.073	4.83266
311.518	5.55256	371.806	5.85527	3401.71	6.99148	1002.17	7.95354	1007.48	8.52536	1001.9	8.72747	-1574.85	-8.59522	2193.97	8.49557	3521.38	8.56821	273.252	3.25499	369.059	4.7302
289.394	5.51344	351.758	5.80869	3379.58	6.97658	947.33	7.93306	952.589	8.56634	951.567	8.64737	-1507.13	-8.47228	2102.52	8.47135	3385.91	8.56261	256.678	3.11715	349.186	4.82334
271.636	5.57308	331.443	5.81801	3361.32	7.00638	897.298	7.80266	907.352	8.52722	901.743	8.63061	-1432.4	-8.43504	2002.53	8.44155	3236.05	8.54399	240.242	3.16185	329.159	4.7954
251.581	5.5004	312.197	5.77889	3341.43	6.97472	852.066	7.78776	857.243	8.51232	847.102	8.67159	-1356.77	-8.43876	1902.12	8.51047	3085.81	8.63339	226.87	3.20843	309.135	4.63148
229.65	5.55814	290.041	5.93723	3321.33	6.88718	802.039	7.8157	807.346	8.44714	801.651	8.60639	-1274.65	-8.59708	1792.21	8.50673	2935.31	8.69859	211.878	3.18979	289.015	4.69296
211.31	5.56186	271.927	5.80311	3301.45	6.98776	752.699	7.82688	757.304	8.43782	752.099	8.56729	-1206.82	-8.54492	1701.64	8.53281	2769.92	8.55145	197.083	3.18049	269.112	4.68924
191.155	5.47992	251.859	5.76027	3281.5	6.98962	702.287	7.8809	707.424	8.48252	701.784	8.59709	-1131.91	-8.49464	1592.38	8.45645	2636.36	8.54771	181.853	3.21773	249.229	4.66316
171.659	5.43334	232.226	5.76399	3261.69	7.0306	652.291	7.95354	652.317	8.47508	652.024	8.63061	-1057.61	-8.43504	1502.43	8.47135	2485.49	8.53281	167.006	3.15069	227.149	4.61472
149.693	5.52276	211.686	5.85899	3239.43	6.98404	596.56	7.8958	606.995	8.49742	601.661	8.64179	-981.942	-8.39964	1402.86	8.43595	2319.97	8.58497	152.046	3.19911	209.018	4.69854
131.359	5.52088	189.824	5.89811	3221.26	6.92628	551.946	7.92002	556.985	8.43782	551.848	8.62689	-906.774	-8.43316	1302.27	8.47135	2184.5	8.52163	137.054	3.19911	189.398	4.78982
109.433	5.49482	171.833	5.80311	3199.37	6.93188	497.257	7.95912	502.512	8.51232	502.208	8.58219	-824.34	-8.52816	1202.34	8.44527	2034.1	8.53095	122.058	3.17117	169.1	4.85128
91.5575	5.55256	151.938	5.73419	3179.05	6.93002	452.326	7.89952	457.321	8.4639	452.172	8.63433	-756.828	-8.4369	1091.65	8.36517	1883.94	8.52723	106.788	3.17117	147.27	4.73952
71.466	5.55628	131.835	5.70811	3161.23	6.91138	397.304	7.8455	402.822	8.3987	397.083	8.63993	-681.303	-8.3866	991.816	8.39685	1733.51	8.56261	91.945	3.06313	129.076	4.61286
49.707	5.43334	109.854	5.83663	3141.44	6.93374	347.452	7.87344	357.751	8.38194	352.431	8.63433	-606.745	-8.52816	901.604	8.51791	1568.58	8.58497	76.7511	2.55649	107.313	4.66874
31.556	5.54696	91.7983	5.81801	3121.13	6.89648	302.667	7.85482	307.899	8.47508	302.247	8.59523	-531.89	-8.51886	801.565	8.41547	1419.1	8.69673	61.6678	1.91389	87.4483	4.71158
11.5377	5.54138	71.7926	5.87389	3101.44	6.78846	252.055	7.86786	257.938	8.40056	247.357	8.62129	-456.573	-8.44434	701.265	8.37077	1283.55	8.70791	46.8688	1.39791	69.1562	4.80098
-8.20991	5.4855	50.0366	5.87949	3081.34	6.82198	197.595	7.9256	207.808	8.46018	202.023	8.65297	-381.986	-8.51326	601.041	8.48439	1132.86	8.69487	31.7242	0.90619	49.4915	4.75256
-28.4787	5.51158	31.9469	5.81243	3060.9	6.8704	152.296	7.99824	157.822	8.45644	152.291	8.63433	-306.816	-8.51886	491.305	8.52351	982.562	8.62781	16.8074	0.44239	29.1601	4.7302
-48.2452	5.54696	9.92191	5.89997	3039.21	6.92816	98.0048	8.03364	107.871	8.544	102.171	8.63807	-232.149	-8.50394	391.66	8.57565	817.471	8.54399	1.92573	0.02329	9.62566	4.66502
-68.3427	5.59356	-8.01118	5.86645	3019.09	6.88718	47.3434	7.8809	57.8593	8.4341	47.2282	8.59709	-157.028	-8.49836	291.481	8.43595	682.134	8.60919	-13.2662	-0.33994	-10.5873	4.74698
-88.5789	5.57866	-27.9289	5.79567	2999.22	6.92256	-2.56676	7.90884	8.04028	8.41546	2.28627	8.66601	-74.7773	-8.46484	201.539	8.46949	532.381	8.66693	-28.2976	-0.87638	-30.1782	4.7302
-108.409	5.55628	-50.1242	5.79939	2979.12	6.99894	-47.4717	7.78218	-41.7724	8.42478	-52.6486	8.71443	-7.18239	-8.52444	91.9202	8.46389	382.08	8.66133	-43.2513	-1.3942	-51.9967	4.73394
-128.462	5.6215	-68.0227	5.83105	2961.03	6.93002	-97.645	7.83434	-96.7519	8.4285	-97.6155	8.71629	75.2726	-8.56542	2.143	8.50115	232.453	8.50861	-59.9014	-1.96789	-69.7423	4.65942
-150.191	5.58984	-87.7742	5.80869	2939.33	7.03804	-147.28	7.91256	-142.162	8.48066	-147.591	8.59709	150.597	-8.55424	-97.4177	8.47879	82.2639	8.50301	-73.3656	-2.48758	-89.532	4.66316
-168.554	5.48178	-108.001	5.80125	2921.3	7.01384	-202.042	7.96286	-191.924	8.43782	-197.688	8.50767	225.411	-8.4667	-207.804	8.50487	-67.1144	8.52723	-88.2336	-2.93275	-109.588	3.51018
-188.716	5.52276	-128.163	5.79007	2901.29	7.0101	-252.374	7.88276	-241.968	8.38008	-247.413	8.64365	300.369	-8.52258	-297.479	8.43969	-216.452	8.53841	-103.535	-3.10225	-129.471	-1.54321
-208.106	5.52834	-150.214	5.71185	2881.26	7.10324	-296.855	7.86786	-291.984	8.52722	-297.79	8.65855	367.36	-8.50022	-407.263	8.45831	-366.265	8.43409	-118.444	-3.11715	-151.264	-3.85476
-228.613	5.43708	-168.116	5.77703	2859.09	7.01198	-346.934	7.95354	-342.078	8.52722	-347.464	8.62503	442.183	-8.43876	-497.067	8.51791	-515.953	8.49743	-133.105	-3.18234	-171.062	-4.4061
-250.236	5.4855	-187.978	5.71929	2841.26	7.00266	-397.044	7.961	-391.668	8.43968	-397.264	8.62689	524.2	-8.4015	-606.154	8.46763	-664.578	8.59801	-148.127	-3.15813	-189.261	-4.64826
-270.138	1.97628	-209.856	5.76959	2821.23	6.98216	-452.097	7.94422	-441.638	8.45272	-447.436	8.59335	591.895	-8.41082	-695.757	8.48625	-813.947	8.62409	-163.159	-3.13205	-209.23	-4.63336
-289.954	-3.98609	-230.22	5.82173	2799.16	6.98776	-501.449	7.92002	-497.021	8.4341	-497.187	8.69395	666.059	-8.45552	-805.47	8.39871	-963.027	8.64271	-178.474	-3.25685	-229.027	-4.69668
-308.235	-5.32534	-248.202	5.82173	2779.11	6.90022	-547.086	7.83992	-546.756	8.50302	-547.145	8.61943	740.972	-8.43316	-895.22	8.42665	-1112.18	8.55703	-194.672	-3.24382	-248.749	-4.75256
-330.103	-5.52836	-267.958	5.77517	2759.16	6.8555	-596.307	7.94608	-590.917	8.47508	-596.655	8.61385	815.955	-8.571	-994.981	8.46203	-1260.69	8.61105	-208.075	-3.14882	-268.773	-4.76002
-348.475	-5.4818	-290.151	5.77331	2741.15	6.92256	-646.028	7.92746	-641.142	8.4434	-646.434	8.61757	898.017	-8.5114	-1094.39	8.47693	-1410.23	8.53095	-224.718	-3.22146	-288.573	-4.71344
-370.343	-5.50602	-308.226	5.82733	2721.56	6.96354	-696.359	7.88276	-695.67	8.45272	-696.246	8.56915	972.702	-8.52816	-1194.11	8.49371	-1559.17	8.54957	-239.669	-3.33322	-308.529	-4.73952
-388.227	-5.47434	-328.143	5.65223	2699	7.03246	-746.305	7.88276	-741.011	8.43596	-745.91	8.60453	1040.2	-8.43316	-1293.6	8.51419	-1707.54	8.51419	-253.384	-3.27548	-328.596	-4.78796
-408.344	-5.50974	-347.804	-0.80188	2681.3	7.02874	-795.842	7.8455	-795.575	8.44714	-805.89	8.63993	1121.99	-8.47228	-1393.13	8.46389	-1856.72	8.51419	-268.236	-3.25313	-348.563	-4.78422
-427.922	-5.54326	-368.275	-5.05991	2661.68	6.971	-850.587	7.79336	-845.421	8.48438	-845.767	8.61013	1190.51	-8.49836	-1502.54	8.48439	-2005.6	8.59055	-283.248	-3.2494	-368.939	-4.76932
-448.297	-5.4818	-388.035	-5.80683	2641.75	6.92256	-900.805	7.88834	-890.413	8.39126	-895.789	8.58405	1264.36	-8.51512	-1592.32	8.48625	-2154.77	8.59801	-298.202	-3.21774	-388.815	-4.8159
-467.91	-5.4669	-407.905	-5.80869	2621.77	6.95796	-945.138	7.8511	-945.152	8.4434	-950.397	8.62503	1339.3	-8.55982	-1691.58	8.52723	-2303.69	8.57007	-313.249	-3.26058	-410.891	-4.8159
-487.887	-5.56376	-430.174	-5.74723	2601.76	7.0008	-995.423	7.87904	-990.364	8.4192	-995.329	8.64179	1421.78	-8.5617	-1791.14	8.35959	-2468.47	8.63153	-328.481	-3.36861	-428.715	-4.71158
-508.225	-5.51532	-449.922	-5.78447	2580.03	7.01756	-1044.95	7.96658	-1039.71	8.46576	-1050.41	8.66601	1488.5	-8.44808	-1890.28	8.38939	-2602.34	8.56821	-343.28	-3.3444	-448.944	-4.73952
-528.08	-5.5414	-468.193	-5.88879	2561.9	6.91884	-1095.47	7.9908	-1089.73	8.46762	-1095.34	8.64179	1563.21	-8.49464	-1999.59	8.43783	-2766.38	8.61849	-358.213	-3.25127	-470.981	-4.7507
-550.002	-5.48738	-488.038	-5.82919	2541.79	6.92442	-1149.67	7.8604	-1139.9	8.38566	-1145.58	8.64737	1637.34	-8.5114	-2089.07	8.48625	-2901.24	8.56075	-373.249	-3.22333	-488.577	-4.76374
-568.134	-5.45758	-507.923	-5.82731	2521.68	6.93002	-1195.31	8.0057	-1194.84	8.36704	-1195.1	8.68835	1719.59	-8.50394	-2199.3	8.38939	-3066.04	8.57379	-389.902	-3.26244	-508.721	-4.81402
-587.234	-5.56748	-529.893	-5.92047	2501.51	7.0101	-1244.77	7.9852	-1244.69	8.449	-1245.25	8.61199	1786.97	-8.50022	-2289.44	8.36517	-3201.13	8.58869	-403.431	-3.30156	-528.368	-4.77306
-607.414	-5.58052	-548.163	-5.82359	2481.61	6.98776	-1294.33	7.90324	-1289.54	8.4732	-1300.07	8.60081	1861.69	-8.4369	-2389.32	8.40243	-3352.13	8.58869	-418.444	-3.32205	-548.58	-4.74884
-627.189	-5.49298	-568.309	-5.96517	2461.7	6.99894	-1344.77	7.79708	-1339.52	8.40802	-1350.29	8.53561	1936.41	-8.3866	-2488.79	8.36331	-3503.04	8.53467	-433.667	-3.26617	-568.473	-4.76932
-649.188	-5.44828	-587.66	-5.90555	2441.89	6.90208	-1399.75	7.90324	-1389.78	8.33538	-1394.89	8.47043	2011.56	-8.49464	-2598.08	8.42105	-3653.63	8.67065	-448.118	-3.2196	-587.818	-4.7805
-667.22	-5.58984	-607.535	-5.87575	2421.71	6.82756	-1444.59	7.80266	-1439.15	8.38566	-1444.93	8.55611	2087.02	-8.50954	-2688.1	8.42105	-3804.19	8.60359	-462.806	-3.30715	-608.069	-4.8606
-688.938	-5.53396	-627.388	-5.90369	2401.68	6.87414	-1494.2	7.88648	-1489.26	8.49556	-1499.61	8.59523	2169.53	-8.44808	-2787.19	8.46203	-3954.68	8.50115	-478.203	-3.22146	-629.804	-4.76746
-706.94	-5.58424	-647.455	-5.92047	2379.77	6.95796	-1544.31	7.98148	-1544.27	8.44526	-1549.85	8.65669	2236.87	-8.45552	-2887.09	8.56635	-4119.96	8.48253	-493.436	-3.25313	-647.871	-4.71344
-726.971	-5.57494	-667.326	-5.92419	2361.8	6.94864	-1594.54	7.8213	-1589.22	8.47508	-1594.53	8.62503	2311.64	-8.53748	-2987.24	8.50115	-4270.23	8.49557	-508.399	-3.34999	-668.134	-4.74512
-749.16	-5.53768	-687.362	-5.94281	2341.66	6.91512	-1648.6	7.85296	-1638.83	8.42292	-1644.28	8.68835	2386.51	-8.52258	-3087.42	8.45645	-4420.33	8.50487	-523.384	-3.25127	-687.776	-4.82148
-766.776	-5.55258	-707.389	-5.87761	2321.69	7.02314	-1693.36	7.85854	-1688.05	8.4788	-1693.51	8.64737	2461.2	-8.41454	-3186.94	8.39311	-4555.8	8.49557	-538.35	-3.3444	-709.78	-4.75628
-789.034	-5.58796	-727.423	-5.92977	2301.77	6.9561	-1748.64	7.88276	-1737.99	8.5682	-1743.42	8.64179	2543.4	-8.4015	-3287.33	8.47135	-4705.87	8.51977	-553.44	-3.3593	-727.715	-4.79726
-807.029	-5.54326	-747.409	-5.89437	2281.77	6.89834	-1797.93	7.67974	-1787.9	8.59242	-1793.6	8.57287	2610.44	-8.37728	-3387.9	8.42105	-4855.73	8.44899	-568.065	-3.37048	-747.469	-4.6706
-826.842	-5.62336	-767.583	-5.78633	2261.24	6.93746	-1842.96	-1.78256	-1837.73	8.48998	-1848.13	8.60267	2692.5	-8.49092	-3488.37	8.41175	-5005.62	-1.83845	-582.896	-3.33881	-767.561	-4.7656
-848.723	-5.5768	-787.49	-5.87203	2239.83	6.9561	-1897.37	-6.92908	-1892.47	8.41546	-1893.42	8.51885	2760.07	-8.3866	-3598.55	8.39125	-5155.89	-7.71141	-599.128	-3.35371	-789.58	-4.81776
-866.556	-5.52278	-806.833	-5.88133	2221.49	6.99894	-1942.78	-7.77658	-1937.39	8.45644	-1943.27	8.49463	2841.49	-8.35308	-3689.13	8.57007	-5306.11	-8.53841	-614.398	-3.24754	-807.669	-4.77118
-887.007	-5.50228	-829.278	-5.85899	2201.71	6.9859	-1993.2	-7.92	-1987.56	8.45458	-1997.72	8.61013	2909.72	-8.39592	-3789.61	8.49183	-5456.47	-8.58311	-627.526	-3.27548	-827.721	-4.80472
-906.837	-5.4967	-847.248	-5.90555	2181.69	6.96726	-2042.64	-7.8455	-2037.31	8.52908	-2047.96	8.59709	2991.82	-8.37728	-3889.41	8.43595	-5606.7	-8.51979	-642.707	-3.41332	-847.69	-4.80658
-928.926	-5.55072	-869.08	-5.91113	2159.98	7.0753	-2092.66	-7.81756	-2087.4	8.53096	-2097.96	8.60267	3066.43	-8.39964	-3999.53	8.50301	-5771.87	-8.52911	-657.913	-3.36861	-867.462	-4.90158
-946.819	-5.49298	-886.934	-5.94467	2141.5	7.04178	-2142.59	-7.9405	-2137.01	8.4937	-2142.71	8.53003	3134.78	-8.4667	-4099.39	8.40801	-5906.89	-8.51421	-672.718	-3.23264	-887.628	-4.81216
-968.982	-5.42964	-909.364	-5.88879	2120.76	7.06598	-2203.12	-7.85482	-2187.42	8.46204	-2192.73	8.52257	3209.45	-8.49092	-4189.75	8.37449	-6056.43	-8.50489	-687.58	-3.26617	-907.233	-4.78982
-987.303	-5.48552	-927.082	-5.83291	2100.38	7.03246	-2247.67	-7.88462	-2237.48	8.48998	-2242.88	8.56915	3292.2	-8.53188	-4289.95	2.87035	-6206.77	-8.66135	-702.788	-3.25685	-929.738	-4.81776
-1009.16	-5.5619	-947.03	-5.88319	2080.58	6.97286	-2298	-7.91628	-2287.4	8.42292	-2298.24	8.64179	3360.33	-8.55424	-4390.36	-6.24363	-6356.9	-8.58871	-719.285	-3.29597	-947.562	-4.68924
-1027.09	-5.52836	-969.204	-5.83105	2061.1	6.89462	-2347.69	-7.83246	-2342.71	8.42664	-2343.16	8.62503	3434.96	-8.45738	-4500.55	-8.27019	-6507.29	-8.64085	-732.841	-3.33695	-967.695	-4.67992
-1047.34	-5.59914	-988.958	-5.89251	2038.4	6.90208	-2392.85	-7.90698	-2387.16	8.37448	-2398.15	8.71815	3510.46	-8.46856	-4590.98	-8.51047	-6657.46	-8.51421	-747.358	-3.38351	-987.761	-4.67246
-1068.92	-5.50042	-1007.26	-5.87015	2020.42	6.96354	-2447.77	-7.88276	-2437.54	8.08206	-2443.16	8.77963	3585.68	-8.53002	-4690.35	-8.51233	-6807.77	-8.59615	-762.765	-3.25685	-1009.66	-4.64826
-1086.89	-5.5414	-1029.05	-5.93165	2000.58	7.05668	-2492.33	-7.92	-2487.01	-1.93158	-2497.66	8.73305	3661.06	-8.24132	-4790.8	-8.57939	-6972.95	-8.49185	-777.388	-3.27548	-1027.68	-4.66688
-1109.14	-5.51346	-1049.16	-5.85711	1978.24	7.0604	-2542.84	-7.90138	-2542.23	-7.47858	-2542.68	8.69581	3735.93	1.98094	-4910.52	-8.47135	-7107.72	-8.53655	-792.589	-3.32205	-1049.49	-4.73952
-1128.81	-5.46318	-1066.98	-5.80125	1960.57	6.98962	-2597.24	-7.82874	-2587.02	-8.23854	-2592.56	8.63807	3811.24	7.41616	-4990.47	-8.48627	-7257.6	-8.62783	-807.298	-3.34626	-1067.21	-4.79168
-1146.67	-5.5619	-1087.19	-5.83663	1940.33	6.96354	-2642.17	-7.89394	-2636.87	-8.3894	-2647.63	8.60639	3885.97	8.33818	-5090.44	-8.45459	-7407.53	-8.68371	-823.958	-3.37793	-1089.32	-4.75814
-1166.97	-5.60288	-1107.18	-5.82731	1918.31	6.97472	-2697.34	-7.81384	-2686.62	-8.36146	-2697.41	8.61943	3961.5	8.3419	-5190.77	-8.45273	-7557.64	-8.66321	-838.764	-3.40587	-1107.71	-4.67992
-1188.79	-5.50228	-1127.27	-5.91487	1900.55	6.99334	-2746.79	-7.76354	-2736.5	-8.40058	-2747.48	8.68463	4037.02	8.50022	-5290.95	-8.50117	-7707.86	-8.64085	-852.479	-3.39283	-1127.54	-4.67434
-1206.54	-5.5563	-1149.14	-5.84967	1880.41	6.94864	-2791.55	-7.82316	-2786.37	-8.43598	-2791.98	8.62503	4111.19	8.45366	-5390.6	-8.40245	-7858.2	-8.56821	-867.383	-3.37234	-1149.84	-4.79912
-1228.85	-5.61032	-1166.99	-5.85339	1858.54	6.9356	-2846.45	-7.84178	-2836.1	-8.47136	-2841.72	8.55983	4193.85	8.46856	-5511.1	-8.56077	-8023.04	-8.58499	-882.644	-3.43381	-1169.64	-4.77678
-1246.93	-5.50042	-1189.24	-5.86085	1840.44	6.94678	-2891.24	-7.82502	-2885.94	-8.49372	-2891.58	8.54493	4261.58	8.43504	-5600.93	-8.53283	-8172.77	-8.60919	-898.634	-3.35744	-1189.64	-4.8401
-1269.12	-5.53396	-1208.98	-5.91861	1820.23	6.89648	-2941.62	-7.88276	-2935.97	-8.48254	-2946.77	8.48905	4336.43	8.4816	-5691.57	-8.53097	-8307.66	-8.59615	-913.882	-3.33322	-1209.81	-4.77492
-1286.41	-5.56562	-1228.84	-5.89623	1800.61	6.94306	-2996.25	-7.84364	-2985.85	-8.44714	-2991.64	8.51513	4411.48	8.52072	-5791.39	-8.52351	-8457.65	-8.59989	-928.889	-3.3742	-1229.47	-4.70972
-1306.62	-5.47808	-1247.24	-5.91861	1780.56	6.88532	-3041.09	-7.94236	-3036.33	-8.32422	-3041.42	8.60639	4494.63	8.42014	-5901.69	-8.56077	-8607.55	-8.56821	-942.399	-3.33322	-1249.82	-4.73952
-1327.04	-5.44454	-1267.15	-5.84035	1760.58	6.94678	-3091.53	-7.93304	-3085.99	-8.39872	-3096.51	8.58777	4561.68	8.4369	-5991.15	-8.55517	-8772.37	-8.54773	-957.223	-3.46175	-1267.71	-4.76932
-1346.65	-5.58052	-1288.85	-5.85339	1740.51	6.91512	-3146.79	-7.78776	-3135.6	-8.44156	-3146.63	8.31209	4636.51	8.47228	-6091.01	-8.58125	-8923.03	-8.63527	-972.544	-3.34999	-1289.6	-4.74138
-1366.93	-5.58052	-1309.05	-5.87203	1720.37	6.92442	-3192.01	-7.8753	-3186.32	-8.49744	-3196.73	-2.00515	4719.53	8.4667	-6191.38	-8.63713	-9057.51	-8.58499	-987.35	-3.32577	-1307.99	-4.76188
-1388.63	-5.50042	-1326.72	-5.86643	1700.57	7.02688	-3241.46	-7.93492	-3236.43	-8.53842	-3242.09	-7.85203	4793.88	8.36612	-6301.18	-8.61293	-9207.02	-8.55705	-1002.11	-3.35557	-1327.57	-4.77306
-1406.7	-5.5265	-1349.02	-5.95399	1680.56	6.93932	-3291.39	-7.95912	-3291.31	-8.56636	-3296.79	-8.55797	4861.49	8.45366	-6411.14	-8.56635	-9357.06	-8.59429	-1018.64	-3.30342	-1347.59	-4.85314
-1429.13	-5.62522	-1366.85	-5.85899	1658.45	6.88344	-3341.79	-7.86972	-3336.34	-8.5589	-3346.77	-8.68835	4936.81	8.54492	-6491.41	-8.52723	-9506.86	-8.53841	-1033.8	-3.35185	-1367.5	-4.92578
-1446.61	-5.57494	-1386.88	-5.76399	1640.3	6.92442	-3391.86	-7.78962	-3386.46	-8.54214	-3392.03	-8.62315	5011.2	8.48532	-6592.29	-8.50117	-9657.16	-8.54213	-1047.19	-3.28293	-1387.35	-4.79354
-1468.82	-5.4818	-1409.06	-5.73977	1620.3	6.9207	-3446.84	-7.86786	-3441.68	-8.51606	-3442.03	-8.65297	5086.68	8.50768	-6702.83	-8.48439	-9806.94	-8.67625	-1063.67	-3.34254	-1407.9	-4.81402
-1488.68	-5.54512	-1428.73	-5.87203	1598.67	6.9356	-3492.1	-7.89208	-3491.79	-8.4546	-3497.44	-8.62315	5169.03	8.52444	-6802.66	-8.46205	-9957.09	-8.70233	-1077.05	-3.3593	-1427.5	-4.87178
-1506.58	-5.64012	-1448.81	-5.96145	1580.66	6.97472	-3542.2	-7.86414	-3537.06	-8.33538	-3542.46	-8.58217	5244.76	8.57286	-6902.59	-8.56077	-10122.3	-8.68371	-1092.05	-3.4189	-1447.43	-4.81776
-1528.41	-5.66062	-1470.77	-5.86829	1561.19	6.98216	-3592.09	-7.96658	-3591.81	-8.37078	-3592.43	-8.63619	5319.33	8.50768	-7002.71	-8.51421	-10257.6	-8.66879	-1107.05	-3.39842	-1467.44	-4.80658
-1548.58	-5.60846	-1488.77	-5.87015	1538.53	6.94306	-3642.06	-7.89766	-3642.19	-8.45646	-3642.5	-8.68277	5393.77	8.5319	-7092.43	-8.51421	-10407.2	-8.65577	-1122.19	-3.3593	-1487.29	-4.75628
-1566.64	-5.57494	-1506.7	-5.85339	1520.93	7.025	-3692.52	-7.93118	-3686.93	-8.51606	-3692.74	-8.63805	5469.4	8.47414	-7192.56	-8.47135	-10556.8	-8.65577	-1136.85	-3.32205	-1507.64	-4.76002
-1589.04	-5.5321	-1526.65	-5.82919	1501.2	7.0306	-3742.74	-7.8306	-3741.84	-8.5291	-3742.86	-8.58777	5544.06	8.45366	-7292.24	-8.46763	-10721.8	-8.70791	-1152.26	-3.40773	-1527.18	-4.78608
-1606.41	-5.45758	-1546.61	-5.94841	1481.28	6.93746	-3791.15	-7.79334	-3787.33	-8.43224	-3792.99	-8.58963	5612.06	8.4462	-7392.56	-8.48999	-10857.4	-8.70791	-1168.77	-3.46733	-1548.75	-4.6855
-1628.16	-5.52836	-1568.96	-5.97635	1460.89	6.93932	-3842.92	-7.78962	-3836.97	-8.55332	-3842.45	-8.60453	5686.87	8.47788	-7492.74	-8.43039	-11007.9	-8.65017	-1182.21	-3.43939	-1567.28	-4.73766
-1648.25	-5.53396	-1586.69	-6.02477	1439.22	7.0157	-3896.99	-7.84736	-3891.96	-8.54028	-3897.22	-8.67717	5761.99	8.40896	-7592.62	-8.43783	-11157.8	-8.64645	-1198.56	-3.43381	-1587.32	-4.81216
-1665.74	-5.5917	-1606.85	-5.91113	1419.21	6.94864	-3946.88	-7.90884	-3937.02	-8.4695	-3947.48	-8.67345	5837.45	8.45924	-7692.85	-8.41547	-11308	-8.71165	-1212.2	-3.38538	-1607.38	-4.9351
-1686.37	-5.62336	-1628.65	-5.92233	1396.95	6.90208	-3992.01	-7.93678	-3986.93	-8.51234	-3997.28	-8.53561	5911.79	8.50954	-7792.91	-8.51047	-11458	-8.68557	-1227.37	-3.43381	-1629.5	-4.73394
-1707.97	-5.4967	-1648.6	-5.92605	1379.12	7.00452	-4042.78	-7.94982	-4036.91	-8.48998	-4042.45	-8.57473	5994	8.53934	-7893.22	-8.53841	-11622.9	-8.60733	-1242.07	-3.39469	-1649.37	-4.74138
-1728.03	-5.51718	-1666.33	-5.92419	1361.47	7.06412	-4092.53	-7.92188	-4086.85	-8.4341	-4097.69	-8.58217	6061.71	8.50022	-7993.19	-8.61105	-11772.6	-8.54773	-1258.42	-3.33881	-1667.05	-4.73952
-1745.45	-5.59914	-1686.13	-5.83663	1339.06	6.96914	-4141.84	-7.87904	-4141.98	-8.41734	-4142.77	-8.67159	6136.65	8.44434	-8103.26	-8.58871	-11907.7	-8.58499	-1272.14	-3.36116	-1686.86	-4.81776
-1765.43	-5.56562	-1706.06	-5.89251	1321.15	6.9803	-4192.52	-7.72256	-4186.99	-8.48254	-4197.9	-8.53189	6218.81	8.4816	-8192.83	-8.41735	-12057.7	-8.56263	-1287.11	-3.41518	-1706.47	-4.81776
-1785.54	-5.62708	-1727.92	-5.92047	1299.35	6.94306	-4242.62	-7.82688	-4236.88	-8.40804	-4242.58	-8.54307	6286.39	8.55982	-8302.75	-8.50117	-12207.7	-8.62783	-1303.57	-3.41704	-1726.46	-4.83452
-1807.34	-5.56004	-1745.83	-5.91487	1280.9	6.99706	-4292.9	-7.93678	-4291.99	-8.51234	-4292.81	-8.51699	6362.05	8.46298	-8392.63	-8.50117	-12357.6	-8.62783	-1317.18	-3.38724	-1746.44	-4.89784
-1825.51	-5.51532	-1765.87	-5.88133	1260.89	6.93002	-4347.66	-8.0057	-4337	-8.59616	-4342.98	-8.54679	6436.91	8.43504	-8502.92	-8.60361	-12522.7	-8.65949	-1332.3	-3.43567	-1768.64	-4.92206
-1845.41	-5.5712	-1785.86	-5.81615	1240.95	6.97472	-4397.2	-7.85482	-4392.37	-8.56636	-4397.51	-8.71071	6512.75	8.5617	-8592.88	-8.64645	-12657.6	-8.75261	-1347.34	-3.43008	-1788.44	-4.8848
-1865.15	-5.56004	-1806.01	-5.83105	1218.95	6.95982	-4442.18	-7.85668	-4436.9	-8.5291	-4447.81	-8.71629	6594.96	8.5766	-8692.98	-8.65017	-12822.4	-8.62223	-1362.26	-3.44684	-1808.59	-4.81216
-1887.19	-5.62336	-1827.86	-5.88133	1200.81	6.9505	-4492.58	-7.86226	-4487.07	-8.49184	-4492.56	-8.69767	6670.38	8.571	-8803.04	-8.51047	-12972.3	-8.60361	-1376.89	-3.38351	-1826.25	-4.75256
-1905.2	-5.64198	-1845.85	-5.84781	1180.97	7.02314	-4542.47	-7.91628	-4536.97	-8.4844	-4542.83	-8.66599	6737.55	8.47602	-8902.85	-8.38381	-13107.2	-8.55891	-1392.12	-3.46361	-1846.42	-4.81776
-1925.26	-5.63268	-1867.94	-5.84035	1160.95	7.0101	-4592.21	-7.90698	-4591.97	-8.4993	-4593.04	-8.61757	6813.02	8.4667	-8992.43	-8.34469	-13257.1	-8.58125	-1408.6	-3.49527	-1866.56	-4.79354
-1946.97	-5.56004	-1887.92	-5.87761	1141.01	6.9207	-4647.85	-7.8809	-4642.22	-8.51048	-4642.86	-8.68649	6895.47	8.50768	-9102.89	-8.53841	-13422	-8.57939	-1423.69	-3.49341	-1886.48	-4.73766
-1965.02	-5.53396	-1907.73	-5.99869	1118.94	6.86296	-4693.3	-7.89952	-4692.15	-8.4844	-4692.88	-8.66413	6970.07	8.4313	-9193.24	-8.63155	-13556.6	-8.59429	-1437.2	-3.42822	-1906.28	-4.75256
-1999.78	-5.48738	-1927.68	-6.01545	1101.07	6.92442	-4743.48	-7.90138	-4737.43	-8.41176	-4747.89	-8.72187	7044.77	8.45366	-9292.7	-8.54773	-13721.4	-8.61293	-1453.34	-3.38351	-1926.23	-4.9053
-1999.74	-5.52836	-1947.71	-6.02105	1078.97	6.94306	-4797.88	-7.81384	-4792.31	-8.40804	-4792.94	-8.63619	7112.27	8.50022	-9392.42	-8.49185	-13871.2	-8.59615	-1467.03	-3.33509	-1946.59	-4.80844
-1999.74	-5.53954	-1966.03	-5.94095	1061.07	6.9505	-4843.32	-7.87716	-4842.29	-8.4192	-4842.96	-8.65669	7186.89	8.53376	-9492.5	-8.48439	-14006.2	-8.69301	-1483.6	-3.37234	-1966.27	-4.78608
-1999.74	-5.59542	-1999.97	-5.83291	1038.82	6.93932	-4892.89	-7.8604	-4887.65	-8.48254	-4893.11	-8.74981	7270.49	8.50954	-9592.24	-8.54213	-14171.3	-8.55517	-1500.08	-3.40214	-1999.86	-4.8401
-1999.68	-5.67738	-1999.92	-5.84035	1020.64	6.93002	-4942.15	-7.93118	-4937.08	-8.45646	-4942.53	-8.67345	7345.05	8.50208	-9692.4	-8.56449	-14306.3	-8.57753	-1500.13	-3.31273	-1999.66	-4.85128
-1999.68	-5.5861	-1999.92	-5.91299	999.266	6.87414	-4999.93	-7.90884	-4999.87	-8.50488	-4999.6	-8.65109	7412.81	8.50582	-9792.56	-8.57195	-14456.5	-8.57939	-1500.07	-3.27921	-1999.66	-4.8606
-1999.68	-5.5321	-1999.92	-5.96517	980.269	6.89648	-4999.88	-7.93492	-4999.84	-8.47322	-4999.45	-8.65109	7501.25	8.58964	-9892.6	-8.56077	-14636.3	-8.56263	-1500.08	-3.38165	-1999.66	-4.8401
-1999.68	-5.59914	-1999.93	-5.87015	958.62	6.96726	-4999.81	-7.95354	-4999.82	-8.45832	-4999.48	-8.64551	7500.57	8.6511	-10000.4	-8.51421	-14756	-8.59801	-1500.08	-3.39655	-1999.69	-4.74512
-1999.68	-5.59914	-1999.93	-5.86829	938.695	6.90952	-4999.8	-7.90324	-4999.74	-8.43224	-4999.51	-8.64365	7500.53	8.63434	-10000.3	-8.42851	-14999.8	-8.64459	-1500.08	-3.39283	-1999.69	-4.79912
-1999.68	-5.65502	-1999.93	-5.86643	918.649	6.95796	-4999.8	-7.79894	-4999.8	-8.5142	-4999.5	-8.61011	7500.51	8.571	-10000.2	-8.42851	-14999.4	-8.63341	-1500.08	-3.44312	-1999.69	-4.84942
-1999.68	-5.51906	-1999.93	-5.97635	898.75	6.90394	-4999.82	-7.8511	-4999.72	-8.48812	-4999.47	-8.59709	7500.45	8.56356	-10000.1	-8.44341	-14999.5	-8.63899	-1500.08	-3.44126	-1999.69	-4.79354
-1999.68	-5.50974	-1999.93	-5.95585	880.709	6.92256	-4999.82	-7.9703	-4999.72	-8.40058	-4999.47	-8.66599	7500.5	8.59708	-10000.2	-8.43597	-14999.4	-8.62783	-1500.08	-3.43381	-1999.69	-4.78422
-1999.68	-5.57494	-1999.93	-5.94467	860.379	6.95796	-4999.82	-7.92746	-4999.72	-8.50862	-4999.47	-8.66227	7500.5	8.51512	-10000.3	-8.47323	-14999.8	-8.63527	-1500.08	-3.44871	-1999.69	-4.77118
-1999.68	-5.63268	-1999.93	-5.92047	838.708	6.92816	-4999.82	-7.87716	-4999.72	-8.46392	-4999.47	-8.62503	7500.5	8.51698	-10000.3	-8.47695	-14999.7	-8.60919	-1500.08	-3.34067	-1999.69	-4.79912
-1999.68	-5.57866	-1999.93	-5.83663	818.883	6.81266	-4999.82	-7.9256	-4999.72	-8.51978	-4999.47	-8.55051	7500.5	8.52444	-10000.3	-8.46205	-14999.7	-8.57007	-1500.08	-3.37048	-1999.69	-4.86618
-1999.68	-5.60846	-1999.93	-5.90183	800.743	6.8704	-4999.82	-8.0951	-4999.72	-8.544	-4999.47	-8.54679	7500.5	8.4667	-10000.3	-8.43969	-14999.8	-8.56821	-1500.08	-3.36861	-1999.69	-4.96862
-1999.68	-5.52278	-1999.93	-5.85899	780.676	6.94864	-4999.82	-8.06716	-4999.72	-8.46392	-4999.47	-8.61011	7500.5	8.51886	-10000.3	-8.50861	-14999.8	-8.63713	-1500.08	-3.41518	-1999.69	-4.95
-1999.68	-5.47248	-1999.93	-5.93165	758.756	6.92256	-4999.82	-7.91814	-4999.72	-8.4341	-4999.47	-8.54679	7500.5	8.571	-10000.3	-8.55145	-14999.8	-8.69301	-1500.08	-3.44126	-1999.69	-4.78982
-1999.68	-5.601	-1999.93	-5.84409	738.625	6.91698	-4999.82	-7.90138	-4999.72	-8.49184	-4999.47	-8.57659	7500.5	8.50954	-10000.3	-8.59615	-14999.8	-8.65017	-1500.08	-3.38165	-1999.69	-4.84942
-1999.68	-5.66062	-1999.93	-5.90555	718.516	6.8313	-4999.82	-7.90138	-4999.72	-8.55332	-4999.47	-8.54121	7500.5	8.5263	-10000.3	-8.53655	-14999.8	-8.65203	-1500.08	-3.44498	-1999.69	-4.87736
-1999.68	-5.51532	-1999.93	-5.89437	698.905	6.86482	-4999.82	-7.93118	-4999.72	-8.45088	-4999.47	-8.67717	7500.5	8.47228	-10000.3	-8.59801	-14999.8	-8.61105	-1500.08	-3.40214	-1999.69	-4.83452
-1999.68	-5.4613	-1999.93	-5.87761	680.813	6.92442	-4999.82	-7.83992	-4999.72	-8.51048	-4999.47	-8.57101	7500.5	8.46856	-10000.3	-8.59801	-14999.8	-8.66879	-1500.08	-3.36489	-1999.69	-4.79168
-1999.68	-5.3924	-1999.93	-5.83477	660.459	6.91138	-4999.82	-7.8902	-4999.72	-8.59988	-4999.47	-8.52071	7500.5	8.45552	-10000.3	-8.46763	-14999.8	-8.64085	-1500.08	-3.42077	-1999.69	-4.74138
-1999.68	-5.61032	-1999.93	-5.82545	638.559	6.91326	-4999.82	-7.87158	-4999.72	-8.64644	-4999.47	-8.62129	7500.5	8.51886	-10000.3	-8.51233	-14999.8	-8.65389	-1500.08	-3.45243	-1999.69	-4.81216
-1999.68	-5.62894	-1999.93	-5.94467	620.76	6.87414	-4999.82	-7.82688	-4999.72	-8.49558	-4999.47	-8.76099	7500.5	8.5617	-10000.3	-8.54213	-14999.8	-8.67811	-1500.08	-3.52321	-1999.69	-4.79912
-1999.68	-5.61218	-1999.93	-5.92977	598.522	6.86296	-4999.82	-7.86226	-4999.72	-8.36518	-4999.47	-8.75355	7500.5	8.53376	-10000.3	-8.60919	-14999.8	-8.59615	-1500.08	-3.47665	-1999.69	-4.80844
-1999.68	-5.5861	-1999.93	-5.92047	580.624	6.88718	-4999.82	-7.90138	-4999.72	-8.4546	-4999.47	-8.71815	7500.5	8.52258	-10000.3	-8.61665	-14999.8	-8.53469	-1500.08	-3.38724	-1999.69	-4.79354
-1999.68	-5.57494	-1999.93	-5.91299	558.61	6.89834	-4999.82	-7.86972	-4999.72	-8.42106	-4999.47	-8.58217	7500.5	8.52816	-10000.3	-8.53097	-14999.8	-8.56077	-1500.08	-3.46175	-1999.69	-4.84942
-1999.68	-5.50974	-1999.93	-5.79379	538.469	6.8611	-4999.82	-7.8455	-4999.72	-8.42294	-4999.47	-8.58217	7500.5	8.49278	-10000.3	-8.55891	-14999.8	-8.65949	-1500.08	-3.56047	-1999.69	-4.7302
-1999.68	-5.54512	-1999.93	-5.81427	520.781	6.96168	-4999.82	-7.90884	-4999.72	-8.4192	-4999.47	-8.60639	7500.5	8.4816	-10000.3	-8.52911	-14999.8	-8.65017	-1500.08	-3.45057	-1999.69	-4.71904
-1999.68	-5.47434	-1999.93	-5.85711	500.887	6.96914	-4999.82	-7.98892	-4999.72	-8.4248	-4999.47	-8.62315	7500.5	8.52072	-10000.3	-8.46205	-14999.8	-8.61479	-1500.08	-3.48968	-1999.69	-4.74698
-1999.75	-5.547	-1999.93	-6.02105	481.299	6.78846	-4999.82	-8.0001	-4999.72	-8.46392	-4999.47	-8.60081	7500.5	8.4462	-10000.3	-8.55145	-14999.8	-8.56077	-1500.08	-3.3742	-1999.69	-4.80844
-1999.86	-5.51532	-1999.93	-5.99125	461.497	6.84806	-4999.82	-7.88276	-4999.72	-8.49744	-4999.47	-8.61011	7500.5	8.50582	-10000.3	-8.52911	-14999.8	-8.64085	-1500.08	-3.3891	-1999.69	-4.8308
-1999.74	-5.61964	-1999.93	-5.94095	441.28	6.95982	-4999.82	-7.85668	-4999.72	-8.36892	-4999.47	-8.62689	7500.5	8.5319	-10000.3	-8.52911	-14999.8	-8.59989	-1500.47	-3.44871	-1999.69	-4.85874
-1999.74	-5.61404	-1999.77	-5.86271	421.262	6.86668	-4999.82	-7.76914	-4999.72	-8.3801	-4999.47	-8.58217	7500.5	8.53934	-10000.3	-8.43969	-14999.8	-8.56821	-1500.45	-3.42449	-1999.56	-4.91274
-1999.78	-5.58984	-1999.77	-5.83477	401.178	6.8611	-4999.82	-7.90138	-4999.72	-8.42106	-4999.47	-8.60453	7500.5	8.55424	-10000.3	-8.42665	-14999.8	-8.59243	-1500.45	-3.41145	-1999.5	-4.88854
-1999.75	-5.5563	-1999.77	-5.88133	381.122	6.78846	-4999.82	-7.89208	-4999.72	-8.395	-4999.47	-8.61011	7500.5	8.4667	-10000.3	-8.47509	-14999.8	-8.63341	-1500.51	-3.49341	-1999.51	-4.8606
-1999.78	-5.58238	-1999.77	-5.89623	361.313	6.8406	-4999.82	-7.85668	-4999.72	-8.4695	-4999.47	-8.62129	7500.5	8.45738	-10000.3	-8.47323	-14999.8	-8.73213	-1500.5	-3.52321	-1999.56	-4.82148
-1999.78	-5.5619	-1999.77	-5.90555	341.248	6.99148	-4999.82	-7.91628	-4999.72	-8.39872	-4999.47	-8.65855	7500.5	8.41082	-10000.3	-8.53283	-14999.8	-8.65017	-1500.51	-3.50086	-1999.66	-4.76932
-1999.77	-5.58052	-1999.75	-5.80311	319.296	6.971	-4999.71	-7.9051	-4999.71	-8.50116	-4999.29	-8.78707	7500.5	8.46484	-10000.3	-8.48813	-14999.8	-8.57939	-1500.41	-3.52694	-1999.69	-4.80844
-1999.78	-5.66434	-1999.74	-5.95213	301.285	6.92816	-4999.66	-7.88834	-4999.8	-8.57566	-4999.29	-8.66041	7500.5	8.50582	-10000.3	-8.61479	-14999.8	-8.59801	-1500.44	-3.43753	-1999.71	-4.76932
-1999.78	-5.56934	-1999.72	-5.90555	280.845	6.87414	-4999.66	-7.8511	-4999.77	-8.50676	-4999.26	-8.67531	7500.5	8.422	-10000.3	-8.53283	-14999.8	-8.63713	-1500.45	-3.41145	-1999.72	-4.75628
-1999.77	-5.4669	-1999.77	-5.95027	259.251	6.8555	-4999.66	-7.86972	-4999.75	-8.52352	-4999.29	-8.67717	7500.81	8.44808	-10000.3	-8.47695	-14999.8	-8.62223	-1500.39	-3.45429	-1999.68	-4.7805
-1999.77	-5.56562	-1999.77	-5.90555	241.134	6.98404	-4999.65	-7.8157	-4999.74	-8.47882	-4999.3	-8.70883	7500.79	8.42572	-10000.3	-8.47695	-14999.8	-8.58499	-1500.39	-3.44126	-1999.69	-4.801
-1999.77	-5.58796	-1999.74	-5.84781	217.256	6.9561	-4999.65	-7.90324	-4999.74	-8.51048	-4999.32	-8.68649	7500.81	8.43876	-10000.3	-8.49185	-14999.8	-8.53097	-1500.44	-3.45802	-1999.68	-4.73208
-1999.8	-5.60288	-1999.75	-5.78261	199.136	6.85924	-4999.68	-7.95912	-4999.77	-8.48068	-4999.29	-8.63247	7500.85	8.37916	-10000.7	-8.57007	-14999.8	-8.49743	-1500.41	-3.45802	-1999.74	-4.82148
-1996	-5.60846	-1999.75	-5.88879	179.377	6.83316	-4999.66	-7.8157	-4999.75	-8.42106	-4999.27	-8.59709	7500.78	8.47228	-10000.7	-8.54213	-14999.8	-8.55145	-1500.42	-3.4189	-1999.71	-4.79912
-1983.18	-5.62708	-1999.75	-6.03595	159.07	6.91512	-4999.65	-7.82316	-4999.75	-8.4546	-4999.3	-8.62129	7500.79	8.43504	-10000.6	-8.55517	-14999.8	-8.65949	-1500.44	-3.41145	-1999.69	-4.76374
-1964.94	-5.601	-1999.74	-5.91113	141.517	6.95236	-4999.66	-7.92746	-4999.72	-8.37822	-4999.27	-8.66973	7500.85	8.45738	-10000.6	-8.57753	-14999.8	-8.72095	-1497.86	-3.37793	-1999.68	-4.81776
-1945.5	-5.5712	-1996.25	-5.81055	121.129	6.92442	-4999.69	-7.92188	-4999.74	-8.47322	-4999.32	-8.59335	7500.81	8.49278	-10000.6	-8.57007	-14999.8	-8.61293	-1487.74	-3.46175	-1996.5	-4.74512
-1925.62	-5.56748	-1982.82	-5.92047	99.2564	6.99334	-4999.66	-7.95912	-4999.77	-8.57566	-4999.32	-8.58591	7500.81	8.53562	-10000.7	-8.47695	-14999.8	-8.67067	-1474.2	-3.45243	-1983.27	-4.70228
-1905.49	-5.5712	-1963.11	-5.99497	81.1466	6.91512	-4999.66	-7.93118	-4999.78	-8.53656	-4999.3	-8.67531	7500.84	8.51886	-10000.6	-8.51979	-14999.4	-8.66879	-1459.27	-3.28479	-1964.93	-4.79912
-1885.59	-5.49112	-1945.38	-5.93537	59.3132	6.9356	-4999.69	-8.04666	-4999.75	-8.52166	-4999.29	-8.69953	7500.81	8.51698	-10000.6	-8.55145	-14999.4	-8.68371	-1442.86	-3.37048	-1945.44	-4.7358
-1865.6	-5.43524	-1925.62	-5.89809	41.1191	7.0604	-4999.71	-7.95912	-4999.75	-8.4341	-4999.29	-8.73119	7500.84	8.50022	-10000.6	-8.50489	-14999.4	-8.61665	-1429.61	-3.45616	-1925.8	-4.8755
-1845.48	-5.4967	-1905.76	-5.91673	21.136	6.971	-4999.62	-7.90698	-4999.8	-8.46018	-4998.38	-8.67159	7500.81	8.43504	-10000.7	-8.47323	-14999.4	-8.53283	-1414.59	-3.44684	-1905.41	-4.82148
-1825.55	-5.6066	-1885.24	-5.93165	1.3862	6.97286	-4982.16	-7.9554	-4978.99	-8.48254	-4978.74	-8.64923	7500.82	8.52258	-10000.7	-8.51047	-14999.3	-8.49371	-1399.58	-3.51017	-1885.84	-4.91648
-1805.57	-5.547	-1865.71	-5.94841	-20.7199	6.94864	-4942.59	-7.93118	-4938.31	-8.3894	-4933.47	-8.67717	7500.78	8.58032	-10000.6	-8.52351	-14999.4	-8.61479	-1384.32	-3.45802	-1865.6	-4.85874
-1785.33	-5.4669	-1845.38	-5.93909	-40.6399	6.9412	-4890.95	-7.87716	-4891.16	-8.49372	-4890.78	-8.58963	7500.79	8.58404	-10000.7	-8.51979	-14999.4	-8.63713	-1369.55	-3.4841	-1845.98	-4.81776
-1765.76	-5.54326	-1823.52	-5.93723	-60.9156	6.97286	-4842.16	-7.87904	-4841.84	-8.46018	-4836.82	-8.62129	7479.13	8.55796	-10000.7	-8.54587	-14999.4	-8.60547	-1353.05	-3.50459	-1825.78	-4.8401
-1745.71	-5.53768	-1803.67	-5.85339	-80.7672	6.76982	-4797.03	-7.8753	-4791.92	-8.45088	-4791.96	-8.55983	7420.72	8.35494	-10000.7	-8.57007	-14999.4	-8.53841	-1339.49	-3.47665	-1805.62	-4.77306
-1725.56	-5.62522	-1785.32	-5.87389	-98.8462	6.82384	-4747.43	-7.98706	-4747.27	-8.43038	-4741.93	-8.61011	7350.3	8.41454	-10000.6	-8.55517	-14999.4	-8.58499	-1324.52	-3.56233	-1785.77	-4.78422
-1703.78	-5.57306	-1763.51	-5.84035	-120.734	7.00452	-4697.15	-8.0206	-4692.36	-8.49558	-4692.03	-8.65297	7276.52	8.55982	-9957.05	-8.54773	-14999.3	-8.62595	-1309.69	-3.52321	-1765.7	-4.7954
-1686.04	-5.58796	-1745.38	-5.83105	-138.573	6.94864	-4647.59	-7.91628	-4647.27	-8.37078	-4641.9	-8.64737	7202.23	8.4816	-9883.61	-8.47695	-14999.4	-8.56635	-1293.12	-3.44871	-1743.4	-4.84756
-1666.16	-5.50416	-1723.87	-5.85339	-158.41	6.89648	-4597.34	-7.90698	-4597.7	-8.41734	-4592.25	-8.62875	7127.6	8.5561	-9788.24	-8.42665	-14999.4	-8.60733	-1279.56	-3.38724	-1725.49	-4.87364
-1646.17	-5.4967	-1705.75	-5.87761	-180.904	6.92442	-4537.81	-7.87904	-4547.63	-8.42852	-4542.2	-8.63061	7053.61	8.59522	-9690.13	-8.41735	-14999.4	-8.62409	-1263.02	-3.3891	-1705.85	-4.79726
-1624.45	-5.50228	-1685.86	-5.89809	-200.691	6.8164	-4492.9	-7.8604	-4497.71	-8.48254	-4492.26	-8.63805	6971.7	8.52444	-9581.88	-8.54401	-14999.4	-8.60919	-1249.69	-3.40028	-1685.94	-4.87922
-1606.42	-5.4669	-1664.09	-5.87389	-220.693	6.84434	-4448.15	-7.866	-4447.88	-8.41362	-4442.18	-8.63061	6904.25	8.48346	-9481.96	-8.57007	-14973.8	-8.71165	-1234.64	-3.37234	-1666.54	-4.8457
-1586.68	-5.5861	-1646.34	-5.92047	-238.773	6.93002	-4399.11	-7.88834	-4393.2	-8.4341	-4392.54	-8.64551	6822.38	8.50582	-9382.68	-8.46763	-14854.2	-8.58499	-1219.47	-3.42263	-1646.48	-4.78608
-1566.21	-5.50228	-1624.37	-5.90741	-258.665	6.95796	-4348.28	-7.97588	-4348.1	-8.53842	-4342.87	-8.59895	6755.77	8.41268	-9284.03	-8.54959	-14730	-8.51979	-1204.73	-3.37979	-1624.4	-4.77492
-1546.45	-5.5712	-1604.79	-5.90369	-280.55	6.98404	-4293.75	-7.82688	-4298.63	-8.48998	-4293.01	-8.60825	6680.7	8.48532	-9185.32	-8.57753	-14584.6	-8.69301	-1189.75	-3.38351	-1606.31	-4.6911
-1526.32	-5.56562	-1586.39	-5.91299	-300.574	6.9561	-4248.55	-7.78404	-4243.58	-8.4695	-4242.96	-8.61943	6605.98	8.49836	-9085.75	-8.63527	-14437.5	-8.70047	-1173.23	-3.42077	-1586.71	-4.84756
-1506.33	-5.45758	-1564.32	-5.79751	-318.716	6.95422	-4198.84	-7.89766	-4198.65	-8.51606	-4193.23	-8.61943	6523.87	8.4816	-8996.75	-8.58871	-14289.6	-8.58311	-1159.63	-3.37793	-1566.37	-4.80286
-1486.39	-5.44828	-1546.69	-5.80125	-338.503	7.01942	-4144.03	-7.95354	-4148.79	-8.39872	-4143	-8.69021	6455.94	8.47788	-8887.21	-8.51607	-14126.9	-8.57567	-1142.89	-3.39655	-1546.59	-4.77678
-1466.26	-5.48366	-1524.64	-5.79937	-358.516	6.97286	-4098.51	-7.8753	-4098.94	-8.49744	-4093.37	-8.66227	6380.96	8.47042	-8797.82	-8.44341	-13993.7	-8.53841	-1127.82	-3.45802	-1524.75	-4.71904
-1444.75	-5.50602	-1504.35	-5.85711	-380.55	6.8406	-4044.47	-7.98892	-4048.9	-8.57194	-4043.61	-8.62503	6299.12	8.42014	-8698.67	-8.48627	-13845.6	-8.62223	-1114.74	-3.44498	-1506.5	-4.7805
-1426.86	-5.49484	-1486.42	-5.90741	-400.601	6.85924	-3999.23	-7.94794	-3988.82	-8.48812	-3993.77	-8.54493	6231.53	8.4164	-8599.31	-8.49371	-13697.4	-8.56635	-1099.39	-3.36861	-1486.62	-4.73766
-1406.72	-5.5414	-1466.56	-5.92419	-418.575	6.93932	-3949.29	-7.92746	-3944.09	-8.55332	-3944.07	-8.64923	6149.78	8.56542	-8500.1	-8.43969	-13549.2	-8.58499	-1081.35	-3.35744	-1466.67	-4.74884
-1386.48	-5.5712	-1446.55	-5.87761	-438.796	6.8555	-3899.15	-7.96098	-3899.01	-8.50676	-3889.28	-8.69953	6082.67	8.51886	-8400.58	-8.50489	-13386.1	-8.61293	-1069.25	-3.39655	-1444.45	-4.67992
-1366.32	-5.5563	-1426.19	-5.86829	-458.465	6.876	-3844.65	-8.00756	-3844.74	-8.4546	-3844.55	-8.61011	6007.74	8.42386	-8300.97	-8.53655	-13252.4	-8.53283	-1052.98	-3.35371	-1426.57	-4.65012
-1346.42	-5.51906	-1406.44	-5.89623	-480.4	6.88344	-3800.39	-7.94982	-3800.33	-8.49744	-3794.73	-8.71815	5926.06	8.53376	-8202.07	-8.46205	-13089.6	-8.50303	-1039.32	-3.29224	-1406.58	-4.73208
-1326.57	-5.51718	-1384.62	-5.92977	-500.727	6.9356	-3745.51	-7.82874	-3750.37	-8.4248	-3745.07	-8.69953	5858.89	8.47602	-8102.31	-8.43225	-12941.2	-8.60919	-1021.63	-3.30156	-1386.87	-4.81216
-1306.49	-5.54886	-1366.32	-5.96703	-518.489	6.9952	-3699.91	-7.86226	-3690.5	-8.48812	-3694.8	-8.63619	5784.03	8.44062	-8003.75	-8.50117	-12792	-8.63155	-1007.96	-3.32577	-1366.39	-4.85686
-1287.01	-5.47248	-1344.48	-5.95213	-538.452	6.9207	-3650.79	-7.89208	-3645.52	-8.5142	-3645.11	-8.64923	5702.38	8.36798	-7894.67	-8.53841	-12658.5	-8.58871	-994.293	-3.39655	-1344.93	-4.81216
-1266.39	-5.55258	-1326.5	-5.88693	-560.71	6.89276	-3595.79	-7.91442	-3600.67	-8.5887	-3590.1	-8.63061	5634.89	8.42572	-7804.74	-8.42107	-12495	-8.53841	-978.091	-3.37793	-1326.77	-4.855
-1246.93	-5.47808	-1304.91	-5.92047	-578.206	6.94492	-3550.64	-7.89952	-3545.64	-8.50116	-3545.23	-8.64365	5552.55	8.50208	-7695.14	-8.52351	-12345.9	-8.66879	-964.51	-3.30715	-1306.97	-4.79354
-1226.6	-5.55444	-1284.78	-5.86829	-602.021	6.96726	-3490.75	-7.81012	-3495.8	-8.3596	-3495.55	-8.69767	5485.39	8.42758	-7596.06	-8.52911	-12211.5	-8.63899	-948.191	-3.31273	-1286.63	-4.74698
-1206.49	-5.56562	-1264.5	-5.95213	-619.866	6.9207	-3450.85	-7.77658	-3450.89	-8.4192	-3445.63	-8.66973	5410.35	8.3866	-7505.53	-8.46949	-12062.1	-8.69301	-934.282	-3.34254	-1266.82	-4.78796
-1184.67	-5.54512	-1246.93	-6.02105	-637.903	6.86482	-3395.93	-7.81756	-3396.1	-8.3894	-3395.49	-8.60453	5335.95	8.48346	-7406.03	-8.56635	-11912.7	-8.71537	-918.344	-3.3444	-1246.81	-4.72462
-1166.56	-5.46318	-1226.71	-5.99869	-657.875	6.82384	-3350.89	-7.82128	-3351.02	-8.4397	-3345.84	-8.62875	5253.47	8.42758	-7306.81	-8.53469	-11748.4	-8.59615	-903.415	-3.34999	-1226.5	-4.7358
-1144.57	-5.52278	-1206.51	-5.90183	-679.765	6.98404	-3296.21	-7.76728	-3301.19	-8.4695	-3295.64	-8.63433	5185.99	8.422	-7197.14	-8.49371	-11613.6	-8.49929	-889.447	-3.37048	-1206.68	-4.72276
-1126.4	-5.52836	-1186.86	-6.01733	-699.441	6.98962	-3251.11	-7.76728	-3240.92	-8.50116	-3240.91	-8.57845	5111.26	8.4071	-7107.92	-8.43969	-11464.2	-8.61293	-873.025	-3.35744	-1184.91	-4.73766
-1106.81	-5.58238	-1166.76	-5.93909	-719.859	6.8909	-3196.91	-7.82688	-3196.13	-8.51978	-3195.91	-8.65855	5029.42	8.45924	-7008.1	-8.55145	-11299.5	-8.61293	-859.563	-3.29969	-1166.14	-4.71344
-1086.51	-5.56376	-1144.68	-5.95399	-737.831	6.95422	-3151.25	-7.87904	-3141.04	-8.53842	-3145.93	-8.65669	4954.34	8.5114	-6908.77	-8.57567	-11165	-8.67067	-844.388	-3.33136	-1146.66	-4.73208
-1066.77	-5.5619	-1126.39	-5.94281	-759.644	7.00638	-3101.33	-7.96472	-3096.15	-8.48812	-3095.67	-8.65297	4887.38	8.47414	-6799.02	-8.52911	-10999.8	-8.61851	-829.634	-3.28666	-1126.89	-4.86618
-1046.78	-5.47994	-1104.34	-5.87203	-779.44	6.93932	-3051.51	-7.94422	-3051.3	-8.45646	-3046.02	-8.68277	4805.44	8.48532	-6708.97	-8.58499	-10864.5	-8.65577	-813.193	-3.36675	-1106.98	-4.77678
-1026.55	-5.5563	-1086.64	-5.89809	-799.805	6.97286	-2996.49	-7.9405	-3001.66	-8.44156	-2996.13	-8.62689	4738.2	8.52816	-6598.55	-8.54587	-10699.8	-8.60733	-799.606	-3.29224	-1084.37	-4.75442
-1004.42	-5.57494	-1064.62	-5.82545	-819.911	7.0157	-2952.15	-7.91628	-2951.58	-8.47694	-2941.35	-8.66787	4655.92	8.56542	-6508.66	-8.48627	-10549.7	-8.50675	-784.401	-3.33136	-1066.78	-4.8159
-984.839	-5.57494	-1044.57	-5.90183	-837.721	6.93374	-2901.43	-7.85482	-2896.84	-8.39872	-2896.27	-8.58217	4588.61	8.47042	-6408.96	-8.54213	-10415.1	-8.52911	-769.713	-3.38165	-1046.72	-4.75628
-966.483	-5.59728	-1024.69	-6.01733	-857.583	6.90208	-2851.4	-7.79894	-2851.75	-8.39686	-2846.04	-8.64737	4513.75	8.5263	-6308.99	-8.57567	-10265.2	-8.59801	-753.323	-3.33136	-1026.67	-4.69482
-946.535	-5.62336	-1006.36	-5.92419	-877.809	6.93188	-2802.11	-7.9107	-2801.87	-8.39126	-2796.45	-8.62875	4438.97	8.41268	-6199.26	-8.50489	-10115.5	-8.60361	-739.387	-3.42449	-1006.8	-4.69854
-926.425	-5.6215	-986.417	-5.94281	-897.516	6.96726	-2746.77	-7.9256	-2742.61	-8.48812	-2747.19	-8.56355	4364.21	8.4369	-6109.18	-8.56077	-9966.19	-8.58499	-724.528	-3.40587	-987.101	-4.69482
-906.621	-5.51718	-966.42	-5.92977	-917.521	6.95236	-2698.29	-7.93118	-2697.73	-8.54214	-2697.46	-8.64551	4290	8.5263	-6009.96	-8.53097	-9815.51	-8.64645	-708.123	-3.4189	-967.063	-4.68178
-886.688	-5.53768	-946.412	-5.85525	-937.172	6.91138	-2652.46	-7.86226	-2647.71	-8.4695	-2647.37	-8.68091	4215.35	8.42572	-5909.87	-8.50675	-9665.29	-8.61293	-694.816	-3.37234	-944.923	-4.72276
-866.667	-5.50974	-924.462	-5.89437	-957.383	6.93374	-2603.17	-7.83432	-2602.37	-8.50116	-2597.52	-8.63247	4140.28	8.51698	-5809.76	-8.47881	-9500.86	-8.62223	-679.631	-3.3444	-926.656	-4.66688
-846.617	-5.50602	-906.583	-5.82919	-977.627	6.9412	-2553.1	-7.95354	-2552.86	-8.48998	-2547.39	-8.64365	4058.03	8.47974	-5709.89	-8.48627	-9365.86	-8.58871	-664.949	-3.28293	-906.85	-4.67434
-826.542	-5.63082	-886.483	-5.90927	-997.464	6.90208	-2498.08	-7.94236	-2497.85	-8.5291	-2497.45	-8.59335	3983.22	8.50582	-5610.19	-8.48253	-9216.25	-8.63713	-649.594	-3.22146	-886.891	-4.6706
-806.661	-5.61964	-864.935	-5.86829	-1017.58	6.42152	-2448.14	-7.90138	-2452.98	-8.46392	-2447.49	-8.62875	3908.08	8.60454	-5510.26	-8.46019	-9066.53	-8.61293	-634.67	-3.24754	-864.531	-4.801
-786.875	-5.56004	-846.545	-5.90555	-1039.44	-2.44474	-2403.14	-7.85668	-2392.96	-8.43784	-2397.67	-8.59709	3840.96	8.54866	-5400.13	-8.44715	-8916.86	-8.58311	-618.102	-3.32391	-846.527	-4.78422
-766.801	-5.55816	-826.8	-5.82359	-1057.63	-6.36378	-2353.35	-7.8958	-2347.99	-8.49184	-2342.68	-8.55051	3766.31	8.49278	-5310.33	-8.43597	-8767.12	-8.59057	-603.169	-3.33322	-827.099	-4.72648
-744.727	-5.57306	-804.716	-5.92977	-1077.37	-6.81266	-2298.11	-7.91256	-2297.96	-8.47694	-2298.03	-8.65297	3691.72	8.53934	-5200.18	-8.43039	-8602.05	-8.60175	-588.698	-3.32018	-806.71	-4.74884
-724.739	-5.53022	-786.315	-5.98565	-1099.37	-6.91698	-2252.99	-7.82316	-2248.25	-8.5496	-2247.62	-8.75355	3609.58	8.47974	-5100.28	-8.49185	-8452.39	-8.54959	-575.361	-3.2345	-785.031	-4.7507
-707.003	-5.51532	-766.851	-5.91487	-1121.62	-6.8909	-2198.22	-7.88648	-2197.59	-8.48254	-2197.46	-8.75169	3542.26	8.48904	-5000.4	-8.47509	-8317.38	-8.55145	-560.202	-3.25313	-766.782	-4.71904
-686.865	-5.47248	-746.554	-5.82173	-1139.54	-6.93746	-2152.61	-7.96844	-2147.46	-8.48254	-2147.18	-8.68649	3466.85	8.58032	-4910.43	-8.52723	-8168.06	-8.59243	-543.697	-3.28852	-746.809	-4.77864
-664.853	-5.49298	-726.605	-5.88879	-1157.7	-6.96914	-2102.12	-7.8902	-2097.62	-8.54772	-2096.93	-8.61011	3392.35	8.52444	-4810.3	-8.51047	-8018.23	-8.53097	-530.604	-3.28293	-726.564	-4.8159
-646.404	-5.55258	-706.634	-5.84221	-1177.56	-6.9859	-2052.96	-7.85854	-2047.63	-8.47136	-2047.12	-8.57287	3317.36	8.49836	-4710.12	-8.58871	-7867.81	-8.49557	-515.553	-3.28852	-706.735	-4.72648
-626.69	-5.49856	-684.794	-5.92605	-1197.55	-6.94678	-2002.88	-7.8511	-1997.46	-8.45274	-1997.02	-8.60081	3235.42	8.38102	-4600.54	-8.61851	-7718.07	-8.54959	-500.513	-3.34254	-686.696	-4.67246
-606.839	-5.54326	-666.435	-6.00429	-1217.4	-6.97472	-1952.6	-7.95354	-1947.64	-8.41548	-1947.23	-8.56541	3167.31	8.43876	-4510.05	-8.58125	-7568.26	-8.58499	-482.612	-3.26989	-666.978	-4.66316
-587.31	-5.45386	-647.045	-5.89251	-1239.21	-7.07344	-1898.24	-7.95912	-1892.56	-8.52352	-1892.1	-8.66227	3092.71	8.50022	-4410.05	-8.48067	-7418.14	-8.59243	-470.672	-3.1898	-647.016	-4.67246
-565.41	-5.51532	-624.61	-5.82731	-1257.65	-6.99708	-1853.05	-7.92374	-1847.76	-8.48998	-1847.23	-8.61011	3009.49	8.47228	-4310.07	-8.41547	-7268.37	-8.66879	-453.891	-3.26989	-627.162	-4.79168
-547.058	-5.55072	-604.746	-5.80311	-1277.6	-6.90022	-1802.65	-7.82874	-1797.56	-8.55332	-1797.32	-8.61757	2942.49	8.48532	-4200.67	-8.39685	-7118.09	-8.65017	-440.507	-3.27734	-607.079	-4.86432
-527.822	-5.50974	-587.186	-5.84967	-1297.55	-6.95236	-1753.05	-7.93492	-1747.67	-8.49184	-1742.31	-8.69021	2867.44	8.41268	-4110.56	-8.44155	-6968.79	-8.63341	-425.485	-3.29411	-587.585	-4.7656
-507.285	-5.46876	-567.065	-5.87203	-1317.38	-7.05482	-1698.22	-7.82688	-1698.2	-8.52166	-1697.57	-8.74981	2792.51	8.40896	-4010.18	-8.51047	-6819.14	-8.58311	-409.161	-3.27362	-565.576	-4.74138
-487.611	-5.38866	-547.418	-5.96145	-1339.4	-7.01756	-1648.82	-7.89952	-1648.37	-8.5738	-1647.73	-8.73677	2717.48	8.42386	-3910.87	-8.63713	-6653.39	-8.54587	-393.854	-3.29597	-547.808	-4.7209
-465.487	-5.49112	-527.373	-5.95213	-1361.46	-6.96914	-1603.26	-7.81384	-1598.32	-8.41176	-1598.04	-8.69581	2643.24	8.48346	-3810.9	-8.54213	-6518.16	-8.53841	-378.918	-3.24754	-527.661	-4.7358
-447.684	-5.4464	-507.577	-5.93165	-1377.4	-6.90208	-1553.89	-7.866	-1543.54	-8.4844	-1548.29	-8.60267	2567.42	8.47414	-3710.81	-8.51421	-6367.9	-8.45833	-364.323	-3.23637	-505.855	-4.76374
-427.749	-5.52278	-485.269	-5.84967	-1397.4	-7.0306	-1498.93	-7.86414	-1498.39	-8.50116	-1493.23	-8.50209	2493.35	8.40896	-3610.99	-8.58125	-6217.95	-8.56077	-348.929	-3.17676	-487.9	-4.69296
-407.378	-5.43524	-465.766	-5.79379	-1421.33	-7.01384	-1448.25	-7.8958	-1448.35	-8.50676	-1448.24	-8.60267	2418.82	8.59894	-3510.94	-8.55331	-6068.39	-8.63155	-334.041	-3.21774	-467.844	-4.66688
-387.235	-5.4669	-445.302	-5.90741	-1437.24	-6.87972	-1403.7	-7.87158	-1393.3	-8.48812	-1393.34	-8.70697	2342.98	8.5915	-3410.8	-8.48439	-5918.59	-8.63713	-319.094	-3.23823	-447.69	-4.63894
-367.609	-5.51906	-427.498	-5.93537	-1457.19	-6.87786	-1354.97	-7.85482	-1348.73	-8.56076	-1348.11	-8.71815	2260.66	8.48904	-3310.72	-8.46763	-5753.33	-8.63527	-305.338	-3.2494	-425.822	-4.74698
-345.193	-5.51532	-405.245	-5.90555	-1477.23	-7.03618	-1293.91	-7.81756	-1298.11	-8.59056	-1298.44	-8.70697	2192.96	8.47042	-3210.89	-8.47881	-5618.39	-8.59429	-288.972	-3.19725	-407.591	-4.75442
-325.803	-5.51346	-385.403	-5.91113	-1501.2	-6.96726	-1248.63	-7.88834	-1243.6	-8.544	-1248.29	-8.62689	2117.54	8.48904	-3100.57	-8.43597	-5468.27	-8.56077	-274.065	-3.20284	-385.594	-4.6613
-305.551	-5.45014	-367.467	-5.95027	-1517.42	-6.98404	-1204.19	-7.81942	-1198.24	-8.40804	-1197.99	-8.58777	2035.01	8.49836	-3000.3	-8.50303	-5318.01	-8.55705	-258.873	-3.3146	-367.487	-4.72834
-287.412	-5.37562	-347.268	-5.94095	-1537.24	-6.93188	-1153.8	-7.94982	-1143.35	-8.4248	-1148.11	-8.50209	1966.96	8.49464	-2910.44	-8.50489	-5168.28	-8.49557	-243.933	-3.34067	-347.868	-4.71158
-268.206	-5.41288	-327.412	-5.93165	-1557.26	-6.89836	-1098.59	-7.8753	-1098.17	-8.44156	-1098.33	-8.51699	1892.21	8.49278	-2800.61	-8.51421	-5018.62	-8.55331	-227.391	-3.31646	-327.491	-4.68364
-247.49	-5.47248	-307.353	-5.97261	-1579.08	-6.90766	-1053.85	-7.88834	-1048.31	-8.4844	-1048.18	-8.58591	1816.96	8.48346	-2700.72	-8.42479	-4853.89	-8.66879	-213.883	-3.21774	-305.119	-4.65756
-227.728	-5.58984	-285.33	-5.91861	-1599.31	-6.971	-1004.17	-7.8902	-998.492	-8.50862	-998.117	-8.67345	1742.68	8.44062	-2611.11	-8.46391	-4718.64	-8.63899	-198.923	-3.2047	-287.764	-4.706
-207.458	-5.4669	-265.311	-5.90183	-1621.51	-7.00824	-953.912	-7.89766	-943.739	-8.4695	-948.21	-8.60453	1659.74	8.5766	-2511.28	-8.48439	-4568.85	-8.58311	-183.831	-3.18607	-265.453	-4.70972
-187.565	-5.4818	-247.777	-5.87203	-1639.32	-7.0958	-902.923	-7.79894	-898.433	-8.5496	-893.01	-8.57287	1592.17	8.54866	-2410.93	-8.49185	-4418.83	-8.51233	-168.829	-3.25685	-247.834	-4.6762
-167.57	-5.6159	-227.428	-5.88133	-1659.42	-7.11814	-853.873	-7.93304	-848.381	-8.50302	-848.281	-8.66599	1509.82	8.53748	-2300.92	-8.52351	-4253.9	-8.43969	-153.59	-3.32577	-227.64	-4.67992
-147.359	-5.47994	-207.473	-5.93909	-1676.8	-7.02688	-803.657	-7.94422	-793.467	-8.4341	-797.897	-8.70139	1442.23	8.50208	-2200.31	-8.42107	-4103.63	-8.61293	-138.735	-3.20843	-207.998	-4.66316
-127.699	-5.50974	-187.518	-5.91113	-1698.44	-6.9654	-753.489	-7.76542	-748.108	-8.39872	-748.205	-8.66041	1366.8	8.51512	-2109.95	-8.43783	-3969.18	-8.56449	-123.785	-3.25872	-187.293	-4.76188
-105.603	-5.50974	-167.597	-5.88133	-1716.52	-6.88532	-698.851	-7.84922	-698.128	-8.58684	-693.139	-8.77403	1292.63	8.47414	-1999.66	-8.54213	-3818.9	-8.57007	-108.863	-3.27362	-166.393	-4.74138
-87.4798	-5.46504	-147.145	-5.90555	-1738.63	-6.8909	-649.704	-7.84736	-648.243	-8.45088	-648.187	-8.59149	1217.03	8.52072	-1909.83	-8.58499	-3669.14	-8.65577	-93.9956	-3.23637	-145.689	-4.71718
-67.6382	-5.47062	-127.481	-5.93351	-1758.35	-6.91326	-598.684	-7.80826	-598.997	-8.47322	-598.577	-8.60081	1134.36	8.54866	-1799.24	-8.54213	-3504.17	-8.55891	-78.6145	-3.1246	-127.428	-4.78422
-47.3246	-5.52836	-105.359	-5.92977	-1776.31	-6.91884	-549.231	-7.9051	-549.119	-8.56822	-543.709	-8.65297	1059.96	8.46856	-1699.74	-8.44155	-3368.74	-8.53097	-63.9092	-3.02588	-107.768	-4.71344
-27.4927	-5.48366	-87.2986	-5.90555	-1798.46	-6.9803	-504.547	-7.86972	-499.105	-8.544	-498.823	-8.56169	984.133	8.49092	-1610.03	-8.53283	-3218.98	-8.57939	-48.9838	-2.59747	-87.8315	-4.66316
-7.82492	-5.57494	-67.3372	-5.87761	-1820.42	-6.9412	-453.49	-7.92	-443.966	-8.40804	-448.679	-8.56169	916.817	8.44248	-1509.77	-8.44155	-3068.53	-8.64273	-34.0924	-2.01632	-65.8129	-4.67992
12.4929	-5.6215	-45.3972	-5.89437	-1836.33	-7.06598	-404.555	-7.93118	-394.193	-8.46018	-399.15	-8.61011	841.386	8.59336	-1409.51	-8.51607	-2918.53	-8.63155	-18.6709	-1.4687	-47.5068	-4.69482
34.3722	-5.5619	-27.6988	-5.86829	-1856.41	-7.01198	-354.85	-7.91628	-344.703	-8.5347	-348.908	-8.69021	759.135	8.49092	-1309.57	-8.47509	-2768.79	-8.65017	-3.60894	-0.98628	-27.6931	-4.67434
51.6611	-5.53022	-6.9638	-5.93909	-1876.31	-6.92628	-299.473	-7.85854	-299.006	-8.51048	-298.993	-8.71071	691.568	8.48532	-1199.83	-8.54773	-2618.65	-8.56077	11.187	-0.52061	-7.73197	-4.71904
72.6026	-5.56562	12.6272	-5.94841	-1896.15	-6.91884	-249.65	-7.78962	-249.528	-8.59988	-244.14	-8.72001	616.271	8.47602	-1099.46	-8.52351	-2453.59	-8.53655	26.2871	-0.15181	12.4067	-4.7656
92.4065	-5.61404	32.4902	-5.97635	-1916.32	-6.93746	-204.805	-7.6965	-199.172	-8.50302	-193.885	-8.72375	541.478	8.41268	-999.746	-8.48253	-2318.24	-8.57381	41.0852	0.33621	32.5435	-4.73766
114.293	-5.53022	52.5943	-5.93165	-1938.07	-6.88532	-154.57	-7.8511	-149.126	-8.44342	-149.257	-8.67159	466.938	8.40524	-908.64	-8.50489	-2167.68	-8.56449	56.02	0.76649	54.3102	-4.76932
132.229	-5.45386	74.6955	-5.78821	-1956.19	-6.90022	-94.7744	-7.96286	-94.1129	-8.41362	-99.426	-8.56355	392.183	8.52444	-809.301	-8.45273	-2017.51	-8.62223	71.0777	1.29175	72.7188	-4.61658
152.492	-5.50974	94.3263	-5.84221	-1976.44	-6.95796	-54.5408	-7.85482	-49.1241	-8.46018	-49.1741	-8.58405	317.329	8.54492	-708.707	-8.46577	-1852.27	-8.54401	87.7392	1.88035	94.5117	-4.57748
172.303	-5.50228	112.749	-5.92047	-1998.26	-7.07344	0.16028	-7.89208	0.65453	-8.44342	0.79063	-8.56915	234.091	8.55238	-599.001	-8.50303	-1717.41	-8.59801	102.513	2.37397	112.985	-4.57374
192.811	-5.45386	134.465	-5.92791	-2016.37	-6.96168	50.4056	-7.85296	50.4164	-8.41176	50.9187	-8.55797	159.45	8.47414	-509.625	-8.49929	-1552.17	-8.64645	117.736	2.88805	132.377	-1.63261
214.296	-5.51346	152.731	-5.85339	-2036.31	-7.0101	94.9795	-7.87716	100.736	-8.42294	100.976	-8.59709	92.0816	8.46856	-409.459	-8.50117	-1417.03	-8.70605	131.038	3.12647	152.679	2.84894
232.374	-5.45758	172.665	-5.72859	-2060.2	-6.91698	145.036	-7.9256	150.365	-8.3745	150.61	-8.63993	17.7344	8.53376	-309.35	-8.56449	-1251.96	-8.55705	146.226	3.27921	172.091	3.98328
254.588	-5.52464	192.452	-5.80497	-2078.15	-6.96168	200.381	-7.88276	200.715	-8.57194	200.338	-8.55611	-57.7957	8.53934	-209.223	-8.49557	-1116.11	-8.54027	161.276	3.18979	191.847	4.32788
272.437	-5.50042	214.652	-5.95585	-2098.18	-6.95422	245.081	-7.75238	250.216	-8.54214	250.264	-8.63805	-132.693	8.50396	-109.585	-8.39499	-950.856	-8.58125	175.986	3.12461	214.712	4.29248
292.244	-5.47622	232.43	-5.88879	-2116.32	-6.91884	294.914	-7.8455	300.345	-8.44714	300.334	-8.57287	-215.052	8.58964	-9.09876	-8.47135	-800.8	-8.56077	191.011	3.22891	235.369	4.45082
312.519	-5.44454	254.469	-6.00429	-2138.2	-6.99148	349.945	-7.82688	350.199	-8.40244	350.281	-8.64365	-290.201	8.49836	90.2178	-8.47695	-665.843	-8.54027	207.574	3.20843	252.797	4.57748
334.551	0.18998	272.696	-5.98939	-2156.1	-6.98962	399.994	-7.79148	400.159	-8.40244	400.391	-8.64365	-358.144	8.50022	190.382	-8.51421	-500.604	-8.51979	221.024	3.22333	272.697	4.64826
352.32	4.58584	294.619	-5.95027	-2178.26	-6.93746	449.862	-7.84178	449.983	-8.48626	455.095	-8.65109	-431.67	8.45552	290.07	-8.48999	-350.791	-8.54587	235.971	3.25499	291.75	4.63708
373.823	5.4203	312.541	-5.94841	-2195.88	-7.07344	494.55	-7.9405	499.184	-8.4397	504.353	-8.64365	-522.318	8.50022	390.12	-8.51607	-200.592	-8.53841	251.331	3.28851	312.272	4.6259
392.366	5.5004	334.701	-5.86271	-2218.76	-6.97658	543.505	-7.89394	548.9	-8.36706	549.439	-8.65483	-589.291	8.45924	499.209	-8.44155	-50.6989	-8.52165	266.271	3.18979	332.641	4.74138
414.141	5.40914	352.519	-5.78633	-2236.76	-6.89462	593.692	-7.76354	599.407	-8.42666	599.248	-8.63805	-655.942	8.40336	588.446	-8.50303	83.9379	-8.51607	281.401	3.27921	352.802	4.63708
432.538	5.5004	372.408	-5.89437	-2261.08	-6.92256	648.285	-7.79522	649.018	-8.43598	654.388	-8.59709	-731.077	8.36612	688.443	-8.45087	233.582	-8.50117	295.959	3.31833	372.269	4.63336
452.251	5.58424	394.539	0.13131	-2276.73	-6.9356	698.098	-7.92	698.906	-8.44528	698.842	-8.63433	-805.56	8.44062	788.105	-8.44341	383.089	-8.63527	311.165	3.22705	392.304	4.71904
472.459	5.54324	412.436	4.90901	-2296.86	-6.93746	748.148	-7.85482	748.56	-8.44156	748.436	-8.71257	-887.789	8.46484	887.962	-8.45833	531.948	-8.62223	326.099	3.25499	411.826	4.6408
492.064	5.54696	434.39	5.69695	-2318.97	-7.06972	798.306	-7.92746	798.525	-8.43224	798.813	-8.68091	-955.286	8.45552	987.038	-8.44155	681.144	-8.52911	341.131	3.30529	433.953	4.7004
511.657	5.51344	452.263	5.70997	-2338.84	-7.06226	843.135	-7.97776	848.524	-8.44156	848.349	-8.71815	-1030.08	8.44994	1086.92	-8.42107	845.573	-8.52911	357.401	3.22333	453.93	4.70414
531.6	5.50412	472.507	5.76027	-2356.67	-6.99708	892.813	-7.88648	903.247	-8.43784	898.704	-8.69207	-1111.74	8.44994	1186.35	-8.45273	979.474	-8.59057	370.972	3.21773	474.6	4.67806
553.404	5.4855	491.775	5.73605	-2376.72	-7.0157	942.711	-7.81012	948.104	-8.4099	948.309	-8.60267	-1194.54	8.44994	1286.13	-8.55331	1128.83	-8.70605	385.929	3.21773	491.874	4.70226
573.55	5.5004	513.667	5.79939	-2398.78	-6.99334	993.201	-7.84922	997.831	-8.5142	998.24	-8.56355	-1269.09	8.41082	1395.7	-8.48253	1278.42	-8.57381	401.091	3.15627	513.285	4.6855
593.257	5.51716	533.685	5.90183	-2416.92	-7.07902	1047.69	-7.94422	1048.39	-8.51606	1048.14	-8.51699	-1329.15	8.3922	1495.28	-8.51047	1426.69	-8.58311	417.519	3.15255	531.439	4.66316
613.226	5.55628	551.63	5.90183	-2438.92	-7.07344	1097.68	-7.84178	1098.07	-8.47882	1103.2	-8.56915	-1403.7	8.52444	1584.31	-8.49929	1575.41	-8.51421	432.621	3.21029	551.241	4.68178
630.992	5.49668	573.232	5.86831	-2456.87	-7.00638	1142.48	-7.93118	1152.63	-8.51978	1148	-8.62129	-1478.43	8.58964	1693.67	-8.50117	1724.61	-8.47135	446.125	3.22705	571.379	4.64452
653.153	5.38306	593.793	5.86271	-2476.53	-6.96354	1192.62	-7.96658	1197.92	-8.45088	1197.93	-8.52443	-1560.92	8.5617	1783.57	-8.45087	1873.57	-8.55331	461.19	3.35557	590.689	4.6762
673.123	5.4352	613.833	5.84037	-2498.65	-7.01942	1247.36	-7.92188	1247.98	-8.42666	1252.96	-8.50767	-1634.84	8.53934	1883.16	-8.48067	2037.66	-8.59429	475.845	3.32949	611.251	4.6408
691.32	5.45198	633.481	5.85155	-2518.84	-6.9561	1297.27	-7.84922	1297.64	-8.46018	1302.83	-8.51699	-1702.68	8.42572	1982.5	-8.56263	2171.44	-8.58499	490.9	3.29783	631.567	4.67806
713.288	5.5917	653.472	5.85527	-2538.64	-7.04736	1342.07	-7.84178	1347.54	-8.35588	1352.89	-8.67531	-1777.35	8.422	2092.63	-8.49557	2336.04	-8.56077	505.662	3.27175	653.422	4.69854
730.975	5.61778	671.384	5.94281	-2558.62	-6.95422	1392.44	-7.81384	1397.26	-8.34284	1402.32	-8.59709	-1852.38	8.50022	2192.47	-8.45273	2470.49	-8.51233	520.248	3.24195	670.885	4.7302
753.586	5.59914	691.42	5.95399	-2580.39	-7.03992	1442.27	-7.82316	1447.23	-8.4844	1447.24	-8.62129	-1926.95	8.48904	2292.04	-8.48813	2619.18	-8.46205	535.087	3.21961	690.828	4.63894
771.015	5.57494	711.554	5.89251	-2596.39	-7.0455	1491.94	-7.80452	1497.29	-8.47508	1497.36	-8.62129	-2001.64	8.42758	2391.95	-8.46763	2768.24	-8.41921	549.942	3.14695	711.108	4.67246
791.477	5.51344	730.873	5.84967	-2618.73	-7.09952	1541.33	-7.82688	1546.76	-8.50116	1547.19	-8.66227	-2076.15	8.40524	2481.56	-8.45833	2917.54	-8.48253	565.251	3.26989	731.049	4.67806
813.019	5.54882	751.091	5.81801	-2638.74	-7.02128	1596	-7.77472	1601.58	-8.46764	1596.47	-8.62129	-2150.8	8.40896	2581.12	-8.47135	3082.65	-8.57753	580.089	3.37233	751.309	4.74138
831.259	5.56186	771.195	5.90369	-2656.47	-7.0157	1640.86	-7.8958	1651.06	-8.45646	1646.37	-8.56355	-2226.11	8.4071	2690.57	-8.51793	3232.81	-8.58499	595.07	3.35557	771.07	4.65012
851.896	5.45384	791.348	5.85527	-2678.66	-6.89836	1690.75	-7.92	1696.28	-8.48812	1696.35	-8.47415	-2301.06	8.47974	2780.11	-8.49185	3368.76	-8.57381	611.739	3.25499	790.922	4.65942
871.475	5.54696	811.178	5.81243	-2696.72	-6.99708	1740.92	-7.87904	1745.97	-8.45274	1746.26	-8.52257	-2376.16	8.53934	2879.5	-8.48627	3519.97	-8.54213	625.287	3.27361	811.288	4.67246
892.601	5.54696	833.044	5.83105	-2718.57	-6.9654	1801.5	-7.84922	1795.6	-8.46204	1796.17	-8.51327	-2451.62	8.50582	2979.59	-8.60175	3685.73	-8.44341	641.714	3.24755	830.899	4.68924
911.098	5.54696	851.07	5.83291	-2736.76	-6.98776	1845.73	-3.34533	1850.64	-8.3745	1845.75	-8.62503	-2525.09	8.46484	3079.76	-8.54213	3820.83	-8.57381	655.053	3.27175	849.923	4.7004
933.104	5.52648	873.393	5.79939	-2756.34	-6.92628	1895.43	5.66994	1895.7	-8.41734	1901.16	-8.55797	-2600.09	8.48718	3180.12	-8.50303	3986.77	-8.61293	670.115	3.35929	870.832	4.63708
950.871	5.51902	890.906	5.81801	-2778.01	-6.93746	1945.08	7.67414	1950.4	-8.44714	1945.75	-8.51139	-2674.99	8.54306	3280.37	-8.47509	4122.07	-8.46763	685.01	3.32019	890.851	4.67992
973.438	5.53392	911.05	5.87949	-2795.91	-6.8909	1995.12	7.93492	1995.2	-8.41734	2000.77	-8.59895	-2750.06	8.59894	3380.66	-8.56635	4287.36	-8.47509	699.781	3.24941	910.874	4.68364
993.281	5.50412	931.394	5.88693	-2816.2	-6.90022	2040.27	7.97216	2050.66	-8.4546	2045.31	-8.53561	-2824.25	8.46856	3481.08	-8.56449	4437.15	-8.62223	716.616	3.24755	930.637	4.67806
1010.96	5.44452	953.372	5.90929	-2835.38	-6.90766	2094.98	7.94982	2100.41	-8.41548	2095.71	-8.50767	-2898.97	8.54306	3581.21	-8.56077	4587.6	-8.62037	730.167	3.35743	952.939	4.69854
1031.07	5.50226	970.892	5.83851	-2860	-6.99894	2140.59	7.93864	2146.15	-8.51048	2145.94	-8.52071	-2974.4	8.5114	3681.59	-8.44341	4737.39	-8.52911	745.133	3.31645	970.942	4.75814
1051.21	5.52462	990.794	5.82733	-2877.88	-7.01756	2191.01	7.87344	2196.11	-8.47882	2196.28	-8.57845	-3056.13	8.422	3781.93	-8.48253	4872.51	-8.58685	761.482	3.36675	990.931	4.7004
1073.39	5.57118	1013.06	5.81429	-2897.9	-6.9803	2240.65	7.9908	2245.95	-8.37822	2245.63	-8.55425	-3123.95	8.45366	3892.07	-8.44529	5022.32	-8.59429	776.496	3.32019	1010.68	4.6855
1091.09	5.57118	1031.08	5.78635	-2918.02	-6.95982	2295.53	7.98892	2295.6	-8.45088	2296.2	-8.58777	-3199.05	8.29906	3992.32	-8.43969	5172.65	-8.49185	791.63	3.34813	1030.78	4.75814
1110.94	5.56	1051.4	5.80311	-2937.87	-7.00266	2350.37	7.98706	2350.5	-8.44156	2345.94	-8.58963	-3274.08	8.35122	4092.71	-8.45087	5338.04	-6.04433	806.494	3.34439	1050.62	4.71158
1130.72	5.58052	1073.01	5.98379	-2955.95	-6.95796	2390.3	8.00942	2395.84	-8.4341	2400.76	-8.74609	-3349.33	8.3773	4192.36	-8.38195	5473.46	4.89691	820.033	3.30715	1070.96	4.68736
1152.96	5.5656	1091.25	5.98565	-2977.76	-6.98216	2445.29	7.99266	2450.33	-8.27578	2445.72	-8.64365	-3424.6	8.35866	4293.07	-8.39685	5623.03	8.18637	834.85	3.32949	1090.72	4.71904
1170.6	5.47618	1111.14	5.88321	-2995.88	-6.92816	2495.38	7.9405	2495.6	2.2594	2495.51	-8.61571	-3507.71	8.43876	4392.42	-8.47135	5773.62	8.55145	849.385	3.33509	1110.82	4.69668
1192.68	5.48178	1131.18	5.85155	-3018.03	-7.00824	2540.33	8.015	2550.3	7.55678	2550.63	-8.63433	-3575.27	8.4816	4483.19	-8.53283	5923.28	8.59987	866.57	3.36861	1133.09	4.74698
1210.78	5.40726	1151.05	5.89439	-3037.73	-7.03804	2600.06	7.90698	2595.2	8.40988	2595.47	-8.64737	-3650.75	8.50396	4592.84	-8.55145	6088.05	8.56821	881.532	3.34439	1150.77	4.65756
1231.07	5.47246	1171.24	5.85155	-3057.93	-7.0306	2639.56	7.99638	2644.87	8.4788	2645.2	-8.63619	-3733.93	0.67334	4683.04	-6.49509	6223.46	8.47693	894.741	3.29783	1170.62	4.7507
1252.77	5.55814	1193.07	5.89251	-3075.89	-7.01384	2694.3	7.98148	2699.77	8.47508	2694.68	-8.65109	-3800.75	-6.91138	4792.89	4.78887	6373.76	8.61291	909.89	3.31087	1190.69	4.71344
1270.87	5.61592	1210.86	5.86457	-3097.95	-6.92816	2739.11	7.86414	2744.37	8.48066	2744.69	-8.62689	-3883.19	-8.34376	4882.52	7.97403	6524.14	8.61291	926.362	3.27735	1212.82	4.8252
1290.56	5.57308	1232.91	5.88879	-3117.89	-6.94678	2788.84	7.96286	2799.34	8.5086	2799.4	-8.60081	-3951.14	-8.4816	4983.21	8.51047	6674.47	8.55703	939.924	3.28479	1230.75	4.73394
1310.83	5.64944	1252.89	5.82919	-3138.13	-6.93746	2838.97	7.96844	2844.03	8.57192	2844.5	-8.69581	-4025.8	-8.51698	5083.06	8.51233	6824.75	8.57007	956.424	3.34999	1250.26	4.72276
1332.68	5.51902	1273	5.86457	-3158.08	-7.0455	2893.82	7.9256	2899.44	8.54586	2894.4	-8.64365	-4100.29	-8.55982	5182.99	8.47507	6989.38	8.57565	970.267	3.40027	1271.09	4.7302
1352.85	5.53392	1291.21	5.90369	-3177.95	-6.93932	2938.71	8.05412	2944.13	8.43224	2944.17	-8.71443	-4183.78	-8.61012	5293.42	8.44899	7123.77	8.62781	984.492	3.35371	1290.8	4.706
1370.97	5.50412	1311.15	5.93535	-3197.91	-6.92816	2988.5	7.9852	2994.16	8.45086	2994.02	-8.69953	-4251.55	-8.53562	5393.5	8.54213	7289.3	8.61291	1000.12	3.32019	1310.68	4.67992
1390.55	5.64944	1330.9	5.96517	-3218.04	-6.9859	3038.47	8.01874	3043.9	8.48812	3044.14	-8.62315	-4326.37	-8.52072	5483.75	8.49183	7424.51	8.62409	1014.98	3.35371	1330.54	4.72834
1410.79	5.59728	1350.82	5.87949	-3238.03	-7.08648	3093.73	8.02618	3093.85	8.49928	3098.94	-8.53561	-4400.34	-8.45738	5583.59	8.49743	7574.56	8.56635	1029.82	3.42821	1350.78	4.73394
1430.48	5.57494	1370.81	5.92419	-3257.86	-7.04922	3148.74	7.99824	3143.84	8.5235	3143.86	-8.49277	-4476.25	-8.46298	5694	8.44155	7725.04	8.64457	1045.23	3.37793	1370.55	4.75256
1450.57	5.46314	1391.08	5.93723	-3278.08	-6.98776	3188.34	8.0299	3194.3	8.51792	3193.98	-8.45739	-4559.61	-8.44434	5783.8	8.39311	7889.67	8.69673	1060.02	3.43195	1390.53	4.75442
1470.75	5.59542	1410.81	5.89251	-3298.27	-6.98404	3248.97	8.03922	3243.89	8.4285	3244.04	-7.74213	-4626.69	-8.55982	5883.8	8.38195	8024.77	8.66879	1074.98	3.39283	1410.65	4.7358
1490.5	5.61218	1432.85	5.88321	-3317.97	-6.9803	3293.74	8.0001	3294.17	8.41734	3294.27	3.39841	-4701.78	-8.41082	5983.73	8.41547	8174.71	8.57193	1090.09	3.32577	1430.44	4.72834
1510.39	5.62708	1452.67	5.90183	-3337.93	-6.9803	3339.24	7.95168	3344.23	8.48438	3344.07	7.97683	-4776.92	-8.43316	6083.44	8.40615	8339.56	8.67437	1105.08	3.33137	1452.9	4.71158
1534.51	5.66434	1474.87	5.98193	-3358.16	-6.9654	3389.02	7.93678	3394.44	8.50114	3394.39	8.62317	-4851.59	-8.41826	6183.45	8.40801	8474.36	8.58497	1121.69	3.42821	1471.16	4.72276
1550.36	5.59914	1490.76	5.90929	-3378.02	-7.02688	3438.73	7.94796	3449.46	8.56262	3443.97	8.62503	-4926.66	-8.45366	6283.93	8.45273	8624.76	8.60359	1134.98	3.39097	1491.03	4.59424
1570.31	5.59914	1510.76	5.87761	-3398.24	-6.99334	3499.22	8.06716	3494.79	8.63526	3494.57	8.61571	-5008.75	-8.49092	6394.28	8.41733	8789.12	8.56821	1149.77	3.37233	1510.4	4.63894
1589.82	5.61406	1532.89	5.76399	-3418.14	-7.00452	3543.93	8.015	3544.5	8.62968	3544.8	8.65855	-5083.37	-8.4816	6484.81	8.45273	8924.45	8.59243	1164.86	3.36303	1530.18	4.78982
1610.03	5.57118	1552.88	5.92791	-3438.17	-6.97472	3594.79	8.01128	3594.49	8.50302	3594.53	8.61199	-5151.62	-8.55052	6595.3	8.46949	9104.34	8.63527	1179.84	3.30343	1550.75	4.77118
1629.54	5.58984	1570.57	5.90741	-3458.32	-7.01198	3644.87	8.00942	3644.94	8.50488	3644.88	8.65669	-5225.79	-8.60266	6684.96	8.49743	9239.33	8.63153	1195.06	3.39655	1570.44	4.7507
1650.05	5.6215	1590.36	5.94467	-3478.42	-6.9505	3694.56	7.97216	3694.91	8.6278	3695.11	8.75913	-5309.69	-8.63806	6795.44	8.48997	9373.72	8.57939	1209.94	3.39655	1589.36	4.62218
1671.89	5.58238	1610.1	5.93535	-3500.39	-6.95982	3739.46	8.05598	3744.67	8.61104	3744.6	8.74609	-5376.86	-8.58964	6885.47	8.46203	9539.07	8.57379	1224.98	3.43381	1609.85	4.73952
1689.63	5.56374	1632.21	5.91673	-3518.43	-7.03992	3799.59	8.05226	3794.77	8.4732	3794.57	8.62689	-5452.04	-8.56914	6985.49	8.49183	9674.45	8.75261	1240.03	3.36303	1629.41	4.73394
1711.81	5.50972	1650.1	5.78449	-3538.3	-7.03432	3848.98	7.9852	3844.86	8.46018	3844.45	8.65669	-5534.6	-8.53376	7085.31	8.47507	9824.59	8.66879	1254.96	3.32019	1649.78	4.61844
1729.64	5.47432	1674.04	5.87017	-3558.29	-7.05668	3889.38	7.98148	3894.95	8.51046	3899.61	8.58219	-5602.16	-8.60454	7185.32	8.49929	9974.4	8.46203	1271.65	3.35557	1669.64	4.68178
1751.84	5.52834	1689.9	5.90741	-3578.35	-7.06412	3939.28	7.97402	3944.85	8.47134	3944.82	8.58031	-5676.89	-8.58032	7285.1	8.48067	10124.4	8.56075	1284.93	3.27361	1689.45	4.706
1769.9	5.58424	1710	5.84595	-3598.42	-7.0455	3989.55	7.95912	3999.41	8.48438	3999.81	8.62317	-5751.9	-8.49464	7385.36	8.42479	10274.3	8.68183	1299.89	3.35185	1711.48	4.71718
1789.49	5.6215	1729.91	5.81801	-3618.45	-7.08648	4040.02	7.961	4045.34	8.47134	4055.22	8.58219	-5835.03	-8.5617	7495.44	8.42479	10423.8	8.61663	1314.88	3.38723	1729.82	4.78608
1809.95	5.58984	1753.97	5.93349	-3638.89	-7.00638	4089.1	7.93118	4094.81	8.53282	4094.78	8.55983	-5909.3	-8.64924	7585.57	8.49183	10573.9	8.56075	1331.36	3.43567	1749.57	4.72648
1829.73	5.48922	1771.95	6.03595	-3658.75	-6.91698	4144.53	7.88834	4145.19	8.58124	4144.71	8.68649	-5984	-8.55238	7685.63	8.52909	10739.5	8.52351	1344.86	3.33695	1769.12	4.706
1849.38	5.47246	1790.37	5.94839	-3678.7	-6.9207	4194.63	7.94796	4195.18	8.51606	4195.06	8.69021	-6051.55	-8.57474	7795.62	8.54213	10875.1	8.55145	1361.47	3.35371	1789.69	4.8606
1871.95	5.53206	1810.15	5.94095	-3698.37	-6.95422	4239.71	7.94422	4245.33	8.44154	4250.04	8.68649	-6126.52	-8.59522	7885.99	8.48997	11025.2	8.61849	1374.68	3.38723	1811.71	4.8755
1891.67	5.61964	1829.73	6.00055	-3718.54	-6.96168	4294.37	7.94608	4294.86	8.4788	4294.81	8.65669	-6201.37	-8.52258	7986.12	8.48067	11175	8.59801	1390.96	3.40959	1831.47	4.81962
1909.67	5.66434	1849.86	5.89811	-3738.64	-6.96726	4339.18	7.93306	4350.04	8.52722	4349.71	8.57659	-6276.59	-8.3866	8095.76	8.43037	11340	8.60173	1404.97	3.47665	1849.79	4.7805
1931.69	5.66248	1871.84	5.84037	-3758.91	-7.0306	4394.47	7.9554	4394.56	8.41546	4399.6	8.66227	-6351.91	-8.44062	8185.67	8.48625	11489.7	8.55331	1419.83	3.40587	1872.12	4.7954
1949.66	5.61218	1891.81	5.86457	-3780.82	-7.03618	4449.28	7.9405	4444.77	8.4285	4450.19	8.67345	-6426.79	-8.53376	8295.83	8.47135	11624.9	8.57565	1435.14	3.40215	1889.82	4.8159
1970.94	5.62522	1911.9	5.94467	-3798.41	-6.9505	4494.84	7.88834	4494.78	8.45458	4499.87	8.63807	-6501.97	-8.52816	8395.7	8.54771	11774.7	8.56075	1449.94	3.42077	1909.79	4.82148
1999.69	5.53952	1929.9	5.94467	-3818.86	-6.94678	4539.41	7.86786	4544.65	8.5682	4549.79	8.64365	-6577.3	-8.52258	8485.93	8.48997	11940.1	8.53095	1464.53	3.34439	1929.73	4.81216
1999.69	5.58424	1950.21	5.84037	-3838.43	-6.98404	4589.49	7.96286	4594.85	8.55516	4595.27	8.58777	-6660.54	-8.48346	8585.89	8.58497	12075.2	8.62223	1479.72	3.37233	1949.62	4.76746
1999.59	5.58798	1970.1	5.88879	-3858.31	-7.0455	4639.36	8.01314	4649.94	8.50302	4644.73	8.63061	-6735.11	-8.50954	8685.47	8.52537	12240.4	8.65017	1500.26	3.30155	1969.45	4.706
1999.59	5.58984	2000.08	5.88879	-3878.34	-7.0008	4694.27	7.96472	4694.99	8.44714	4700.16	8.69953	-6802.67	-8.51326	8795.69	8.47693	12390.2	8.70605	1500.24	3.34999	1999.59	4.70226
1999.66	5.63268	2000.05	5.84037	-3898.15	-6.96726	4749.76	7.9405	4745.06	8.46018	4745.03	8.62689	-6877.71	-8.4667	8885.7	8.41919	12539.6	8.59801	1500.24	3.36861	1999.53	4.77678
1999.66	5.62522	2000.05	5.80869	-3917.85	-6.97472	4789.58	7.90884	4800.17	8.50114	4795.21	8.59895	-6960.27	-8.52444	8985.95	8.41361	12674.9	8.61291	1500.23	3.40027	1999.47	4.78796
1999.66	5.52088	2000.03	5.81987	-3938.17	-6.99894	4844.23	7.88648	4849.87	8.59986	4844.67	8.53747	-7027.99	-8.51698	9095.88	8.47507	12824.8	8.61849	1500.23	3.45243	1999.45	4.82334
1999.66	5.40168	2000.03	5.86831	-3958.03	-6.9505	4899.06	7.95912	4894.01	8.5235	4894.31	8.61013	-7102.14	-8.45366	9185.65	8.49371	12990.2	8.60359	1500.23	3.49155	1999.5	4.71904
1999.66	5.58984	2000.03	5.86271	-3978.17	-7.00266	4938.97	7.97776	4944.41	8.36518	4944.28	8.62503	-7184.85	-8.39592	9285.48	8.46763	13124.8	8.56821	1500.23	3.41145	1999.5	4.74884
1999.66	5.6662	2000.03	5.90183	-3997.82	-7.02688	4999.85	7.93306	4999.75	8.449	4999.84	8.72561	-7252.12	-8.36238	9395.68	8.50673	13275	8.64643	1500.23	3.38911	1999.5	4.79726
1999.66	5.61964	2000.03	5.87389	-4018.15	-7.0902	4999.8	7.9554	4999.68	8.43782	4999.81	8.59709	-7334.68	-8.54492	9485.53	8.56075	13424.9	8.59429	1500.23	3.44125	1999.5	4.73766
1999.66	5.56186	2000.03	5.87575	-4040.01	-7.03992	4999.77	8.01874	4999.69	8.43224	4999.93	8.58031	-7402.24	-8.4816	9595.57	8.54957	13589.7	8.58869	1500.23	3.41891	1999.5	4.71904
1999.66	5.5358	2000.03	5.83851	-4058.04	-7.01756	4999.77	7.98148	4999.69	8.46948	4999.88	8.66413	-7501.02	-8.49092	9685.59	8.51977	13739.6	8.64643	1500.23	3.37233	1999.5	4.74698
1999.66	5.53766	2000.03	5.80125	-4078.06	-6.96168	4999.74	8.05226	4999.69	8.46204	4999.93	8.72375	-7500.35	-8.49464	9785.97	8.49557	13889.3	8.56635	1500.23	3.40587	1999.5	4.72276
1999.66	5.57118	2000.03	5.92977	-4100.08	-6.9505	4999.74	8.04668	4999.69	8.43596	4999.93	8.71443	-7500.24	-8.4313	9885.92	8.56449	14039.4	8.52909	1500.23	3.37793	1999.5	4.85686
1999.66	5.4855	2000.03	5.88321	-4120.02	-6.97472	4999.74	8.03364	4999.69	8.44714	4999.93	8.63061	-7500.2	-8.43876	10000.9	8.51977	14189.5	8.58497	1500.23	3.43381	1999.5	4.78608
1999.66	5.54138	2000.03	5.90741	-4138.15	-7.02688	4999.74	8.0653	4999.69	8.57752	4999.93	8.57659	-7500.14	-8.54492	10000.4	8.50115	14339.7	8.70791	1500.23	3.37421	1999.5	4.7302
1999.66	5.54138	2000.03	5.97075	-4158.01	-7.01756	4999.74	8.02432	4999.69	8.54772	4999.93	8.65669	-7500.21	-8.61758	10000.3	8.43969	14489.9	8.62409	1500.23	3.39655	1999.5	4.80472
1999.66	5.53206	2000.03	5.89625	-4180.04	-7.0455	4999.74	8.0057	4999.69	8.49928	4999.93	8.72001	-7500.21	-8.5617	10000.3	8.51419	14639.5	8.62781	1500.23	3.43567	1999.5	4.76002
1999.66	5.59542	2000.03	5.76585	-4198.23	-6.971	4999.74	8.0001	4999.69	8.58496	4999.93	8.65855	-7500.21	-8.49836	10000.2	8.53281	14774.6	8.62781	1500.23	3.42449	1999.5	4.79912
1999.66	5.65316	2000.03	5.89439	-4217.97	-6.95236	4999.74	7.98148	4999.69	8.64644	4999.93	8.66787	-7500.21	-8.48532	10000.2	8.45831	15001.8	8.63153	1500.23	3.44685	1999.5	4.78982
1999.66	5.65502	2000.03	5.84595	-4238.16	-6.9561	4999.74	8.02618	4999.69	8.598	4999.93	8.62875	-7500.21	-8.51886	10000.2	8.44899	15000.6	8.67065	1500.23	3.38911	1999.5	4.64266
1999.66	5.55256	2000.03	5.88507	-4258.28	-7.01756	4999.74	7.99638	4999.69	8.58496	4999.93	8.71071	-7500.21	-8.4611	10000.2	8.51791	15000.5	8.63527	1500.23	3.40401	1999.5	4.65198
1999.66	5.46688	2000.03	5.87203	-4277.85	-7.03992	4999.74	7.92188	4999.69	8.56448	4999.93	8.71071	-7500.21	-8.47602	10000.2	8.49743	15000.3	8.63339	1500.23	3.35743	1999.5	4.77118
1999.66	5.51902	2000.03	5.91673	-4300.34	-7.08648	4999.74	7.99638	4999.69	8.57752	4999.93	8.64365	-7500.21	-8.54492	10000.2	8.47135	15000.4	8.64643	1500.23	3.37421	1999.5	4.80844
1999.66	5.51902	2000.03	5.86831	-4320.29	-7.1256	4999.74	8.04854	4999.69	8.5887	4999.93	8.65297	-7500.21	-8.5859	10000.2	8.45459	15000.4	8.62781	1500.23	3.33695	1999.5	4.74324
1999.66	5.48178	2000.03	5.96143	-4338.04	-7.03804	4999.74	8.0206	4999.69	8.42478	4999.93	8.69021	-7500.21	-8.47042	10000.2	8.48067	15000.4	8.58683	1500.23	3.40027	1999.5	4.85314
		2000.03	5.94467	-4358.1	-7.08834	4999.74	7.9908	4999.69	8.4788	4999.93	8.65483	-7500.21	-8.50582	10000.2	8.48811	15000.4	8.53281	1500.23	3.49899	1999.5	4.79912
		2000.03	5.86457	-4378.06	-7.04178	4999.74	7.97402	4999.69	8.55516	4999.93	8.69207	-7500.21	-8.5114	10000.2	8.56075	15000.4	8.56261	1500.23	3.45989	1999.5	4.67246
		2000.03	5.92045	-4398.26	-7.0753	4999.74	8.05226	4999.69	8.53654	4999.93	8.69395	-7500.21	-8.51326	10000.2	8.49183	15000.4	8.67623			1999.5	4.7004
				-4418.13	-6.96354	4999.74	8.01686	4999.69	8.47694	4999.93	8.65483	-7500.21	-8.50208	10000.2	8.41733	15000.4	8.72095
				-4438.23	-6.98962	4999.74	7.88462	4999.69	8.47508	4999.93	8.69395	-7500.21	-8.46484	10000.2	8.44155	15000.4	8.70791
				-4459.87	-7.02128	4999.74	8.015	4999.69	8.44714	4999.93	8.77589	-7500.21	-8.44808	10000.2	8.44713	15000.4	8.71909
				-4478.51	-6.97844	4999.74	8.00384	4999.69	8.4937	4999.93	8.72001	-7500.21	-8.42944	10000.2	8.48253	15000.4	8.69673
				-4497.94	-6.96168	4999.74	7.98148	4999.69	8.55144	4999.93	8.58777	-7500.21	-8.41454	10000.2	8.45459	15000.4	8.69673
				-4518.41	-7.01942	4999.74	7.94982	4999.69	8.56076	4999.93	8.53561	-7500.21	-8.53376	10000.2	8.55889	15000.4	8.66507
				-4538.13	-7.02874	4999.74	8.0001	4999.69	8.5887	4999.93	8.59149	-7500.21	-8.43316	10000.2	8.51605	15000.4	8.59429
				-4557.94	-6.95982	4999.74	8.0951	4999.69	8.54212	4999.93	8.54121	-7500.21	-8.42386	10000.2	8.39497	15000.4	8.64829
				-4580.31	-6.96354							-7500.21	-8.48532	10000.2	8.46017	15000.4	8.67811
				-4597.94	-7.06786							-7500.21	-8.50768	10000.2	8.46203	15000.4	8.60733
				-4618.14	-7.05854							-7500.21	-8.4816	10000.2	8.46763	15000.4	8.58497
				-4638.21	-7.0157							-7500.21	-8.51886	10000.2	8.53841	15000.4	8.63153
				-4658.02	-7.02502							-7500.21	-8.4462	10000.2	8.55889	15000.4	8.58869
				-4680.24	-7.06412									10000.2	8.48253	15000.4	8.57565
				-4700.41	-7.08834									10000.2	8.54213	15000.4	8.61849
				-4718.15	-7.08834									10000.2	8.47321	15000.4	8.65203
				-4738.23	-7.03618									10000.2	8.46949	15000.4	8.62595
				-4758.18	-7.07716											15000.4	8.55331
				-4778.26	-6.9654											15000.4	8.56075
				-4798.18	-6.9356											15000.4	8.59429
				-4820.33	-7.06972											15000.4	8.58683
				-4838.42	-7.06412											15000.4	8.60359
				-4858.22	-7.05108											15000.4	8.51977
				-4878.16	-6.9859											15000.4	8.58497
				-4900.05	-6.9803
				-4918.3	-6.98404
				-4939.7	-6.92442
				-4957.67	-6.98962
				-4977.36	-6.95236
				-4999.66	-6.96354
				-4999.65	-6.96354
				-4999.59	-7.05482
				-4999.62	-7.06412
				-4999.56	-7.05108
				-4999.56	-7.01384
				-4999.56	-7.11628
				-4999.56	-7.12932
				-4999.56	-7.13864
				-4999.56	-7.12
				-4999.56	-7.06412
				-4999.56	-7.0455
				-4999.56	-6.95236
				-4999.56	-6.87228
				-4999.56	-7.04922
				-4999.56	-7.02128
				-4999.56	-7.04736
				-4999.56	-7.08648
				-4999.56	-7.02314
				-4999.56	-7.0455
				-4999.56	-7.06972
				-4999.56	-7.02688
				-4999.56	-6.99894
				-4999.56	-7.08462
				-4999.56	-7.1554
				-4999.56	-7.1349
				-4999.56	-7.08462
				-4999.56	-6.971
				-4999.56	-7.02688
				-4999.56	-7.00638
				-4999.56	-6.97472
				-4999.56	-6.97844
				-4999.56	-6.91884
				-4999.26	-6.86296
				-4999.32	-6.96914
				-4999.33	-7.06786
				-4999.3	-7.0604
				-4999.29	-7.07158
				-4999.3	-7.05482
				-4999.29	-7.06412
				-4999.3	-7.12932
				-4999.27	-7.17402
				-4999.29	-7.1349
				-4999.3	-7.1107
				-4999.29	-7.03618
				-4999.27	-6.9561
				-4999.32	-7.0455
				-4999.3	-7.06786
				-4999.3	-7.03246
				-4988.7	-6.99708
				-4974.02	-7.00824
				-4955.03	-7.0306
				-4935.39	-7.01756
				-4914.07	-6.9654
				-4895.9	-7.00638
				-4876.16	-7.00266
				-4856.23	-7.02314
				-4836.21	-6.92256
				-4816.06	-7.00266
				-4796.12	-7.09206
				-4776.19	-7.10138
				-4754.03	-6.97844
				-4736.19	-6.97844
				-4716.09	-6.97472
				-4695.96	-7.02874
				-4676.17	-7.03432
				-4656.29	-7.04736
				-4636.13	-7.07344
				-4616.3	-7.05854
				-4596.3	-7.07344
				-4576.15	-7.14422
				-4556.42	-7.06972
				-4536.35	-7.04364
				-4516.4	-7.04364
				-4494.27	-6.95236
				-4474.35	-7.06786
				-4454.35	-7.01198
				-4434.4	-6.96914
				-4416.35	-6.99334
				-4396.44	-7.04178
				-4376.3	-7.02314
				-4356.75	-7.03432
				-4336.64	-7.09766
				-4316.55	-7.06786
				-4296.65	-7.02314
				-4276.96	-6.91138
				-4256.61	-6.95796
				-4234.59	-7.02502
				-4216.56	-6.97472
				-4196.65	-7.01198
				-4176.82	-7.00638
				-4156.63	-7.02874
				-4136.84	-7.00266
				-4116.86	-7.0753
				-4096.9	-7.00266
				-4076.69	-7.05482
				-4056.98	-7.01756
				-4036.97	-6.97844
				-4017.05	-7.0306
				-3996.85	-7.01756
				-3974.81	-7.04922
				-3956.94	-6.9803
				-3936.76	-6.91884
				-3916.86	-6.89648
				-3897.34	-6.99894
				-3876.65	-6.9654
				-3857.29	-7.06786
				-3837.69	-7.08648
				-3817.6	-7.02314
				-3795.82	-7.0604
				-3777.72	-7.01198
				-3757.64	-7.00452
				-3736.05	-6.9654
				-3717.98	-6.95982
				-3697.81	-6.9561
				-3677.85	-7.00266
				-3657.64	-7.00266
				-3637.8	-6.96914
				-3615.98	-7.01198
				-3597.9	-7.05294
				-3577.8	-6.93374
				-3557.63	-6.9859
				-3537.87	-7.01942
				-3518.28	-7.02314
				-3497.97	-6.9356
				-3478.02	-6.971
				-3458.06	-6.9859
				-3435.85	-6.94492
				-3416.1	-6.97844
				-3398.16	-6.94678
				-3377.94	-6.94678
				-3358.08	-6.9412
				-3338.02	-6.97844
				-3316.13	-7.09392
				-3296.27	-7.06598
				-3278.14	-6.9412
				-3257.91	-6.95422
				-3237.92	-6.99894
				-3217.78	-6.92628
				-3198.32	-6.91326
				-3177.99	-7.04736
				-3157.85	-7.05294
				-3137.86	-6.96914
				-3116.11	-6.93932
				-3098.28	-6.96914
				-3075.98	-6.92816
				-3058.38	-6.93374
				-3038.13	-7.0101
				-3016.08	-6.97844
				-2998.35	-6.93932
				-2976.06	-6.9356
				-2956.35	-7.03992
				-2936.46	-6.96168
				-2916.3	-7.0008
				-2898.05	-7.02688
				-2876.12	-7.10138
				-2857.86	-6.98776
				-2836.14	-7.01756
				-2817.79	-6.9952
				-2798.14	-7.02874
				-2776.46	-7.01198
				-2758.78	-7.03618
				-2736.91	-7.06412
				-2716.89	-7.02688
				-2698.88	-6.96354
				-2678.67	-6.90952
				-2658.84	-6.9356
				-2638.71	-6.94864
				-2618.65	-6.9952
				-2598.91	-6.9803
				-2578.95	-6.99894
				-2558.73	-6.89462
				-2539.04	-6.9412
				-2516.9	-6.94306
				-2496.79	-7.02502
				-2476.9	-6.97286
				-2458.75	-6.9803
				-2438.87	-6.876
				-2416.86	-6.94678
				-2398.95	-6.92256
				-2376.93	-7.0306
				-2358.84	-7.07716
				-2336.84	-6.9561
				-2316.91	-6.96914
				-2298.96	-6.94306
				-2279.04	-6.97472
				-2259.11	-6.96914
				-2238.95	-7.03246
				-2218.68	-7.14794
				-2197.83	-7.0958
				-2178.19	-7.04922
				-2156.09	-6.96914
				-2136.13	-6.92816
				-2118.2	-6.98962
				-2096.35	-6.93188
				-2076.06	-6.9859
				-2056.14	-7.02688
				-2038.09	-6.9505
				-2018.36	-6.9207
				-1998.28	-6.96168
				-1976.14	-6.9505
				-1957.97	-6.91326
				-1938.55	-6.92816
				-1918.13	-6.9356
				-1896.19	-6.90766
				-1878.21	-6.88718
				-1858.1	-6.97472
				-1838.02	-6.99708
				-1818.33	-7.07344
				-1797.99	-7.0958
				-1778.18	-7.05108
				-1758.24	-7.07344
				-1738.06	-7.0958
				-1718.12	-7.01756
				-1698.52	-6.93746
				-1678.76	-7.00824
				-1658.91	-7.08648
				-1638.82	-7.11442
				-1619.11	-7.08462
				-1599.14	-7.05294
				-1578.99	-6.99148
				-1559	-6.90208
				-1539.06	-7.00824
				-1519.06	-6.9561
				-1498.89	-6.9561
				-1478.95	-7.01942
				-1459.03	-6.9356
				-1439.08	-6.91884
				-1419.04	-6.91884
				-1396.81	-6.95796
				-1379.05	-7.00266
				-1359.38	-6.97286
				-1338.78	-7.01384
				-1319.05	-7.04178
				-1299.02	-7.04922
				-1278.95	-7.00824
				-1259.34	-7.0306
				-1236.82	-7.01384
				-1217.05	-6.94306
				-1197.05	-6.98776
				-1179.29	-6.91138
				-1155.19	-6.95422
				-1139.12	-6.92816
				-1117.21	-6.85924
				-1099.11	-6.90394
				-1079.1	-6.95796
				-1059.15	-6.97472
				-1038.85	-6.88532
				-1019.46	-6.9654
				-997.03	-6.99894
				-977.157	-6.95236
				-958.856	-6.90394
				-939.041	-6.84806
				-917.183	-6.80336
				-899.118	-6.84806
				-879.086	-6.7866
				-858.694	-6.86296
				-838.921	-6.9803
				-819.15	-6.95236
				-798.767	-7.00824
				-778.98	-7.02688
				-757.126	-6.8406
				-739.088	-6.84434
				-716.625	-6.97472
				-698.986	-6.9654
				-678.964	-6.91138
				-656.574	-7.03618
				-638.991	-7.10696
				-619.009	-7.03618
				-599.174	-6.93188
				-579.606	-6.99894
				-557.568	-7.00824
				-539.702	-6.96354
				-517.559	-6.94864
				-499.642	-7.01198
				-477.812	-7.04736
				-459.8	-6.9803
				-439.207	-6.87414
				-419.437	-6.9412
				-399.579	-7.01198
				-377.565	-6.93188
				-357.585	-7.0008
				-337.626	-6.93932
				-319.737	-7.0008
				-299.764	-6.94492
				-279.744	-6.97658
				-259.18	-6.97472
				-237.87	-6.88344
				-217.766	-6.8909
				-197.44	-6.91884
				-177.554	-6.93746
				-159.506	-6.8909
				-137.362	-6.97472
				-119.578	-6.91138
				-99.6732	-6.9859
				-79.8501	-6.99708
				-57.6578	-7.03992
				-35.5322	-6.95982
				-19.3364	-6.92816
				-0.29044	-6.96914
				20.2959	-6.9859
				40.3885	-6.9803
				62.5362	-7.0455
				82.248	-6.95796
				102.37	-6.99148
				122.513	-6.97658
				140.302	-7.0008
				160.288	-6.94306
				180.324	-6.92256
				200.133	-6.92256
				222.095	-6.90394
				240.219	-6.9803
				262.237	-6.91884
				281.964	-7.01198
				302.343	-6.9058
				320.316	-6.86296
				342.473	-7.04178
				360.217	-7.03992
				380.52	-6.95796
				400.043	-6.93932
				420.163	-6.91326
				440.318	-6.97286
				464.291	-7.05294
				481.798	-6.99334
				499.734	-6.91512
				519.59	-7.0101
				539.355	-6.89836
				559.496	-6.78846
				581.078	-6.96354
				599.334	-6.99334
				619.094	-7.01384
				641.435	-6.92442
				659.455	-6.82944
				678.969	-6.8909
				699.48	-6.96354
				723.384	-6.9561
				739.381	-7.0157
				759.303	-6.98962
				779.397	-6.94678
				799.166	-6.98776
				818.909	-6.99334
				839.021	-6.90394
				858.765	-6.9561
				879.13	-6.95236
				900.677	-6.92442
				919.223	-6.91698
				941.226	-6.88532
				958.988	-6.87228
				979.243	-6.92256
				1000.8	-6.96914
				1018.81	-7.06972
				1039.07	-7.06412
				1058.91	-6.90022
				1079	-0.10151
				1101.1	6.0136
				1119.24	6.87228
				1143.37	6.91512
				1158.94	6.9952
				1178.86	6.9859
				1198.95	6.92442
				1218.96	6.9356
				1238.77	6.93374
				1261.03	6.94306
				1281.14	7.00824
				1298.96	6.96726
				1318.67	6.9654
				1338.72	6.9859
				1361.15	7.04178
				1380.79	7.0008
				1400.67	7.06972
				1420.83	7.0455
				1440.82	7.00266
				1458.92	7.0157
				1479.07	6.98776
				1498.84	6.96726
				1518.79	6.97286
				1538.61	7.02314
				1560.8	6.99706
				1580.17	6.98962
				1600.35	6.95422
				1617.69	6.99148
				1638.07	7.09766
				1659.86	7.05668
				1677.76	7.06598
				1697.87	6.97286
				1717.63	7.11256
				1737.86	7.04364
				1757.74	7.08088
				1777.99	7.08088
				1799.79	7.02314
				1817.71	7.02314
				1837.92	7.0753
				1857.71	6.99148
				1879.95	7.0008
				1897.66	6.9952
				1921.72	6.9654
				1937.88	6.97472
				1959.74	7.04178
				1979.76	7.00824
				1997.67	6.97472
				2017.83	7.0455
				2037.62	7.03246
				2057.63	7.05668
				2077.47	7.0753
				2099.62	7.04178
				2120.23	6.89276
				2140.38	7.01384
				2162.38	7.04178
				2178.72	6.95422
				2200.65	6.971
				2218.48	6.93746
				2238.52	6.96726
				2260.61	7.07344
				2278.22	6.97286
				2302.69	6.97658
				2318.65	6.94678
				2340.37	6.96726
				2358.66	6.95982
				2380.58	6.86854
				2400.43	6.9356
				2420.53	7.0157
				2442.58	6.96354
				2460.36	6.876
				2478.3	7.0157
				2498.52	7.01384
				2520.59	6.98776
				2540.43	7.00638
				2558.44	7.03804
				2578.3	7.0958
				2598.3	7.09206
				2618.16	7.01756
				2640.42	6.99706
				2660.18	7.0157
				2679.62	6.98216
				2699.82	6.88344
				2717.58	6.86296
				2739.37	7.02314
				2759.65	7.02314
				2777.76	7.0008
				2800.01	7.0306
				2819.7	7.05668
				2837.82	7.08462
				2857.91	7.09766
				2877.53	7.03246
				2901.77	7.025
				2919.67	7.04178
				2937.55	6.98776
				2957.77	7.11256
				2979.74	7.03246
				2999.51	7.02688
				3017.53	6.99334
				3037.51	7.10324
				3057.6	6.96726
				3079.53	6.98404
				3099.54	7.0101
				3117.66	6.9952
				3139.46	6.99894
				3159.38	6.97658
				3179.7	6.98962
				3197.42	6.96726
				3219.35	7.03804
				3237.2	7.02314
				3259.58	6.9412
				3277.86	6.95236
				3297.85	7.0101
				3317.36	7.0101
				3339.6	7.05108
				3359.78	7.01756
				3381.7	6.94678
				3399.91	7.09392
				3417.49	7.17402
				3437.78	7.10882
				3459.81	7.02314
				3477.41	7.00452
				3497.93	6.9803
				3517.75	6.9803
				3539.67	6.97658
				3557.91	7.0101
				3577.91	7.06598
				3597.84	7.05668
				3617.98	7.01384
				3637.97	6.9952
				3659.99	7.03246
				3679.99	7.02688
				3701.93	7.01942
				3720.28	6.9207
				3739.8	6.94864
				3757.53	6.95422
				3779.42	6.96726
				3799.23	7.09206
				3819.57	7.03432
				3839.5	7.0306
				3857.32	7.03246
				3877.34	6.88718
				3899.35	7.07158
				3919.41	7.12186
				3941.7	7.0753
				3959.47	7.12186
				3979.35	7.09392
				3999.77	7.05668
				4019.48	7.10138
				4039.27	7.00452
				4059.25	7.04364
				4079.65	7.06226
				4099.59	6.99894
				4119.81	7.05482
				4139.47	7.12186
				4159.8	7.08462
				4179.77	7.00452
				4199.49	6.98216
				4219.65	6.9859
				4239.55	7.0604
				4259.96	6.99148
				4279.85	7.0008
				4301.18	7.05108
				4321.22	7.0753
				4339.14	7.00824
				4359.24	6.94306
				4379.04	6.98776
				4399.06	7.12186
				4419.06	7.03992
				4439.19	6.95236
				4459.24	6.96354
				4481.28	7.00452
				4499.42	7.10324
				4519.32	7.01198
				4539.41	6.97286
				4559.32	7.08088
				4579.44	7.02688
				4601.41	7.00824
				4619.15	7.01942
				4639.41	7.04364
				4659.12	6.94492
				4681.59	7.0008
				4699.43	6.9859
				4720.91	7.0008
				4739.39	6.9654
				4759.54	6.99334
				4779.44	7.05668
				4799.36	7.0306
				4819.21	6.98216
				4840.84	7.06226
				4858.69	7.09206
				4878.78	7.02314
				4898.81	7.01756
				4918.34	7.0157
				4938.62	7.12186
				4958.5	7.08648
				4978.82	6.971
				5000.05	7.03804
				4999.99	7.02874
				5000.03	7.00266
				4999.96	6.96168
				4999.96	6.99706
				4999.96	7.0753
				4999.96	7.09766
				4999.96	7.0455
				4999.96	7.00824
				4999.96	6.99148
				4999.96	7.03246
				4999.96	7.00638
				4999.96	6.99148
				4999.96	7.04736
				4999.96	7.03246
				4999.96	7.10138
				4999.96	7.14422
				4999.96	7.06972
				4999.96	7.04178
				4999.96	6.96168
				4999.96	7.04178
				4999.96	7.03804
				4999.96	7.03246
				4999.96	6.96726
				4999.96	6.99148
				4999.96	7.0008
				4999.96	7.04178
				4999.96	7.05482

## Sheet: Figure S5b
340	3.5
320	4.9
300	5.6
290	5.8
250	6.95
200	8
150	8.5
100	8.6
50	8.6
20	8.6
10	8.65

## Sheet: Figure S5c
665	8.75
632.5	12.25
621.25	14
613.75	14.5
593.125	17.375
573.125	20
561.25	21.25
555.2	21.5
553.25	21.5
555.75	21.5
558.75	21.625

## Sheet: Figure S5d
9.9761	446.798
9.9743	446.738
9.9801	446.62
9.981	446.738
9.9934	446.738
10.0062	446.738
10.0236	446.738
10.0522	446.738
10.0892	446.738
10.1265	446.738
10.1516	446.68
10.199	446.68
10.2503	446.738
10.3083	446.738
10.3683	446.62
10.4116	446.62
10.4812	446.738
10.5535	446.68
10.6325	446.68
10.6925	446.56
10.7779	446.56
10.8367	446.5
10.9368	446.5
11.052	446.44
11.1209	446.5
11.2294	446.382
11.3107	446.5
11.4416	446.5
11.5693	446.382
11.6518	446.322
11.8004	446.322
11.8902	446.322
12.0383	446.262
12.156	446.322
12.3073	446.262
12.473	446.202
12.5987	446.084
12.7941	446.084
12.9556	446.084
13.1257	446.024
13.3562	445.964
13.5406	446.024
13.73	445.964
13.9539	445.964
14.1642	445.904
14.2457	445.786
14.4403	445.726
14.5562	445.666
14.775	445.666
14.9803	445.666
15.1045	445.666
15.3057	445.546
15.4439	445.546
15.6428	445.486
15.8334	445.486
15.9481	445.428
16.141	445.428
16.273	445.486
16.3864	445.308
16.5774	445.368
16.767	445.308
16.9409	445.188
17.0545	445.188
17.2475	445.188
17.3817	445.13
17.5719	445.07
17.6904	445.13
17.8842	445.07
18.0623	445.01
18.1803	444.95
18.3776	444.95
18.5551	444.89
18.6934	444.89
18.8683	444.832
19.0465	444.832
19.1634	444.832
19.3385	444.89
19.5328	444.832
19.6493	444.772
19.8429	444.652
20.0247	444.592
20.158	444.592
20.3591	444.592
20.483	444.592
20.6794	444.592
20.8586	444.592
20.978	444.534
21.176	444.414
21.3558	444.414
21.4762	444.414
21.6658	444.414
21.7991	444.354
21.9834	444.294
22.0962	444.294
22.2869	444.294
22.4224	444.294
22.5988	444.236
22.7811	444.236
22.9655	444.294
23.0847	444.294
23.2886	444.236
23.4747	444.116
23.6204	444.116
23.8265	443.996
23.9524	444.056
24.1389	444.056
24.3486	443.996
24.475	443.996
24.6803	444.056
24.8274	443.996
25.0165	443.996
25.1422	443.938
25.3689	443.938
25.4944	443.878
25.6954	443.878
25.8765	443.938
26.0485	443.878
26.125	443.818
26.3727	443.758
26.4877	443.698
26.6783	443.64
26.736	443.64
26.988	443.698
27.1647	443.698
27.3411	443.64
27.4614	443.64
27.6404	443.64
27.7609	443.52
27.9794	443.52
28.1616	443.46
28.344	443.46
28.4046	443.58
28.6263	443.52
28.8083	443.52
28.9944	443.46
29.1736	443.46
29.3584	443.46
29.4837	443.4
29.6465	443.4
29.8316	443.4
30.0165	443.4
30.1399	443.342
30.3624	443.342
30.5433	443.282
30.6627	443.282
30.8403	443.282
31.0234	443.282
31.2058	443.222
31.3383	443.4
31.535	443.4
31.6538	443.222
31.833	443.282
31.9524	443.222
32.147	443.162
32.3446	443.222
32.5259	443.222
32.6434	443.162
32.8253	443.102
33.0049	443.102
33.1226	443.102
33.3246	443.044
33.5263	443.222
33.7074	443.102
33.8286	443.102
33.9501	443.044
34.1547	442.984
34.3562	443.044
34.5329	442.984
34.6579	442.924
34.8415	443.044
35.0213	443.044
35.2084	443.044
35.3521	443.044
35.5357	442.984
35.6791	442.864
35.862	442.864
36.0442	442.864
36.187	442.864
36.3674	442.804
36.5707	442.804
36.7465	442.864
36.8663	442.746
37.05	442.804
37.2258	442.746
37.3452	442.804
37.5391	442.864
37.6778	442.864
37.8561	442.746
38.0341	442.686
38.2121	442.804
38.3517	442.804
38.5486	442.686
38.6691	442.686
38.8492	442.686
39.0251	442.686
39.2043	442.686
39.3816	442.804
39.5617	442.686
39.7011	442.626
39.8403	442.686
40.0216	442.686
40.2019	442.626
40.383	442.626
40.5038	442.626
40.6677	442.626
40.846	442.626
41.0232	442.626
41.2042	442.626
41.3876	442.566
41.5122	442.566
41.6875	442.626
41.8946	442.626
42.0118	442.566
42.2121	442.506
42.3936	442.566
42.5137	442.566
42.7142	442.566
42.8946	442.626
42.955	442.626
43.2162	442.566
43.3991	442.506
43.5131	442.448
43.6971	442.448
43.8814	442.448
44.0195	442.448
44.2028	442.506
44.3826	442.566
44.4998	442.448
44.6987	442.448
44.8792	442.448
45.0195	442.388
45.1985	442.388
45.3789	442.448
45.5587	442.388
45.6978	442.388
45.8751	442.388
46.0585	442.448
46.1831	442.448
46.3759	442.448
46.559	442.388
46.6805	442.388
46.8663	442.388
47.038	442.388
47.1635	442.388
47.3595	442.448
47.5602	442.328
47.6814	442.328
47.8627	442.388
48.044	442.388
48.2238	442.388
48.2843	442.388
48.5464	442.388
48.7274	442.388
48.9084	442.388
49.0247	442.448
49.2258	442.388
49.4083	442.328
49.5303	442.328
49.71	442.328
49.8921	442.328
50.0073	442.268
50.2072	442.328
50.4082	442.388
50.5286	442.328
50.7092	442.328
50.8894	442.328
51.07	442.328
51.2105	442.328
51.4174	442.328
51.5342	442.268
51.711	442.328
51.8914	442.328
52.0298	442.388
52.2109	442.388
52.3844	442.328
52.5683	442.328
52.6859	442.388
52.8673	442.328
52.9823	442.388
53.1828	442.328
53.3837	442.328
53.5648	442.328
53.6853	442.328
53.8663	442.328
54.0473	442.268
54.23	442.328
54.3774	442.328
54.5583	442.328
54.7345	442.268
54.9156	442.268
55.0367	442.268
55.2163	442.388
55.4174	442.268
55.5391	442.268
55.7164	442.328
55.8953	442.328
56.0746	442.328
56.2192	442.328
56.3998	442.268
56.58	442.268
56.719	442.268
56.8998	442.268
57.08	442.268
57.1998	442.268
57.3806	442.15
57.581	442.328
57.7039	442.268
57.8779	442.268
58.0644	442.268
58.2369	442.328
58.3588	442.328
58.5371	442.328
58.7128	442.268
58.9244	442.268
59.0412	442.208
59.2154	442.208
59.3992	442.268
59.5382	442.268
59.7189	442.328
59.8988	442.268
60.0791	442.268
60.1991	442.268
60.3993	442.208
60.58	442.268
60.7008	442.268
60.8202	442.328
61.0818	442.268
61.2034	442.268
61.3955	442.268
61.5779	442.328
61.6991	442.268
61.8795	442.268
62.0572	442.208
62.2424	442.268
62.4249	442.328
62.5632	442.268
62.7459	442.328
62.8645	442.388
63.0643	442.388
63.2436	442.388
63.4235	442.388
63.5438	442.328
63.7233	442.328
63.9037	442.268
64.0834	442.328
64.2037	442.268
64.4027	442.328
64.5477	442.328
64.7213	442.328
64.9085	442.328
65.0853	442.328
65.2045	442.328
65.3827	442.328
65.5659	442.328
65.7439	442.388
65.9267	442.388
66.0496	442.388
66.2284	442.268
66.4097	442.328
66.5887	442.388
66.7463	442.388
66.926	442.388
67.046	442.388
67.2273	442.448
67.4072	442.388
67.5872	442.388
67.707	442.388
67.8865	442.448
68.0674	442.448
68.1877	442.448
68.3851	442.448
68.588	442.388
68.7097	442.388
68.8911	442.328
69.0733	442.328
69.2491	442.448
69.3754	442.388
69.5535	442.388
69.7307	442.388
69.917	442.388
70.1025	442.448
70.2151	442.448
70.4046	442.448
70.5239	442.506
70.725	442.448
70.9072	442.388
71.1058	442.448
71.223	442.448
71.4214	442.388
71.5985	442.388
71.7166	442.448
71.8949	442.566
72.0729	442.566
72.1914	442.448
72.3866	442.448
72.5691	442.448
72.7449	442.506
72.8667	442.566
73.0649	442.566
73.2376	442.448
73.366	442.506
73.5452	442.448
73.7165	442.448
73.905	442.448
74.077	442.448
74.2096	442.566
74.3785	442.566
74.5612	442.626
74.6811	442.506
74.8809	442.566
75.0613	442.566
75.2426	442.626
75.424	442.626
75.5444	442.626
75.7258	442.566
75.9273	442.566
76.0475	442.566
76.2281	442.626
76.4086	442.686
76.5481	442.566
76.7294	442.566
76.9088	442.626
77.0943	442.566
77.2139	442.566
77.3918	442.566
77.5676	442.626
77.7559	442.626
77.8981	442.626
78.0679	442.626
78.2519	442.686
78.3666	442.686
78.5647	442.746
78.7379	442.626
78.9174	442.686
79.0354	442.686
79.2353	442.686
79.4156	442.626
79.5968	442.746
79.7164	442.686
79.897	442.626
80.0777	442.686
80.2586	442.686
80.3788	442.686
80.5605	442.804
80.7423	442.746
80.8222	442.746
81.0917	442.804
81.2754	442.804
81.4135	442.746
81.5872	442.686
81.7762	442.686
81.9576	442.746
82.0743	442.804
82.2633	442.864
82.4352	442.864
82.6096	442.924
82.7319	442.864
82.9116	442.804
83.1072	442.804
83.2331	442.804
83.4126	442.804
83.5303	442.924
83.7281	442.864
83.9087	442.864
84.0883	442.864
84.2651	442.924
84.3885	442.924
84.5687	442.924
84.7479	442.924
84.9279	442.984
85.102	442.984
85.2268	442.924
85.4065	442.984
85.6055	442.984
85.7328	442.984
85.9134	442.924
86.1074	442.924
86.2318	442.984
86.407	442.924
86.587	442.924
86.7534	442.984
86.8843	443.102
87.0611	442.984
87.2476	442.984
87.4147	443.044
87.5915	443.044
87.7271	443.102
87.9121	443.102
88.0933	443.044
88.2089	443.044
88.4082	443.102
88.5493	443.102
88.7301	443.102
88.9115	443.102
89.0929	443.162
89.2499	443.162
89.3953	443.102
89.5772	443.102
89.7592	443.102
89.9394	443.102
90.0918	443.162
90.2134	443.222
90.4143	443.222
90.5961	443.222
90.7494	443.222
90.9331	443.222
91.077	443.222
91.2518	443.222
91.3732	443.222
91.5933	443.222
91.7568	443.222
91.9363	443.222
92.0743	443.222
92.2539	443.282
92.4185	443.222
92.5991	443.282
92.7842	443.222
92.9167	443.342
93.0827	443.342
93.2833	443.342
93.4156	443.282
93.586	443.342
93.7643	443.4
93.8952	443.4
94.0894	443.4
94.2698	443.4
94.4503	443.4
94.6306	443.4
94.7572	443.4
94.9317	443.4
95.1142	443.46
95.2389	443.52
95.4342	443.4
95.6166	443.52
95.7965	443.52
95.9198	443.52
96.1001	443.58
96.2786	443.52
96.4585	443.46
96.6385	443.46
96.7589	443.52
96.9382	443.58
97.1168	443.52
97.2372	443.52
97.4368	443.58
97.6188	443.698
97.7973	443.698
97.9192	443.698
98.0966	443.698
98.2757	443.64
98.4169	443.698
98.5968	443.698
98.7769	443.758
98.9568	443.698
99.0782	443.758
99.2575	443.758
99.438	443.758
99.6202	443.878
99.7376	443.818
99.9332	443.818
100.111	443.698
100.29	443.758
100.406	443.818
100.583	443.758
100.778	443.818
100.897	443.818
101.073	443.938
101.25	443.878
101.429	443.938
101.566	443.938
101.745	443.878
101.925	443.878
102.043	443.938
102.223	443.996
102.403	443.938
102.587	443.938
102.767	443.938
102.889	444.056
103.07	443.996
103.251	443.996
103.373	443.938
103.573	443.996
103.755	444.056
103.936	443.996
104.077	444.056
104.258	444.056
104.438	444.116
104.558	444.116
104.739	444.056
104.919	443.996
105.098	444.116
105.278	444.176
105.397	444.116
105.58	444.116
105.778	444.116
105.896	444.116
106.076	444.236
106.256	444.294
106.397	444.236
106.576	444.294
106.757	444.294
106.934	444.294
107.054	444.294
107.234	444.294
107.414	444.354
107.596	444.236
107.773	444.354
107.894	444.354
108.074	444.354
108.257	444.354
108.435	444.414
108.557	444.414
108.738	444.414
108.919	444.474
109.097	444.534
109.278	444.534
109.399	444.474
109.578	444.534
109.719	444.534
109.92	444.534
110.099	444.592
110.28	444.534
110.399	444.592
110.578	444.592
110.76	444.592
110.939	444.592
111.061	444.592
111.237	444.592
111.418	444.652
111.54	444.652
111.74	444.712
111.939	444.772
112.081	444.712
112.26	444.592
112.44	444.772
112.559	444.772
112.738	444.832
112.919	444.832
113.098	444.832
113.28	444.772
113.401	444.772
113.578	444.89
113.759	444.832
113.937	444.832
114.058	444.89
114.238	444.95
114.419	444.89
114.599	444.89
114.778	444.95
114.899	445.01
115.079	444.95
115.26	444.95
115.439	445.07
115.579	445.07
115.761	445.07
115.901	445.07
116.081	445.07
116.261	445.13
116.442	445.13
116.56	445.13
116.74	445.188
116.922	445.13
117.1	445.188
117.28	445.188
117.401	445.188
117.581	445.188
117.761	445.188
117.9	445.248
118.08	445.248
118.261	445.248
118.381	445.248
118.582	445.188
118.76	445.248
118.942	445.248
119.064	445.248
119.243	445.368
119.422	445.368
119.603	445.368
119.783	445.368
119.904	445.368
120.084	445.428
120.264	445.486
120.444	445.428
120.564	445.486
120.742	445.486
120.923	445.486
121.102	445.486
121.285	445.546
121.405	445.606
121.523	445.606
121.782	445.666
121.903	445.726
122.103	445.666
122.282	445.666
122.403	445.666
122.583	445.726
122.723	445.726
122.905	445.786
123.085	445.786
123.264	445.786
123.445	445.786
123.566	445.726
123.746	445.786
123.927	445.786
124.107	445.786
124.226	445.904
124.426	445.844
124.607	445.844
124.787	445.964
124.908	445.964
125.087	445.964
125.266	446.024
125.386	446.084
125.588	446.024
125.765	445.964
125.945	445.964
126.066	446.024
126.246	446.142
126.426	446.024
126.607	446.084
126.784	446.084
126.907	446.142
127.086	446.142
127.268	446.202
127.446	446.202
127.566	446.202
127.747	446.262
127.928	446.322
128.107	446.262
128.288	446.322
128.426	446.262
128.607	446.262
128.787	446.322
128.908	446.322
129.086	446.44
129.267	446.382
129.447	446.44
129.566	446.382
129.749	446.382
129.927	446.5
130.108	446.56
130.246	446.5
130.427	446.56
130.607	446.56
130.787	446.56
130.926	446.56
131.107	446.56
131.286	446.56
131.407	446.56
131.585	446.56
131.792	446.62
131.912	446.68
132.091	446.738
132.27	446.738
132.45	446.738
132.57	446.738
132.75	446.738
132.928	446.858
133.068	446.918
133.248	446.798
133.425	446.858
133.605	446.858
133.784	446.918
133.905	446.858
134.085	446.918
134.264	446.978
134.444	447.036
134.564	446.978
134.745	446.978
134.924	447.036
135.106	447.036
135.285	447.036
135.423	447.096
135.605	447.036
135.786	447.096
135.905	447.216
136.087	447.156
136.266	447.096
136.447	447.216
136.567	447.276
136.746	447.216
136.926	447.216
137.108	447.216
137.29	447.334
137.408	447.334
137.588	447.394
137.787	447.454
137.906	447.454
138.107	447.454
138.287	447.394
138.407	447.394
138.59	447.454
138.767	447.454
138.947	447.514
139.126	447.574
139.246	447.632
139.426	447.632
139.608	447.632
139.788	447.632
139.907	447.632
140.086	447.692
140.264	447.632
140.446	447.632
140.626	447.692
140.767	447.752
140.947	447.752
141.066	447.752
141.247	447.812
141.429	447.812
141.609	447.812
141.723	447.812
141.923	447.872
142.102	447.93
142.283	447.93
142.425	447.93
142.605	447.99
142.786	447.99
142.906	447.99
143.086	448.05
143.266	448.05
143.448	448.11
143.568	448.17
143.75	448.11
143.931	448.05
144.111	448.228
144.287	448.288
144.409	448.228
144.59	448.228
144.771	448.288
144.949	448.288
145.072	448.288
145.27	448.288
145.451	448.288
145.572	448.348
145.77	448.348
145.952	448.468
146.07	448.468
146.249	448.468
146.428	448.526
146.609	448.526
146.788	448.526
146.909	448.526
147.088	448.526
147.268	448.586
147.449	448.586
147.568	448.586
147.749	448.646
147.929	448.706
148.109	448.766
148.287	448.766
148.407	448.766
148.589	448.706
148.768	448.824
148.909	448.824
149.089	448.766
149.27	448.884
149.45	448.884
149.571	448.884
149.749	449.004
149.929	449.004
150.069	449.064
150.249	449.004
150.429	449.004
150.611	449.004
150.791	449.004
150.909	449.064
151.09	449.122
151.271	449.122
151.452	449.182
151.57	449.242
151.751	449.122
151.951	449.182
152.13	449.362
152.251	449.302
152.431	449.242
152.61	449.362
152.79	449.362
152.929	449.42
153.112	449.48
153.29	449.42
153.411	449.42
153.59	449.54
153.791	449.48
153.91	449.48
154.092	449.54
154.268	449.6
154.45	449.66
154.571	449.66
154.75	449.6
154.931	449.66
155.112	449.6
155.291	449.66
155.41	449.778
155.592	449.718
155.769	449.778
155.951	449.838
156.071	449.838
156.251	449.898
156.43	449.958
156.612	449.958
156.791	449.958
156.912	449.958
157.092	449.958
157.292	449.898
157.413	449.958
157.592	450.016
157.77	450.016
157.953	450.136
158.073	450.196
158.272	450.196
158.454	450.196
158.572	450.256
158.752	450.196
158.933	450.256
159.112	450.256
159.292	450.256
159.412	450.374
159.592	450.434
159.773	450.256
159.952	450.374
160.131	450.434
160.251	450.494
160.433	450.494
160.611	450.494
160.792	450.554
160.913	450.554
161.093	450.612
161.293	450.554
161.414	450.672
161.592	450.612
161.772	450.732
161.89	450.732
162.091	450.672
162.269	450.732
162.39	450.852
162.592	450.792
162.771	450.792
162.953	450.792
163.073	450.852
163.252	450.97
163.434	450.97
163.614	450.912
163.794	451.03
163.916	451.09
164.094	451.09
164.272	451.15
164.451	451.15
164.629	451.09
164.746	451.09
164.923	451.15
165.1	451.21
165.277	451.21
165.392	451.268
165.567	451.328
165.742	451.388
165.857	451.328
166.05	451.328
166.223	451.388
166.357	451.448
166.529	451.448
166.704	451.448
166.877	451.448
166.988	451.508
167.161	451.566
167.331	451.566
167.501	451.686
167.669	451.686
167.782	451.686
167.952	451.746
168.121	451.746
168.29	451.746
168.403	451.806
168.573	451.864
168.74	451.924
168.908	451.864
169.077	451.924
169.188	451.924
169.355	451.924
169.524	451.984
169.651	452.104
169.818	452.044
169.982	452.104
170.149	452.044
170.259	452.104
170.426	452.222
170.592	452.222
170.755	452.222
170.924	452.222
171.03	452.222
171.195	452.282
171.377	452.282
171.489	452.402
171.673	452.402
171.836	452.342
171.944	452.402
172.11	452.52
172.273	452.52
172.436	452.52
172.543	452.58
172.705	452.58
172.869	452.52
173.032	452.58
173.193	452.64
173.301	452.7
173.463	452.7
173.627	452.7
173.787	452.758
173.892	452.758
174.054	452.7
174.215	452.758
174.377	452.938
174.536	452.938
174.643	452.998
174.821	452.998
174.981	452.998
175.107	453.056
175.265	453.056
175.427	453.056
175.532	453.116
175.692	453.116
175.85	453.116
176.011	453.236
176.116	453.296
176.275	453.296
176.434	453.296
176.59	453.296
176.75	453.296
176.856	453.354
177.011	453.414
177.171	453.534
177.33	453.534
177.434	453.534
177.591	453.474
177.748	453.474
177.907	453.594
178.065	453.594
178.168	453.594
178.324	453.652
178.483	453.652
178.605	453.772
178.76	453.772
178.918	453.772
179.072	453.832
179.177	453.892
179.332	453.832
179.491	453.892
179.643	453.95
179.8	454.07
179.901	454.07
180.076	454.07
180.231	454.07
180.336	454.07
180.509	454.13
180.666	454.19
180.769	454.19
180.922	454.248
181.077	454.248
181.23	454.248
181.335	454.248
181.49	454.248
181.642	454.248
181.795	454.368
181.949	454.368
182.054	454.428
182.205	454.488
182.357	454.488
182.511	454.428
182.615	454.546
182.766	454.606
182.922	454.666
183.072	454.546
183.227	454.666
183.326	454.726
183.48	454.726
183.648	454.726
183.75	454.844
183.904	454.786
184.056	454.844
184.205	454.904
184.306	454.964
184.459	454.964
184.627	454.964
184.728	455.084
184.878	455.024
185.031	455.084
185.181	455.142
185.331	455.142
185.434	455.142
185.583	455.202
185.735	455.202
185.885	455.202
185.985	455.322
186.136	455.322
186.286	455.322
186.438	455.382
186.588	455.44
186.688	455.382
186.837	455.382
186.986	455.5
187.137	455.44
187.235	455.5
187.386	455.56
187.533	455.68
187.685	455.68
187.831	455.68
187.932	455.798
188.081	455.738
188.247	455.798
188.345	455.798
188.492	455.858
188.642	455.918
188.791	455.918
188.882	456.036
188.998	456.036
189.162	456.036
189.31	456.036
189.46	456.096
189.606	456.216
189.704	456.156
189.852	456.156
190	456.156
190.147	456.216
190.244	456.216
190.392	456.336
190.54	456.336
190.685	456.336
190.834	456.394
190.931	456.454
191.079	456.454
191.224	456.454
191.371	456.574
191.468	456.634
191.616	456.634
191.761	456.574
191.908	456.514
192.054	456.634
192.15	456.752
192.297	456.692
192.444	456.692
192.59	456.872
192.686	456.812
192.849	456.812
192.994	456.99
193.092	456.99
193.238	456.99
193.383	456.99
193.528	457.05
193.673	457.05
193.769	457.05
193.932	457.17
194.077	457.17
194.174	457.23
194.318	457.23
194.464	457.23
194.609	457.23
194.705	457.288
194.849	457.288
194.994	457.288
195.137	457.408
195.282	457.528
195.379	457.528
195.522	457.468
195.666	457.468
195.81	457.528
195.906	457.586
196.048	457.586
196.193	457.706
196.335	457.646
196.48	457.706
196.576	457.766
196.718	457.826
196.86	457.826
196.954	457.884
197.117	457.884
197.26	457.944
197.403	458.004
197.497	457.884
197.64	458.064
197.799	458.064
197.893	458.124
198.033	458.124
198.177	458.182
198.316	458.242
198.459	458.242
198.601	458.242
198.711	458.242
198.852	458.362
198.948	458.362
199.087	458.362
199.23	458.422
199.368	458.48
199.465	458.48
199.606	458.48
199.746	458.48
199.887	458.48
200.026	458.6
200.12	458.66
200.26	458.66
200.399	458.66
200.541	458.66
200.634	458.72
200.773	458.72
200.914	458.838
201.051	458.958
201.191	458.958
201.285	458.958
201.425	459.018
201.563	458.958
201.703	459.076
201.794	459.196
201.934	459.256
202.074	459.136
202.213	459.256
202.351	459.256
202.443	459.256
202.58	459.256
202.735	459.316
202.827	459.374
202.966	459.374
203.103	459.494
203.242	459.494
203.334	459.434
203.473	459.494
203.611	459.554
203.744	459.554
203.837	459.614
203.992	459.672
204.129	459.672
204.264	459.792
204.359	459.792
204.493	459.852
204.631	459.912
204.767	459.852
204.876	459.97
205.013	459.97
205.151	459.97
205.239	460.03
205.377	460.09
205.514	460.15
205.651	460.15
205.787	460.09
205.876	460.15
206.013	460.21
206.15	460.328
206.285	460.328
206.377	460.328
206.514	460.388
206.648	460.388
206.784	460.448
206.872	460.448
207.008	460.448
207.145	460.626
207.281	460.626
207.417	460.626
207.506	460.626
207.64	460.626
207.776	460.686
207.91	460.746
208.015	460.746
208.15	460.746
208.282	460.924
208.375	460.924
208.508	460.924
208.64	460.864
208.779	460.984
208.882	461.044
209.015	461.104
209.15	461.104
209.285	461.162
209.373	461.162
209.505	461.222
209.641	461.222
209.774	461.222
209.864	461.282
209.999	461.282
210.131	461.402
210.263	461.402
210.398	461.402
210.487	461.52
210.62	461.52
210.752	461.58
210.886	461.58
210.976	461.7
211.108	461.7
211.241	461.7
211.373	461.7
211.505	461.7
211.595	461.76
211.726	461.818
211.86	461.878
211.992	461.938
212.123	461.938
212.212	461.998
212.299	461.998
212.438	462.058
212.566	462.058
212.701	462.116
212.833	462.176
212.921	462.236
213.065	462.236
213.199	462.236
213.328	462.236
213.416	462.296
213.547	462.356
213.68	462.414
213.812	462.474
213.899	462.474
214.03	462.414
214.159	462.414
214.291	462.534
214.422	462.534
214.524	462.594
214.655	462.654
214.785	462.654
214.871	462.712
215.004	462.772
215.134	462.832
215.262	462.832
215.35	462.832
215.48	462.892
215.61	462.952
215.738	462.952
215.871	462.952
215.957	463.07
216.088	463.07
216.216	463.13
216.348	463.13
216.433	463.13
216.562	463.25
216.691	463.25
216.821	463.308
216.95	463.368
217.036	463.368
217.167	463.428
217.295	463.488
217.425	463.488
217.508	463.548
217.638	463.548
217.769	463.666
217.895	463.606
218.025	463.666
218.11	463.726
218.238	463.726
218.368	463.726
218.497	463.786
218.582	463.904
218.712	463.964
218.839	463.904
218.938	463.964
219.068	464.024
219.195	463.964
219.325	464.024
219.408	464.144
219.552	464.144
219.648	464.202
219.777	464.202
219.905	464.202
220.032	464.262
220.16	464.262
220.248	464.322
220.373	464.442
220.502	464.382
220.627	464.442
220.713	464.5
220.838	464.5
220.968	464.56
221.095	464.62
221.181	464.62
221.305	464.68
221.433	464.74
221.562	464.68
221.688	464.798
221.772	464.798
221.898	464.798
222.023	464.918
222.152	464.918
222.236	464.918
222.363	464.978
222.488	465.038
222.615	465.096
222.743	465.156
222.827	465.156
222.953	465.216
223.079	465.276
223.204	465.216
223.331	465.276
223.416	465.336
223.542	465.336
223.667	465.394
223.752	465.514
223.893	465.454
224.02	465.394
224.144	465.514
224.228	465.514
224.353	465.574
224.479	465.692
224.604	465.692
224.688	465.692
224.813	465.752
224.937	465.812
225.063	465.812
225.189	465.812
225.273	465.932
225.396	465.99
225.522	465.99
225.645	465.99
225.77	466.05
225.869	466.05
225.995	466.17
226.076	466.288
226.202	466.23
226.326	466.23
226.449	466.288
226.574	466.288
226.675	466.408
226.814	466.468
226.937	466.468
227.021	466.528
227.145	466.528
227.267	466.588
227.391	466.646
227.473	466.588
227.595	466.646
227.718	466.766
227.837	466.766
227.958	466.766
228.037	466.826
228.158	466.886
228.28	466.886
228.401	466.944
228.521	467.004
228.604	466.944
228.727	467.004
228.848	467.064
228.97	467.124
229.052	467.242
229.176	467.302
229.3	467.302
229.421	467.184
229.503	467.184
229.625	467.302
229.747	467.422
229.869	467.422
229.988	467.422
230.069	467.482
230.19	467.482
230.311	467.54
230.434	467.6
230.531	467.66
230.667	467.72
230.748	467.78
230.871	467.78
230.991	467.78
231.113	467.78
231.237	467.78
231.317	467.838
231.438	467.898
231.561	467.898
231.684	468.018
231.763	468.136
231.885	468.136
232.006	468.136
232.127	468.136
232.208	468.196
232.328	468.256
232.448	468.256
232.57	468.256
232.691	468.316
232.773	468.434
232.895	468.434
233.016	468.494
233.138	468.554
233.219	468.494
233.343	468.554
233.461	468.554
233.553	468.614
233.674	468.614
233.795	468.852
233.917	468.792
234.035	468.792
234.116	468.792
234.24	468.792
234.357	468.912
234.476	469.03
234.559	469.03
234.677	469.03
234.797	469.15
234.921	469.09
235.038	469.15
235.12	469.27
235.252	469.27
235.373	469.27
235.452	469.388
235.572	469.328
235.692	469.328
235.812	469.388
235.894	469.388
236.011	469.448
236.132	469.448
236.252	469.568
236.371	469.626
236.45	469.626
236.571	469.626
236.689	469.686
236.808	469.806
236.89	469.806
237.006	469.866
237.127	469.866
237.222	469.866
237.34	469.984
237.46	469.924
237.578	469.984
237.697	470.104
237.777	470.104
237.91	470.164
238.026	470.222
238.107	470.222
238.226	470.222
238.344	470.222
238.466	470.282
238.543	470.402
238.662	470.342
238.78	470.462
238.899	470.58
239.017	470.52
239.098	470.52
239.214	470.58
239.334	470.7
239.45	470.7
239.53	470.76
239.648	470.76
239.766	470.76
239.883	470.878
240.001	470.878
240.084	470.938
240.204	470.998
240.323	470.998
240.4	470.998
240.519	471.058
240.637	471.058
240.756	471.176
240.833	471.116
240.95	471.176
241.068	471.236
241.186	471.236
241.303	471.236
241.384	471.236
241.5	471.474
241.617	471.474
241.736	471.474
241.814	471.534
241.943	471.594
242.06	471.714
242.141	471.714
242.258	471.714
242.387	471.714
242.466	471.772
242.583	471.832
242.7	471.832
242.791	471.832
242.911	471.892
243.028	471.952
243.146	472.012
243.262	472.07
243.338	472.13
243.457	472.13
243.573	472.19
243.692	472.19
243.767	472.19
243.886	472.25
244.001	472.31
244.12	472.428
244.237	472.428
244.313	472.488
244.432	472.428
244.548	472.548
244.665	472.548
244.783	472.548
244.859	472.666
244.976	472.726
245.094	472.726
245.209	472.726
245.287	472.786
245.405	472.846
245.52	472.846
245.635	472.906
245.752	472.846
245.832	472.964
245.946	473.024
246.063	473.084
246.179	473.204
246.256	473.204
246.374	473.204
246.488	473.262
246.605	473.204
246.682	473.322
246.804	473.322
246.918	473.382
247.035	473.382
247.116	473.442
247.231	473.56
247.357	473.62
247.435	473.68
247.551	473.68
247.667	473.74
247.783	473.858
247.86	473.858
247.976	473.8
248.091	473.858
248.206	473.858
248.324	473.858
248.398	473.918
248.514	473.978
248.63	474.038
248.746	474.156
248.825	474.156
248.939	474.156
249.054	474.156
249.167	474.216
249.26	474.276
249.374	474.336
249.49	474.396
249.607	474.396
249.68	474.454
249.796	474.514
249.912	474.514
250.029	474.574
250.104	474.634
250.219	474.694
250.337	474.694
250.45	474.694
250.538	474.694
250.655	474.752
250.768	474.812
250.884	474.812
250.961	474.932
251.076	475.05
251.191	475.11
251.305	475.11
251.383	475.11
251.497	475.17
251.61	475.17
251.724	475.23
251.843	475.29
251.918	475.348
252.032	475.348
252.145	475.348
252.261	475.348
252.335	475.468
252.452	475.528
252.569	475.528
252.68	475.588
252.794	475.528
252.871	475.588
252.985	475.588
253.098	475.706
253.193	475.766
253.322	475.766
253.436	475.826
253.512	475.886
253.626	475.886
253.756	475.944
253.83	475.944
253.945	475.886
254.059	475.944
254.135	476.124
254.26	476.124
254.375	476.184
254.488	476.242
254.565	476.242
254.678	476.302
254.814	476.362
254.901	476.482
255.016	476.482
255.13	476.482
255.204	476.54
255.314	476.6
255.427	476.6
255.501	476.66
255.616	476.66
255.742	476.66
255.816	476.66
255.946	476.72
256.06	476.84
256.136	476.898
256.248	476.958
256.36	477.018
256.445	477.018
256.572	477.018
256.683	477.018
256.795	477.018
256.911	477.078
256.984	477.138
257.107	477.138
257.22	477.256
257.295	477.256
257.445	477.316
257.52	477.436
257.596	477.436
257.723	477.494
257.837	477.494
257.948	477.554
258.06	477.554
258.134	477.614
258.237	477.554
258.362	477.554
258.438	477.614
258.55	477.614
258.662	477.734
258.773	477.852
258.877	477.912
258.989	477.912
259.101	478.032
259.215	478.032
259.287	478.09
259.399	478.09
259.483	478.15
259.593	478.15
259.707	478.15
259.817	478.15
259.929	478.27
260.006	478.33
260.106	478.33
260.217	478.33
260.329	478.33
260.441	478.388
260.553	478.388
260.627	478.508
260.757	478.568
260.868	478.628
260.941	478.628
261.054	478.686
261.167	478.686
261.239	478.806
261.362	478.866
261.471	478.866
261.583	478.866
261.658	478.926
261.769	478.984
261.873	478.984
261.958	478.984
262.081	478.984
262.192	479.044
262.304	479.164
262.379	479.164
262.455	479.164
262.577	479.224
262.689	479.282
262.8	479.402
262.907	479.402
263.02	479.402
263.094	479.462
263.229	479.522
263.338	479.522
263.413	479.522
263.522	479.58
263.636	479.58
263.706	479.64
263.824	479.76
263.949	479.76
264.022	479.82
264.135	479.82
264.244	479.878
264.353	479.938
264.44	479.938
264.55	480.058
264.66	480.058
264.733	480.058
264.845	480.176
264.956	480.236
265.079	480.236
265.151	480.356
265.26	480.356
265.373	480.356
265.479	480.356
265.555	480.474
265.675	480.474
265.783	480.534
265.857	480.534
265.968	480.534
266.077	480.594
266.188	480.654
266.261	480.714
266.379	480.832
266.454	480.772
266.564	480.772
266.673	480.832
266.783	480.892
266.857	480.892
266.996	480.952
267.107	481.012
267.179	481.13
267.289	481.13
267.399	481.13
267.509	481.19
267.568	481.25
267.688	481.25
267.799	481.31
267.909	481.368
267.982	481.368
268.102	481.368
268.177	481.428
268.299	481.428
268.408	481.548
268.518	481.666
268.589	481.666
268.701	481.726
268.81	481.786
268.886	481.786
269.008	481.786
269.119	481.846
269.228	481.906
269.336	481.966
269.408	482.024
269.491	482.024
269.611	482.084
269.722	482.204
269.831	482.204
269.939	482.204
270.011	482.204
270.123	482.264
270.252	482.264
270.322	482.322
270.429	482.382
270.54	482.382
270.648	482.502
270.722	482.562
270.831	482.62
270.947	482.62
271.024	482.68
271.13	482.74
271.238	482.8
271.346	482.8
271.456	482.86
271.522	482.918
271.644	482.978
271.752	483.038
271.825	483.038
271.932	483.098
272.04	483.158
272.15	483.098
272.23	483.216
272.337	483.216
272.446	483.216
272.518	483.276
272.627	483.276
272.733	483.336
272.843	483.336
272.925	483.456
273.034	483.514
273.141	483.514
273.25	483.574
273.322	483.574
273.429	483.634
273.502	483.754
273.641	483.812
273.748	483.872
273.854	483.932
273.927	483.872
274.037	483.992
274.143	483.992
274.217	484.052
274.335	484.052
274.442	484.11
274.55	484.11
274.658	484.23
274.729	484.23
274.837	484.29
274.944	484.29
275.013	484.29
275.126	484.35
275.232	484.468
275.339	484.468
275.408	484.528
275.531	484.528
275.612	484.588
275.729	484.588
275.837	484.648
275.945	484.766
276.015	484.826
276.123	484.886
276.231	484.886
276.295	484.946
276.413	484.946
276.521	485.004
276.629	485.004
276.7	485.124
276.808	485.124
276.914	485.124
276.992	485.244
277.113	485.362
277.221	485.362
277.328	485.362
277.435	485.362
277.504	485.362
277.613	485.482
277.737	485.482
277.811	485.482
277.922	485.542
278.034	485.66
278.109	485.6
278.233	485.66
278.345	485.72
278.405	485.78
278.529	485.84
278.635	485.898
278.746	485.898
278.856	485.958
278.927	485.958
279.036	486.018
279.16	486.196
279.232	486.196
279.34	486.138
279.448	486.138
279.555	486.196
279.64	486.256
279.749	486.256
279.828	486.316
279.946	486.316
280.053	486.436
280.161	486.494
280.232	486.494
280.34	486.554
280.447	486.614
280.518	486.614
280.633	486.614
280.738	486.734
280.846	486.734
280.953	486.792
281.025	486.792
281.132	486.912
281.24	486.912
281.325	486.852
281.431	486.912
281.536	487.032
281.643	487.092
281.714	487.15
281.819	487.15
281.928	487.21
281.989	487.27
282.11	487.27
282.226	487.33
282.33	487.33
282.4	487.39
282.505	487.568
282.615	487.568
282.683	487.568
282.805	487.568
282.911	487.568
283.015	487.628
283.086	487.688
283.191	487.628
283.298	487.688
283.403	487.746
283.49	487.866
283.593	487.926
283.702	487.926
283.769	487.986
283.877	487.986
283.994	488.044
284.064	488.164
284.171	488.164
284.282	488.224
284.388	488.284
284.46	488.284
284.561	488.284
284.669	488.284
284.774	488.404
284.842	488.464
284.913	488.524
285.067	488.524
285.136	488.524
285.24	488.582
285.348	488.702
285.451	488.702
285.522	488.762
285.629	488.762
285.746	488.762
285.815	488.822
285.921	488.762
286.026	488.882
286.132	489.06
286.235	489.06
286.308	489.12
286.411	489.06
286.513	489.06
286.582	489.06
286.689	489.12
286.793	489.18
286.897	489.18
286.967	489.298
287.07	489.418
287.14	489.418
287.261	489.536
287.363	489.418
287.469	489.536
287.574	489.536
287.678	489.656
287.749	489.656
287.856	489.716
[truncated: 373 more rows]

## Sheet: Figure S5e
340	0.00658
320	0.00968
300	0.01127
290	0.01181
250	0.01465
200	0.01745
150	0.01893
100	0.01936
50	0.01943
20	0.01934
10	0.01935

## Sheet: Figure S6a
50000	0.21886	50000.1	0.25145	60000.2	0.26636	75000.3	0.26448	75000.2	0.30454	80000.4	0.33899	90000.2	0.34645	90000.3	0.63516	90000.3	0.65285	40000.3	0.14064	40000.1	0.34274
50000	0.15366	50000.1	0.18999	60000.2	0.19744	75000.3	0.37066	75000.2	0.4461	80000.4	0.51035	90000.2	0.32969	90000.3	0.5886	90000.3	0.62491	40000.3	0.1816	40000.1	0.2794
50000	0.1723	50000.1	0.21605	60000.2	0.25704	75000.3	0.3185	75000.2	0.54668	80000.4	0.49919	90000.2	0.29803	90000.3	0.6482	90000.3	0.64727	40000.3	0.2021	40000.1	0.32224
50000	0.17602	50000.1	0.25889	60000.2	0.31292	75000.3	0.3092	75000.2	0.43492	80000.4	0.50849	90000.2	0.46567	90000.3	0.6035	90000.3	0.67521	40000.3	0.34552	40000.1	0.37626
50000	0.12386	50000.1	0.30547	60000.2	0.31292	75000.3	0.23468	75000.2	0.45728	80000.4	0.45633	90000.2	0.44145	90000.3	0.63888	90000.3	0.76089	40000.3	0.23936	40000.1	0.33714
50000	0.11082	50000.1	0.30547	60000.2	0.34086	75000.3	0.24958	75000.2	0.42374	80000.4	0.50291	90000.2	0.38557	90000.3	0.63144	90000.3	0.66031	40000.3	0.21142	40000.1	0.38744
50000	0.14808	50000.1	0.31665	60000.2	0.22724	75000.3	0.22352	75000.2	0.4163	80000.4	0.39673	90000.2	0.37253	90000.3	0.60722	90000.3	0.61373	40000.3	0.25612	40000.1	0.43028
50000	0.16112	50000.1	0.26077	60000.2	0.26076	75000.3	0.30174	75000.2	0.38648	80000.4	0.40419	90000.2	0.32037	90000.3	0.61654	90000.3	0.58767	40000.3	0.22446	40000.1	0.34088
50000	0.18906	50000.1	0.16763	60000.2	0.22538	75000.3	0.3539	75000.2	0.35856	80000.4	0.48615	90000.2	0.25147	90000.3	0.56438	90000.3	0.62491	40000.3	0.21514	40000.1	0.285
50000	0.16298	50000.1	0.17881	60000.2	0.2347	75000.3	0.25704	75000.2	0.38836	80000.4	0.54203	90000.2	0.28499	90000.3	0.57742	90000.3	0.56345	40000.3	0.21328	40000.1	0.31666
50000	0.06054	50000.1	0.16763	60000.2	0.16578	75000.3	0.29802	75000.2	0.4107	80000.4	0.45821	90000.2	0.20303	90000.3	0.56438	90000.3	0.56903	40000.3	0.21886	40000.1	0.37626
50000	0.0866	50000.1	0.24959	60000.2	0.13038	75000.3	0.29056	75000.2	0.41816	80000.4	0.56065	90000.2	0.30735	90000.3	0.63702	90000.3	0.58207	40000.3	0.2468	40000.1	0.42842
50000	0.16112	50000.1	0.22723	60000.2	0.25332	75000.3	0.36508	75000.2	0.43492	80000.4	0.53643	90000.2	0.30921	90000.3	0.62586	90000.3	0.59325	40000.5	0.2915	40000.5	0.34646
49999.7	0.15366	49999.8	0.31665	60000.2	0.27754	75000.3	0.32596	75000.2	0.36414	80000.4	0.40977	90000.2	0.36135	90000.3	0.53644	90000.3	0.52619	40000.5	0.30082	40000.4	0.25518
49999.7	0.11642	49999.8	0.27381	60000.2	0.22352	75000.3	0.3483	75000.2	0.34552	80000.4	0.51781	90000.2	0.38743	90000.3	0.60722	90000.3	0.45913	40000.5	0.19838	40000.5	0.2999
49999.6	0.122	49999.8	0.31477	60000.5	0.27568	75000.3	0.27752	75000.2	0.38462	80000.4	0.44889	90000.2	0.42283	90000.3	0.68732	90000.3	0.61187	40000.5	0.16298	40000.5	0.285
49999.6	0.10896	49999.8	0.27007	60000.5	0.19372	75000.3	0.32224	75000.7	0.25052	80000.4	0.40605	90000.2	0.40233	90000.3	0.6631	90000.3	0.64167	40000.5	0.1071	40000.4	0.3148
49999.6	0.14436	49999.8	0.26263	60000.4	0.2347	75000.5	0.31664	75000.7	0.31758	80000.7	0.45075	90000.2	0.36323	90000.3	0.69104	90000.3	0.68265	40000.6	0.1127	40000.5	0.38744
49999.6	0.13132	49999.8	0.24027	60000.5	0.19372	75000.5	0.26262	75000.7	0.3064	80000.8	0.40047	90000.7	0.31293	90000.3	0.67614	90000.5	0.66775	40000.5	0.22818	40000.5	0.31852
49999.6	0.13504	49999.8	0.25331	60000.5	0.14528	75000.6	0.18626	75000.7	0.3362	80000.7	0.41537	90000.7	0.36323	90000.3	0.62772	90000.4	0.57835	40000.4	0.2673	40000.5	0.3297
49999.6	0.17788	49999.8	0.16577	60000.5	0.1546	75000.6	0.25146	75000.7	0.42002	80000.8	0.43771	90000.7	0.37813	90000.3	0.51596	90000.5	0.58953	40000.5	0.1574	40000.4	0.38372
49999.6	0.14808	49999.8	0.25145	60000.5	0.29058	75000.5	0.339	75000.7	0.46658	80000.7	0.40047	90000.6	0.41723	90000.3	0.61468	90000.5	0.66589	40000.5	0.19652	40000.5	0.3595
49999.6	0.20396	49999.8	0.16577	60000.5	0.36322	75000.5	0.2887	75000.7	0.37346	80000.7	0.41537	90000.6	0.29989	90000.3	0.6631	90000.5	0.71805	40000.5	0.1667	40000.5	0.3688
49999.6	0.12014	49999.8	0.27753	60000.5	0.30362	75000.5	0.2589	75000.7	0.3064	80000.7	0.50849	90000.7	0.29803	90000.3	0.68174	90000.5	0.70129	40000.5	0.15368	40000.5	0.38744
49999.6	0.1667	49999.8	0.32409	60000.5	0.34086	75000.5	0.22724	75000.7	0.34552	80000.7	0.48615	90000.6	0.35949	90000.3	0.55508	90000.4	0.61373	40000.5	0.1518	40000.4	0.34088
49999.6	0.1071	49999.8	0.27381	60000.5	0.2794	75000.5	0.22724	75000.7	0.36972	80000.8	0.46193	90000.6	0.39675	90000.3	0.5886	90000.4	0.56903	40000.5	0.17974	40000.4	0.32784
49999.6	0.11454	49999.9	0.27193	60000.4	0.34272	75000.6	0.35018	75000.6	0.43492	80000.7	0.54015	90000.6	0.40607	90000.7	0.6482	90000.4	0.61001	40000.5	0.19092	40000.4	0.3241
49999.6	0.26356	49999.9	0.21419	60000.4	0.24214	75000.6	0.2738	75000.7	0.38276	80000.7	0.49919	90000.7	0.44331	90000.7	0.62772	90000.5	0.72177	39994.1	0.22072	39999.1	0.35764
49999.6	0.24308	49999.9	0.16949	60000.6	0.27194	75000.5	0.27008	75000.6	0.38276	80000.7	0.44703	90000.7	0.46753	90000.7	0.59604	90000.4	0.60443	39919.1	0.23936	39919.5	0.33342
49967.2	0.13318	49958.4	0.18811	60000.5	0.26636	75000.6	0.24958	75000.6	0.2915	80000.7	0.48987	90000.7	0.35949	90000.7	0.59232	90000.5	0.52061	39777.2	0.2766	39790.1	0.3092
49844.3	0.05866	49844.6	0.20675	59989.6	0.15832	75000.5	0.31106	75000.7	0.26914	80000.7	0.47311	90000.7	0.31665	90000.8	0.59978	90000.4	0.50757	39648.8	0.19464	39634.2	0.32224
49719.5	0.14622	49690.7	0.30919	59896.9	0.15274	75000.6	0.2738	75000.7	0.4014	80000.6	0.47683	90000.7	0.33341	90000.8	0.61468	90000.4	0.60257	39488.7	0.26542	39503.3	0.35578
49574.7	0.19836	49560.9	0.22537	59763.6	0.18254	75001.6	0.2738	74969.7	0.41256	79983.6	0.50849	90000.7	0.33529	90000.8	0.67056	90000.4	0.68825	39357	0.37532	39356.5	0.37812
49414.9	0.19836	49414.8	0.20861	59592.4	0.3241	74941.8	0.23282	74846.4	0.4107	79887.1	0.40977	89995.8	0.41723	90000.7	0.5681	90001.5	0.65845	39210.1	0.20582	39210.5	0.40606
49268.8	0.25798	49269.2	0.25145	59476.3	0.20302	74807	0.24772	74709.5	0.40326	79740.4	0.34831	89910.9	0.38185	90000.7	0.60164	89931.9	0.56903	39063.5	0.08102	39049.3	0.39674
49137.2	0.27102	49122.6	0.21605	59330.8	0.18626	74681.7	0.32596	74567.3	0.33062	79613.6	0.42095	89784.3	0.32411	90000.7	0.62398	89796.9	0.59511	38916.5	0.26356	38916.2	0.42096
48975.5	0.1965	48975.6	0.35949	59170.5	0.18998	74538.9	0.23656	74437.9	0.38648	79470.1	0.42841	89646.6	0.30735	90000.6	0.56998	89673.9	0.63981	38768.6	0.28964	38769.2	0.32038
48843.1	0.1965	48813.5	0.31851	59038.5	0.22166	74394.9	0.28126	74278.4	0.40512	79324.9	0.51035	89503.1	0.33715	90000.7	0.5141	89531.3	0.63795	38621.4	0.27102	38621.3	0.34088
48695.5	0.03446	48665.9	0.31105	58891.2	0.27568	74249.4	0.1844	74131.6	0.40884	79177.8	0.56251	89342.4	0.35949	90000.7	0.5886	89385.8	0.70315	38473.8	0.2524	38458.7	0.3148
48532.2	0.03818	48532.5	0.20861	58742.8	0.32782	74102.6	0.20488	73998.6	0.38462	79030	0.49731	89208.9	0.26077	90000.7	0.68546	89237.9	0.67335	38325.4	0.2822	38325.1	0.38744
48398.9	0.13132	48384.2	0.21979	58594.4	0.28312	73955	0.24586	73835.8	0.3809	78881.4	0.50663	89060	0.29057	90000.7	0.63516	89088.9	0.61187	38162.2	0.24866	38162	0.35578
48250.4	0.18346	48220.9	0.17695	58444.9	0.26636	73806.2	0.3036	73686.8	0.4554	78732.6	0.60163	88910.6	0.46753	90000.6	0.60722	88924.8	0.61933	38027.9	0.2319	38027.4	0.22538
48101	0.20582	48086.2	0.24213	58295.8	0.20302	73657	0.3483	73552.5	0.4107	78583.3	0.50291	88761.5	0.41537	89970.8	0.66124	88775.7	0.70501	37878.7	0.21142	37878.1	0.28312
47937	0.21886	47921.8	0.29801	58146.6	0.20302	73508	0.40978	73403.3	0.40512	78433.8	0.56809	88612.2	0.36695	89861.8	0.60908	88641.4	0.68265	37714.1	0.15926	37729.2	0.31294
47787.7	0.23376	47773	0.30733	57997.4	0.27194	73358.8	0.42468	73239.3	0.45354	78269.5	0.57369	88462.9	0.41351	89729.9	0.60908	88477.5	0.68639	37579.8	0.22072	37579.9	0.34832
47622.9	0.20024	47623.2	0.25517	57847.7	0.26636	73209.2	0.37438	73089.6	0.45728	78120.1	0.64261	88298.1	0.44891	89589.3	0.70036	88342.4	0.70129	37430.6	0.19092	37430.7	0.46754
47503.2	0.1369	47488.3	0.20115	57698.6	0.32224	73060	0.3036	72955	0.4908	77985.6	0.62771	88148.7	0.41165	89445	0.65752	88193	0.63981	37281	0.22072	37266.5	0.35578
47353.5	0.12014	47323.8	0.32037	57548.5	0.31292	72910.1	0.3185	72805.5	0.39208	77820.7	0.59231	88013.8	0.32037	89282.8	0.69104	88043.2	0.74227	37131.3	0.16298	37130.8	0.35204
47204.1	0.16112	47174.5	0.34085	57399	0.23842	72760.7	0.3241	72640.6	0.36228	77671.6	0.48615	87864.4	0.24401	89149.4	0.62958	87893.4	0.69197	36966.5	0.24866	36981.2	0.2943
47054.7	0.16298	47039.9	0.30733	57249.1	0.22538	72611	0.38742	72505.9	0.49452	77522.2	0.56623	87714.5	0.36695	89000.1	0.59604	87713.9	0.65099	36831.3	0.30454	36831.4	0.31852
46905.1	0.1872	46890.3	0.29801	57085.1	0.25332	72461.4	0.32782	72341.6	0.51688	77387.5	0.61281	87565	0.40047	88850.3	0.62586	87594.4	0.65657	36681.7	0.22072	36681.3	0.3595
46755.8	0.25612	46741.1	0.28683	56949.9	0.2943	72311.8	0.28312	72207.2	0.44796	77237.9	0.65005	87415.5	0.46381	88686.6	0.67614	87445.2	0.52805	36531.8	0.24308	36532	0.37812
46590.8	0.28964	46590.8	0.31851	56800.7	0.32038	72162.2	0.29056	72042.9	0.42374	77088.1	0.62397	87266.1	0.50479	88552.1	0.74692	87295.4	0.59325	36382.5	0.30268	36382.8	0.47498
46426.1	0.27474	46426.1	0.27939	56651.1	0.27568	72012.9	0.33154	71908.3	0.53364	76938	0.56809	87116.6	0.47311	88402.9	0.70036	87145.7	0.65285	36218.4	0.19652	36233.1	0.40792
46291.4	0.23748	46291.9	0.34645	56501.8	0.37998	71863	0.3036	71757.7	0.4759	76788.3	0.61839	86966.6	0.43401	88238.4	0.6333	86995.8	0.63795	36053.5	0.20582	36083.3	0.36508
46157.1	0.20582	46142	0.29057	56352	0.30548	71712.6	0.3036	71577.7	0.4163	76624.1	0.59231	86817.2	0.40047	88103.4	0.59418	86846.3	0.73667	35933.7	0.18534	35933.7	0.3744
45992.4	0.15738	45992.8	0.27939	56202.5	0.31106	71562.9	0.34458	71442.6	0.4163	76489.9	0.53829	86652.2	0.40047	87938.7	0.6631	86696.1	0.73853	35783.8	0.19838	35783.6	0.42656
45857.8	0.13876	45843.1	0.33899	56053.1	0.29058	71413	0.3539	71308.2	0.556	76325.2	0.58673	86517.9	0.46939	87804.3	0.65752	86547.2	0.71433	35634	0.20396	35634	0.40606
45692.4	0.12014	45693	0.29801	55888.8	0.3241	71263.6	0.41536	71143.8	0.5355	76190.1	0.54947	86368.4	0.45635	87654.1	0.68732	86397.4	0.70873	35469.7	0.30826	35469.5	0.41166
45557.8	0.1872	45543	0.36693	55754	0.33154	71114	0.3036	70994.2	0.51128	76024.7	0.55133	86218.7	0.40607	87505.2	0.62398	86233.5	0.73295	35335.7	0.2319	35319.7	0.4936
45408.3	0.1872	45393.1	0.38183	55589.5	0.24774	70964.2	0.30546	70829.7	0.56158	75890.1	0.63143	86069.2	0.43959	87355.8	0.60536	86098	0.70873	35170.8	0.2673	35170.3	0.5737
45243.4	0.23934	45228.5	0.33713	55439.4	0.18998	70814.8	0.3036	70694.7	0.57462	75725.1	0.67241	85919.4	0.40979	87205.8	0.67242	85933.7	0.69569	35021.2	0.30268	35036.2	0.44704
45093.6	0.31386	45094.3	0.20861	55290	0.28126	70665	0.28498	70560.4	0.4759	75576	0.53271	85769.8	0.39861	87056.4	0.75064	85783.6	0.67893	34871.3	0.24308	34886.5	0.42656
44959.1	0.28032	44944.8	0.24587	55140.2	0.3092	70515.1	0.26448	70410.2	0.52618	75426.3	0.53829	85619.8	0.37625	86906.7	0.773	85634.2	0.76275	34736.9	0.15368	34736.5	0.4936
44794.9	0.20582	44794.8	0.27753	54990.7	0.32224	70365.5	0.3539	70260.6	0.58394	75276.6	0.63143	85455.1	0.40607	86756.8	0.76554	85499.5	0.74227	34586.9	0.19092	34586.8	0.45262
44659.8	0.14436	44630.2	0.27939	54841.5	0.39116	70215.8	0.35018	70096.4	0.52246	75126.9	0.70035	85320.9	0.47685	86607.1	0.7432	85350.2	0.76089	34437	0.26356	34437.4	0.46566
44495	0.27846	44495.2	0.34459	54706.7	0.35762	70066.4	0.34458	69947	0.49638	74977	0.72269	85156.3	0.51037	86457.9	0.68918	85200.4	0.75529	34287.5	0.19278	34287.9	0.4545
44345.2	0.20954	44345.8	0.30361	54541.8	0.3986	69917.2	0.434	69811.7	0.46658	74842.2	0.70779	85021.7	0.50105	86308.3	0.6631	85050.8	0.76089	34138.5	0.1667	34138.5	0.44704
44195.7	0.16484	44195.8	0.36879	54391.8	0.35576	69767.3	0.3241	69662.2	0.49638	74692.5	0.62957	84871.1	0.41537	86158.7	0.73388	84900.8	0.82049	33988.9	0.21514	33973.7	0.48988
44061.1	0.22444	44046.4	0.39673	54256.9	0.41536	69602.6	0.3837	69512.5	0.5504	74543	0.73759	84706.2	0.46753	86008.9	0.77114	84750.8	0.73109	33824.1	0.23936	33823.8	0.50664
43910.9	0.25238	43897.1	0.29243	54106.7	0.3893	69467.6	0.38928	69347.8	0.60814	74378.6	0.75437	84571.5	0.46567	85859	0.71712	84585.9	0.76647	33689.4	0.26916	33674.2	0.42842
43746.9	0.21886	43747.6	0.39301	53957	0.36694	69318.1	0.2887	69213.1	0.67892	74244	0.80837	84421.7	0.43773	85709.2	0.78046	84451.2	0.81863	33524.6	0.2021	33539.5	0.40978
43611.9	0.14622	43582.7	0.39301	53807.5	0.40234	69168.4	0.32036	69063.7	0.55786	74094.6	0.70221	84257.4	0.46007	85559.2	0.82702	84301.6	0.87265	33389.9	0.19092	33374.4	0.46754
43462.9	0.16298	43448.4	0.39859	53658.2	0.45076	69019	0.30174	68899.5	0.52618	73945.2	0.69289	84122.8	0.51781	85395	0.84192	84137.2	0.78323	33225.5	0.15368	33240.4	0.4396
43313.8	0.25052	43298.6	0.39673	53493.5	0.42654	68869.3	0.35948	68764.6	0.49266	73795.3	0.70035	83942.8	0.43213	85260	0.8773	84001.4	0.84099	33076.2	0.20768	33090.8	0.41724
43148	0.25798	43133.9	0.33527	53343.6	0.36136	68719.6	0.4582	68614.7	0.65098	73645.5	0.69663	83808.4	0.45821	85095.8	0.81398	83837.8	0.88755	32941.3	0.217	32941.4	0.40606
43013.9	0.1723	42999.7	0.38743	53194	0.2794	68570.2	0.434	68465	0.67892	73481.2	0.69103	83658.7	0.52527	84961.5	0.79722	83702.5	0.93039	32761.7	0.22446	32776.5	0.43586
42864.9	0.10896	42835.1	0.30361	53043.9	0.2887	68420.4	0.39674	68315.2	0.66774	73332	0.74877	83523.6	0.50851	84796	0.89966	83523.2	0.82795	32611.7	0.20768	32641.3	0.50106
42700.2	0.1369	42685.4	0.31851	52879.3	0.37998	68270.4	0.32224	68150.4	0.70314	73182	0.83259	83373.9	0.44891	84661.1	0.82516	83403	0.83539	32491.6	0.23748	32461.7	0.47312
42550.5	0.09964	42535.6	0.41163	52744.9	0.39488	68120.8	0.32596	68016	0.71618	73047.2	0.85123	83224.7	0.39675	84511.1	0.73574	83238.9	0.88195	32341.6	0.21514	32341.5	0.4787
42400.7	0.1965	42401	0.50849	52595.4	0.4582	67971.4	0.43958	67851.7	0.58952	72897.4	0.74319	83075.2	0.45263	84346.8	0.6687	83104.5	0.85401	32191.7	0.24866	32177	0.53832
42250.4	0.16856	42251.3	0.45821	52445.9	0.36322	67821.9	0.35948	67701.6	0.64168	72732.8	0.80651	82910.3	0.52713	84197.1	0.83446	82940.1	0.91363	32012.7	0.19092	32042.4	0.52528
42101.1	0.20954	42101.7	0.29057	52296.5	0.3744	67672.1	0.2943	67552.3	0.64168	72598	0.84005	82775.5	0.50851	84062.9	0.83632	82790.2	0.94715	31893	0.17602	31893	0.529
41951.6	0.23934	41951.9	0.28871	52146.3	0.50106	67522.4	0.28126	67417.2	0.7255	72448.3	0.88103	82626.1	0.47311	83912.8	0.87172	82625.8	0.88383	31743.5	0.28592	31742.8	0.42096
41802.3	0.23748	41802.7	0.33899	51996.7	0.529	67357.2	0.28312	67252.2	0.77578	72283.9	0.89407	82476.1	0.40607	83762.8	0.8829	82505.5	0.95273	31578.7	0.26356	31593.3	0.43586
41652.7	0.25612	41638	0.43027	51846.5	0.3986	67222.1	0.33154	67117.4	0.7199	72149.1	0.81397	82311.7	0.44331	83598.3	0.89034	82356.2	0.98067	31444	0.25052	31443.9	0.51038
41502.5	0.14248	41503.7	0.38929	51697.5	0.31292	67072.4	0.38928	66967.5	0.75716	71984.7	0.78045	82162.2	0.57557	83463	0.96672	82206.5	0.92107	31279	0.21886	31294.1	0.4787
41352.8	0.1816	41353.1	0.47125	51548	0.34646	66923.1	0.339	66803.2	0.72922	71834.6	0.81397	82027.9	0.53273	83314.1	0.79908	82057	0.89687	31129.1	0.1872	31143.9	0.6035
41202.7	0.20396	41202.8	0.46937	51398.3	0.31478	66773.4	0.43586	66653.8	0.65284	71699.6	0.86985	81863.3	0.49547	83149.5	0.8382	81907.4	0.88755	30964.7	0.22632	30979.8	0.58116
41052.1	0.23748	41053	0.34459	51248.8	0.3688	66624	0.46752	66518.8	0.7255	71534.6	0.86613	81728.5	0.53459	83014.8	0.96858	81757.3	0.85961	30829.8	0.2617	30844.3	0.54576
40902.9	0.28032	40903.4	0.41349	51099	0.4787	66459	0.41908	66369.2	0.71246	71399.9	0.85495	81563.6	0.49919	82865.1	0.95926	81578.2	0.84099	30695.1	0.27846	30680.4	0.49546
40753.5	0.23562	40739.1	0.47125	50934.5	0.51222	66324.3	0.43586	66204.4	0.7702	71250.6	0.87357	81413.9	0.56439	82715.8	0.8829	81458.5	0.92667	30545.2	0.26542	30530	0.70222
40604	0.15552	40604.4	0.49173	50799.3	0.52712	66174.7	0.37252	66054.9	0.77764	71101	0.96671	81279	0.56253	82566	0.94064	81308.3	0.94901	30395.2	0.26916	30395.1	0.6538
40454.2	0.1816	40439.5	0.50849	50649.8	0.52526	66024.8	0.48614	65905.4	0.895	70951.1	0.98347	81129.3	0.52155	82416.1	0.9574	81158.5	0.97881	30245.2	0.2617	30245.1	0.61282
40304.9	0.31386	40290.2	0.57369	50500.6	0.50478	65875	0.40978	65770.7	0.93784	70786.6	1.00955	80980.1	0.51781	82266.4	0.82516	80994.6	0.99371	30080.3	0.23004	30095.5	0.5234
40155	0.28032	40155.3	0.51781	50350.8	0.49546	65725.6	0.4135	65621.1	0.89872	70636.7	0.89219	80800.5	0.48057	82117.2	0.95182	80844.8	1.02539	29945.7	0.20954	29930.8	0.46194
40005.7	0.21514	39990.4	0.46193	50201	0.51596	65576	0.49732	65471.3	0.93224	70486.8	0.92573	80680.9	0.52155	81967.4	0.96112	80680.4	1.03843	29795.9	0.22446	29796	0.53086
39855.1	0.217	39855.7	0.41537	50051	0.4582	65426.5	0.54202	65321.7	0.88382	70352.1	1.06729	80530.8	0.50479	81817.5	1.04308	80545.3	1.00303	29646.1	0.217	29646.3	0.59978
39706	0.27102	39706.2	0.45075	49901	0.46566	65276.7	0.59418	65157.3	0.87078	70187.5	1.12875	80365.5	0.55135	81668.1	0.9723	80395.1	1.05519	29496.2	0.28406	29496.3	0.67988
39556.8	0.2766	39556.9	0.55693	49751.2	0.51596	65127.7	0.47684	65022.5	0.8745	70053.1	1.05239	80215.6	0.62399	81503.4	0.90712	80245.2	1.06449	29330.9	0.17602	29331.2	0.61468
39407.2	0.21886	39407.1	0.41909	49601.6	0.50106	64977.1	0.6184	64872.6	0.89686	69888.6	1.04493	80051	0.61281	81353.6	0.96298	80095.4	1.08127	29166.6	0.17788	29195.9	0.6538
39257.2	0.24308	39257.8	0.44143	49452.2	0.61468	64827.6	0.56066	64708	0.98068	69754	1.11945	79931.4	0.55879	81204	0.99652	79945.5	1.10361	29046.2	0.25052	29031.3	0.75624
39107.9	0.27102	39078.3	0.37065	49302.5	0.5979	64678.2	0.5234	64558.8	1.0347	69589.1	1.24051	79781.9	0.47497	81069.8	1.00956	79796.1	1.13527	28896.6	0.2673	28896.5	0.73016
38958.6	0.2617	38958.4	0.43399	49138.2	0.49918	64513.4	0.4489	64409.4	1.07754	69454.3	1.05797	79617.4	0.53459	80904.9	0.90524	79646.8	1.10733	28732.2	0.1425	28746.6	0.678
38808.7	0.20954	38809.1	0.46751	49003.3	0.58114	64379.1	0.44702	64274.7	0.97508	69304.8	1.11013	79482.6	0.55879	80770.3	0.96858	79496.9	1.14459	28582.1	0.22258	28597	0.67056
38659.2	0.23562	38659.3	0.63143	48853.3	0.68918	64229.6	0.37252	64109.5	1.01606	69155	1.12503	79332.8	0.52527	80620.4	0.9872	79347.2	1.15391	28432.2	0.34552	28447.1	0.72644
38509.8	0.24308	38510.1	0.61653	48703.7	0.5737	64064.5	0.52526	63975.2	1.07566	69005.6	1.17905	79153	0.51595	80470.1	0.99652	79197.3	1.06637	28297.1	0.2673	28296.7	0.71712
38360.2	0.25798	38360.5	0.56251	48554.1	0.52526	63930.4	0.63516	63825.4	1.0887	68856.2	1.24051	79018.3	0.61653	80320	1.02446	79048	1.08313	28131.5	0.21514	28131.5	0.68918
38210.5	0.31386	38195.9	0.54389	48404.6	0.47312	63765	0.5681	63660.5	1.09988	68691.4	1.31689	78883.8	0.64635	80170.2	1.08034	78898.3	1.13155	27996.6	0.18348	27996.9	0.6985
38060.7	0.30268	38061.1	0.55879	48240	0.5439	63630.9	0.49918	63526.5	1.14644	68556.6	1.30011	78719.3	0.58673	80005.5	0.9872	78748.7	1.16321	27846.5	0.23376	27831.7	0.71526
37911.1	0.27846	37911.4	0.61093	48105.7	0.61094	63481.4	0.43026	63360.9	1.07008	68407	1.29639	78584.9	0.48615	79871.5	1.03378	78599.1	1.11107	27697.1	0.29896	27682	0.76928
37746.4	0.33248	37761.3	0.59791	47955.4	0.65566	63331.8	0.38184	63212.1	1.18556	68257	1.31689	78435.2	0.65379	79721.9	1.04308	78449.4	1.12783	27547.4	0.29896	27532.2	0.78976
37611.8	0.27846	37597.2	0.57183	47806.1	0.66682	63181.9	0.45634	63061	1.2638	68092.4	1.25355	78285.8	0.60351	79557.1	1.11758	78299.8	1.13527	27397.3	0.29336	27382.6	0.67428
37462.2	0.34924	37462.4	0.60163	47656.1	0.68918	63031.4	0.45262	62926.6	1.18928	67958	1.40257	78121.1	0.58673	79422.7	1.10456	78150.2	1.23773	27247.6	0.22072	27247.3	0.81584
37297.8	0.36974	37312.5	0.60349	47506.2	0.75064	62881.1	0.59046	62776.7	1.31408	67793.3	1.46589	77971.1	0.59791	79257.9	1.11386	78000.7	1.25821	27097.3	0.28964	27097.4	0.81398
37148	0.3213	37163.4	0.65937	47357.2	0.7674	62731.8	0.51408	62627.2	1.32712	67643.9	1.45845	77821.7	0.63145	79123.1	1.0617	77835.8	1.20605	26932.3	0.38278	26947.4	0.80466
37013.2	0.3418	37013.4	0.66309	47207.7	0.83818	62582.4	0.48056	62477.6	1.2731	67508.9	1.40443	77657.5	0.68173	78973.2	1.10268	77701.5	1.17439	26797.7	0.32318	26782.6	0.87544
36862.6	0.4759	36862.9	0.65751	47043.3	0.72084	62432.9	0.46194	62328.2	1.38674	67343.8	1.49755	77522.7	0.64261	78823.8	1.07848	77551.6	1.26939	26632.8	0.26542	26632.8	0.8028
36698.1	0.4163	36713	0.52339	46908.3	0.68918	62283.2	0.49546	62163.3	1.3737	67178.9	1.51805	77388	0.70595	78674.5	1.08778	77402.1	1.24703	26498.3	0.217	26483.3	0.85682
36563	0.32876	36563.2	0.69103	46758.8	0.73202	62133.9	0.52526	62028.5	1.47614	67044.2	1.56089	77238.1	0.64075	78509.4	1.1623	77252.5	1.24331	26333.4	0.27474	26333.5	0.8829
36414	0.3511	36414.1	0.70221	46594.1	0.83632	61983	0.49918	61848.7	1.59162	66894.5	1.66893	77088.5	0.57743	78359.8	1.20328	77103.1	1.38859	26198.2	0.27102	26198.2	0.92202
36263.9	0.46658	36249.5	0.72829	46444.1	0.81024	61833.9	0.4582	61729.1	1.5283	66745.1	1.78441	76938.6	0.61095	78225.5	1.28336	76953.5	1.31037	26048.7	0.18348	26048.9	0.9276
36099.6	0.43492	36100.1	0.65005	46309.5	0.84936	61684.1	0.55506	61579.8	1.57486	66595.4	1.78255	76773.9	0.61281	78060.9	1.20514	76803.4	1.27125	25883.8	0.2021	25898.8	0.93878
35965	0.42748	35950.3	0.75623	46160.3	0.82328	61534.8	0.488	61414.7	1.53574	66460.6	1.77509	76639.6	0.71339	77926.2	1.17906	76653.7	1.41841	25733.9	0.28592	25749	0.94622
35815.5	0.45356	35800.7	0.78231	46010.9	0.71712	61384.9	0.56066	61250.8	1.61398	66311	1.72481	76475.2	0.66311	77776.4	1.24052	76504.4	1.36625	25584.1	0.36974	25598.9	0.95368
35665.2	0.37904	35650.8	0.81211	45860.7	0.82328	61235.7	0.65564	61130.9	1.65868	66161.3	1.86263	76325.4	0.65565	77627.2	1.23122	76354.5	1.38301	25449.6	0.23376	25449.6	0.99838
35515.8	0.34738	35516.1	0.86799	45710.7	0.91084	61085.9	0.6575	60981.3	1.79652	66011.5	1.87381	76190.5	0.72457	77477.8	1.21444	76205.2	1.33271	25284.8	0.29524	25299.3	1.03936
35366.3	0.38464	35351.2	0.85123	45561.1	0.88104	60936.3	0.71712	60816.9	1.7574	65832	1.85147	76040.1	0.80095	77327.8	1.31876	76054.8	1.32155	25149.7	0.33248	25149.8	1.04496
35216.9	0.40326	35217.2	0.97975	45395.9	0.82516	60787	0.73388	60666.8	1.7723	65712.4	1.85891	75890.3	0.78977	77162.9	1.33738	75904.5	1.30851	24999.8	0.28592	24999.8	1.0878
35067.2	0.4014	35067.6	0.97415	45261.3	0.8475	60622.2	0.68358	60532.9	1.79652	65563	1.76391	75740.3	0.68359	77028.5	1.27592	75754.8	1.51153	24834.8	0.20024	24850.1	1.14368
34917.2	0.36786	34917.6	0.86985	45112.1	0.93132	60487.6	0.73388	60383	1.88408	65413	1.92599	75591.2	0.65007	76878.4	1.30012	75605.2	1.47615	24700	0.23376	24700.2	1.11574
34767.6	0.42748	34753.2	0.92573	44962.5	1.0375	60338.2	0.64446	60233.1	1.99396	65248.4	2.08245	75441.1	0.77673	76728.9	1.38954	75455.9	1.50595	24535.4	0.3064	24549.9	1.15484
34618.3	0.59138	34618.4	0.90897	44812.8	1.0915	60173.8	0.64446	60068.7	1.9921	65113.5	2.16813	75291.9	0.87545	76579.7	1.46962	75306.3	1.49849	24400.4	0.2766	24385.4	1.19396
34453.7	0.4014	34468.4	0.97415	44662.9	1.00396	60038.8	0.64074	59933.8	2.04984	64964	2.14019	75127	0.86427	76430.1	1.50688	75156.1	1.55437	24250.7	0.35112	24250.8	1.17534
34318.1	0.38464	34304.3	0.90709	44513.2	1.10454	59873.9	0.68732	59769.2	2.09828	64799.7	1.97813	74977.6	0.80839	76279.8	1.45846	75007	1.57673	24101.2	0.34552	24100.6	1.18092
34169.1	0.44796	34169.6	1.03935	44363.4	1.11014	59739.4	0.76926	59634.4	2.1374	64665	2.16439	74827.5	0.83261	76130.1	1.46962	74856.7	1.56741	23950.3	0.35112	23950.5	1.27964
34019.7	0.556	34005.3	1.10641	44213.8	1.017	59574.7	0.74878	59484.7	2.19886	64515.4	2.27803	74692.6	0.86985	75979.7	1.46962	74707.2	1.61957	23799.9	0.36974	23800.2	1.3765
33870	0.57648	33855.5	1.18835	44064.4	1.10082	59439.8	0.75622	59305.4	2.24914	64366.1	2.31899	74528.2	0.89967	75830.3	1.4212	74557.1	1.56369	23635.1	0.39582	23650	1.41562
33720.1	0.556	33720.5	1.18463	43914.6	1.16228	59290.3	0.73016	59185.7	2.23612	64201.2	2.26685	74379	0.86613	75680.3	1.451	74408.5	1.54133	23500	0.36602	23485	1.43424
33570.6	0.57276	33556.2	1.03003	43765.3	1.26288	59140.7	0.83446	59021.2	2.23052	64051.4	2.33391	74229.4	0.94809	75531.2	1.42306	74258.5	1.60467	23350.5	0.3213	23350.7	1.44914
33420.9	0.59138	33421.2	1.11013	43615.4	1.2312	58991.7	0.773	58886.9	2.32552	63886.6	2.42331	74094.4	0.93691	75381.4	1.44728	74093.8	1.60467	23185.8	0.36602	23185.6	1.43424
33271.5	0.53736	33256.7	1.16041	43466.2	1.25728	58841.4	0.8177	58706.3	2.41678	63766.9	2.42703	73945.2	0.97975	75216.9	1.45286	73959.5	1.64751	23050.9	0.40326	23051.2	1.53482
33121.9	0.58952	33107.2	1.30571	43316.4	1.31688	58676.3	0.82142	58556.1	2.34042	63588	2.57419	73795.7	0.88103	75082	1.51434	73810.2	1.63819	22886.1	0.39768	22886.1	1.55904
32971.9	0.61746	32972.7	1.39325	43151.6	1.36904	58541.4	0.78976	58436.2	2.39444	63468	2.51457	73630.8	0.80095	74931.9	1.55904	73659.8	1.66613	22735.8	0.3418	22736	1.5665
32822.4	0.63608	32823	1.43051	43017.3	1.38394	58376.7	0.78416	58286.2	2.45218	63303.2	2.60585	73481.2	0.86799	74782.3	1.4864	73495.8	1.70339	22601.3	0.29524	22585.9	1.59444
32672.5	0.56718	32673	1.31875	42852.7	1.45846	58242.2	0.81398	58137.6	2.51178	63138.3	2.60213	73332.3	1.01515	74632.7	1.52924	73361.4	1.77045	22451	0.35112	22451.1	1.64286
32507.7	0.52806	32507.8	1.44727	42718.1	1.44728	58092.5	0.8624	57988.3	2.51924	63018.1	2.60213	73182.3	1.09151	74483.3	1.55904	73211.4	1.83751	22301.2	0.38464	22301.3	1.76954
32372.9	0.60816	32372.9	1.43795	42568.6	1.47708	57928.2	0.90338	57823	2.64776	62868.5	2.63379	73032.7	0.97603	74333.8	1.59816	73061.9	1.85055	22151.8	0.41258	22151.7	1.7658
32222.9	0.6603	32208.2	1.53667	42418.7	1.5851	57778.3	0.94436	57673.3	2.70178	62718.4	2.67663	72882.4	1.01515	74184.3	1.61864	72912.1	1.86545	22001.9	0.4014	22001.9	1.7714
32073.6	0.67334	32073.8	1.67823	42254	1.6205	57643.4	0.90896	57523.7	2.6161	62554	2.84055	72748.1	0.99279	74019.7	1.70246	72762.4	1.81889	21852	0.4163	21851.8	1.87942
31923.8	0.60628	31909.2	1.66333	42119.2	1.69686	57493.6	0.86612	57388.9	2.61422	62419.5	2.82563	72583.4	0.99839	73884.9	1.6261	72612.5	1.86917	21702.3	0.37906	21702.3	1.81052
31759.7	0.72736	31759.8	1.65775	41954.7	1.79188	57344	0.84564	57223.7	2.70922	62254.8	2.87035	72448.5	1.16975	73735.6	1.65962	72448	1.83751	21537.6	0.34738	21552.6	1.88316
31609.8	0.8	31624.8	1.72481	41820.1	1.83844	57194.3	0.9071	57089.7	2.78372	62105	2.90201	72299.3	1.06731	73585.8	1.76952	72313.9	1.84497	21402.6	0.33062	21402.6	1.89806
31474.9	0.74598	31460.5	1.69499	41670.8	1.87384	57045.2	0.92946	56939.9	2.95882	61970.4	2.88711	72150.1	1.04867	73436.1	1.7807	72164.1	1.92133	21253.3	0.31944	21252.8	1.9707
31325.2	0.77206	31325	1.72853	41520.8	1.7956	56880.3	0.92014	56775.2	2.89548	61820.8	2.89269	72000	1.18465	73271.6	1.76952	72014.2	1.93623	21088.5	0.36228	21088.6	2.08618
31174.2	0.84098	31175.7	1.92971	41370.9	1.93158	56745.7	0.922	56626.1	2.94206	61656.1	3.01191	71849.9	1.16229	73136.9	1.83658	71864.7	1.95299	20953.5	0.36414	20953.6	2.16628
31025.3	0.87078	31025.6	1.91667	41220.7	2.02658	56596.1	1.00582	56491.1	3.12274	61506.4	3.00445	71685	1.08965	72987.5	1.82914	71699.4	1.96975	20803.6	0.36042	20803.6	2.15696
30875.7	0.83912	30876.2	2.02283	41071	2.04892	56416.8	0.99278	56341.5	3.04264	61371.6	3.01377	71550	1.15671	72822.7	1.75088	71564.1	1.94741	20653.7	0.35112	20653.8	2.22774
30726	0.895	30726.5	2.05637	40921.1	2.06754	56296.9	1.05426	56176.8	3.09666	61207.2	3.09199	71400.3	1.16229	72673	1.79372	71414.3	1.92505	20488.9	0.34738	20503.7	2.24078
30575.7	0.93226	30561.2	2.11783	40771.7	2.14764	56147.3	1.14738	56042.4	3.11342	61057.8	3.11435	71250.9	1.20141	72537.9	1.77882	71265	2.06103	20353.6	0.46474	20353.7	2.24078
30426	0.97136	30411.4	2.07127	40622.1	2.30784	55997.9	1.24982	55878.3	3.15812	60923	3.16465	71086.7	1.25357	72373.7	1.81422	71115.8	2.05917	20173.8	0.4219	20203.8	2.28362
30276.3	1.0049	30276.7	2.12343	40472.5	2.33578	55848.6	1.16602	55743.7	3.10038	60773.5	3.20375	70936.8	1.30199	72239.1	1.91854	70966	2.06475	20054.4	0.38278	20054.1	2.50156
30126.5	1.04214	30126.6	2.17743	40322.7	2.35068	55698.4	1.16788	55578.9	3.1842	60623.7	3.29503	70801.9	1.29269	72089.6	1.87384	70816.2	2.07593	19904.7	0.44238	19904.4	2.38234
29976.9	1.04588	29977	2.22587	40173.1	2.31156	55533.8	1.2964	55429.3	3.22146	60459.3	3.34345	70652	1.31875	71940	1.90922	70666.5	2.14857	19739.6	0.47218	19754.5	2.47548
29812.1	1.08498	29797.6	2.36371	40023.2	2.4438	55399	1.21444	55294.5	3.29596	60324.8	3.32111	70472.4	1.38581	71789.9	1.95766	70501.6	2.28641	19604.5	0.39022	19604.3	2.68596
29676.9	1.04214	29677.6	2.28547	39858.6	2.45312	55249.3	1.22934	55144.8	3.2792	60175.2	3.37885	70352.9	1.43983	71624.6	2.01168	70366.9	2.21377	19454	0.49454	19438.7	2.67292
29527.3	1.05332	29527.4	2.33763	39724.2	2.44008	55098.9	1.31316	54980.1	3.25126	60025.6	3.41797	70188.1	1.52179	71474.6	2.12156	70217.2	2.22307	19288.8	0.55786	19303.6	2.5742
29377.2	1.08498	29377.7	2.50527	39574.8	2.49224	54950	1.29454	54830.8	3.36674	59875.9	3.41237	70054.1	1.55345	71339.9	2.1104	70052.8	2.27709	19153.8	0.52992	19154.1	2.59842
29227.7	1.26194	29212.5	2.53135	39425	2.60212	54800.2	1.36346	54680.9	3.43006	59710.9	3.47011	69904.2	1.50315	71175.8	2.08804	69918.3	2.41865	19004.3	0.4517	19004.3	2.7288
29077.2	1.27498	29062.7	2.60771	39275.2	2.62076	54621.6	1.3914	54531.6	3.42634	59561.3	3.44589	69754.2	1.56463	71026	2.16442	69768.9	2.49689	18854.4	0.56904	18839.4	2.80888
28912.1	1.30292	28927.6	2.59653	39125.9	2.5891	54501.5	1.4063	54380.9	3.42262	59426.4	3.46825	69589.4	1.66521	70891.1	2.09922	69618.9	2.38141	18689.2	0.56904	18704.8	2.79586
28777.7	1.3588	28778.4	2.59653	38976.3	2.74928	54350.8	1.54598	54246	3.55858	59262.3	3.55021	69454.7	1.59629	70726.1	2.14206	69468.9	2.36091	18554.9	0.55414	18539.7	2.79958
28628.1	1.44448	28628.6	2.72505	38811.8	2.76418	54201.4	1.5553	54081.5	3.65172	59112.8	3.64147	69304.8	1.58325	70592	2.25196	69319.6	2.39257	18404.7	0.59512	18389.2	2.848
28463.3	1.49476	28463.4	2.76603	38677.4	2.81634	54051.5	1.58884	53946.4	3.62936	58977.8	3.72157	69125.4	1.62981	70427	2.25382	69169.8	2.46335	18254.7	0.44796	18239.8	2.86476
28328	1.51898	28313.3	2.73623	38528.1	2.90574	53902	1.6149	53782.3	3.61446	58813	3.75509	69006.3	1.61119	70292.3	2.25568	69020.3	2.63287	18105	0.39022	18104.6	2.9281
28163.5	1.62702	28177.8	2.86847	38378.2	2.94114	53737.6	1.7397	53617.4	3.69642	58678.1	3.73461	68841.5	1.64845	70143.2	2.32832	68870.8	2.57885	17955	0.51316	17955.2	2.97466
28027.5	1.65868	28028	2.83681	38213.8	3.12366	53602.5	1.78814	53483.1	3.72064	58513	3.69177	68691.5	1.71177	69993.5	2.34322	68721.3	2.57885	17805.6	0.651	17805.7	2.90948
27877.7	1.69408	27877.6	2.90945	38078.7	3.01936	53453.1	1.67078	53348	3.73182	58377.9	3.62099	68557.3	1.66893	69828.9	2.30038	68556.5	2.55649	17640.8	0.63796	17640.6	2.92996
27727.8	1.63074	27728	2.96161	37929.2	2.96906	53303.1	1.695	53198.3	3.88268	58228.7	3.65825	68392.1	1.70805	69679.2	2.32646	68421.5	2.59001	17475.7	0.62306	17505.7	3.10132
27577.8	1.72388	27578.4	2.92063	37779.4	2.99142	53153.4	1.71736	53048.6	3.85474	58063.8	3.82401	68257.6	1.89431	69529.1	2.41774	68272.1	2.66453	17356.1	0.651	17355.5	3.1274
27428.6	1.83752	27398.8	3.05475	37629.6	3.06966	52988.9	1.84216	52868.9	3.8473	57914.7	3.91529	68092.9	1.94647	69394.7	2.37116	68122.2	2.77815	17206.1	0.6659	17191	3.09014
27279	1.88036	27263.5	3.11621	37480.5	3.1274	52839.3	1.95952	52734.6	3.91622	57764.5	3.87617	67958.5	1.98187	69245	2.4587	67972.6	2.63659	17026	0.6808	17055.9	3.13486
27128.8	1.9325	27128.8	3.05101	37330.9	3.07524	52689.7	1.93158	52585	3.9572	57615.1	3.99539	67793.6	1.95953	69095.4	2.52018	67823.2	2.65149	16906	0.72178	16906.1	3.18328
26978.6	1.9828	26978.9	3.10503	37181.4	3.25406	52555.2	1.97256	52435.9	3.91062	57465	3.94323	67659.2	2.06755	68945.7	2.62076	67673.5	2.83217	16741.4	0.67894	16756.5	3.2671
26828.9	2.08338	26829	3.17955	37031.2	3.22426	52390.4	2.02656	52285.4	3.90504	57330.2	3.91901	67509.7	2.02471	68796.4	2.66174	67523.6	2.91785	16606.8	0.7609	16606.5	3.14044
26679.1	2.12436	26664.2	3.30807	36865.9	3.2913	52255.7	1.98372	52136	3.98514	57166.1	3.92273	67359.4	2.02099	68631.4	2.604	67373.3	2.92715	16456.6	0.7106	16456.4	3.26152
26514.4	2.17464	26529.5	3.30993	36731.2	3.29318	52091	2.07686	51986.2	4.05032	57031.6	4.04567	67208.9	2.06197	68496.8	2.6636	67223.7	2.93275	16306.7	0.7553	16291.8	3.34906
26380.2	2.20072	26379.8	3.33787	36566.3	3.31924	51941.1	2.15322	51851.5	4.08386	56882.4	4.06057	67044.4	2.06197	68332	2.70272	67073.7	2.89363	16156.9	0.69756	16156.7	3.3714
26229.3	2.3013	26229.8	3.32855	36431.9	3.3919	51806.5	2.1346	51702.1	4.1211	56732.8	4.04753	66910.3	2.17373	68197.2	2.68408	66924.3	2.93275	16007.1	0.77206	16006.7	3.34906
26080	2.292	26080	3.33415	36282.5	3.42356	51657.3	2.19794	51552.6	4.06896	56582.7	4.09411	66760.6	2.19049	68047.9	2.6282	66774.9	3.01283	15841.7	0.84844	15841.9	3.2969
25930.3	2.32552	25900	3.33601	36132.8	3.431	51507.5	2.34322	51402.8	4.02052	56433.5	4.14067	66610.9	2.28735	67883.3	2.77722	66625.2	3.05941	15707.1	0.80932	15707.2	3.46454
25780.8	2.40934	25765.2	3.43473	35983	3.5409	51358	2.42518	51253.1	4.18444	56282.9	4.17791	66461.4	2.27245	67733.9	2.80144	66475.6	3.03147	15557.7	0.80746	15542.3	3.50366
25630.2	2.4764	25630.3	3.43659	35833	3.58374	51208.1	2.36184	51103.5	4.13042	56133.5	4.24311	66311.2	2.32461	67598.9	2.82192	66325.6	3.11529	15407.9	0.91362	15407.8	3.54836
25480.4	2.50806	25480.7	3.59119	35683.5	3.6508	51058.4	2.37116	50923.7	4.12298	55984.1	4.28595	66161.7	2.43263	67448.9	2.7977	66176.1	3.06871	15257.3	0.96578	15242.2	3.48876
25330.9	2.48944	25315.7	3.59677	35533.8	3.66198	50909.4	2.48664	50804.2	4.23846	55805.4	4.27105	66011.7	2.43823	67298.8	2.7884	66026.1	3.13577	15106.7	0.86334	15091.8	3.51296
25165.9	2.60306	25151.2	3.50737	35369.4	3.67502	50758.9	2.53134	50624.1	4.32228	55670.2	4.25615	65862.1	2.49783	67134	2.83868	65876.7	3.15999	14956.9	0.92294	14956.9	3.51484
25015.9	2.6161	25016.1	3.57255	35220	3.66198	50609.8	2.4736	50504.9	4.32786	55520.6	4.32321	65713	2.57605	66999	2.84986	65727.6	3.22331	14791.9	0.85774	14791.9	3.55394
24881.3	2.59746	24881.2	3.52971	35085.3	3.61168	50460.3	2.53694	50340.7	4.2664	55385.7	4.44615	65563.1	2.55185	66849.7	2.85546	65577.6	3.22331	14657.7	0.95648	14657.1	3.62472
24731.1	2.66452	24716.3	3.63031	34920.6	3.65824	50310.5	2.68594	50205.8	4.35208	55235.9	4.45545	65413.5	2.52577	66700	2.9523	65428.1	3.25685	14507.8	0.93784	14492.5	3.58934
24581.3	2.66452	24551.4	3.52971	34785.8	3.73276	50160.8	2.71202	50055.9	4.47502	55071.3	4.34369	65234.2	2.49037	66550.7	3.04544	65278.3	3.36115	14327.9	1.05892	14357.6	3.64708
24416.1	2.74834	24416.6	3.67127	34636	3.83706	50010.4	2.70084	49890.9	4.44148	54921.9	4.35115	65113.8	2.59655	66401.3	3.07524	65128.5	3.36115	14178	1.07754	14207.6	3.66198
24266.9	2.77628	24267.3	3.76813	34486.4	3.91902	49845.6	2.82006	49740.9	4.40796	54772.7	4.45731	64949.4	2.63379	66236.3	3.09574	64978.6	3.41517	14058	1.12038	14042.4	3.6806
24131.7	2.89364	24117.2	3.78303	34336.6	3.9302	49711.1	2.8778	49590.9	4.43216	54622.6	4.50761	64799.5	2.65801	66071.2	3.12368	64829.1	3.47477	13908	1.1297	13907.8	3.73276
23966.5	2.95324	23967	3.77931	34187.3	3.92834	49561.1	2.90574	49441.8	4.50108	54473.2	4.49457	64650.7	2.75487	65951.7	3.06966	64679.7	3.40585	13757.8	1.20048	13757.8	3.77002
23831.3	2.94392	23816.8	3.80539	34037.9	3.93392	49411.6	2.902	49307.2	4.48804	54337.8	4.55977	64485.9	2.76977	65802.3	3.1125	64530.3	3.41145	13608.2	1.1297	13608.2	3.78678
23680.9	3.04822	23666.5	3.90597	33888.1	3.9749	49262.4	2.91878	49157.4	4.57374	54172.7	4.55417	64351.1	2.79771	65652.7	3.15906	64365.6	3.52321	13443.7	1.19488	13458.3	3.80354
23515.8	3.07616	23516.5	3.91901	33738.7	3.98608	49112.6	2.9374	48992.7	4.61658	54023	4.65475	64216.2	2.79771	65503	3.21494	64230.9	3.49153	13308.8	1.25636	13308.5	3.86874
23366.6	3.14136	23367	3.90039	33573.5	4.0643	48948	2.95976	48857.7	4.66686	53888.6	4.70691	64066.7	2.84241	65353.2	3.28386	64081.1	3.58467	13143.7	1.28058	13158.7	3.92276
23231.5	3.19724	23217.1	3.98235	33438.9	3.98234	48812.8	3.05848	48692.9	4.67432	53723.7	4.67711	63916.6	2.91319	65188.6	3.21122	63931.1	3.62751	12993.9	1.36066	13008.7	3.90786
23082.1	3.1991	23067.2	3.97489	33289.4	4.0196	48663.1	3.14042	48528.8	4.54392	53589.6	4.67339	63767.3	2.94859	65053.9	3.3919	63781.6	3.73927	12844.2	1.34762	12858.8	3.92462
22932.3	3.0203	22917.4	4.01587	33140.1	4.08666	48513.5	3.19072	48409.5	4.65754	53439.4	4.63613	63618.1	3.04359	64874.4	3.41984	63632.3	3.62379	12694.3	1.3942	12708.9	3.93392
22782.2	3.1097	22767.6	4.09783	32990.1	4.12018	48364.6	3.17396	48244.8	4.70598	53259.8	4.73485	63452.7	2.99515	64724.9	3.42542	63482.5	3.64427	12544.5	1.52644	12559.3	3.96372
22632	3.17676	22602.5	4.10527	32840.7	4.09038	48184.8	3.16464	48095.4	4.78234	53125.1	4.75533	63317.9	3.08083	64590.3	3.48316	63333	3.73555	12394.7	1.47242	12394.6	3.91158
22482.3	3.20282	22467.8	4.13135	32690.7	4.09038	48065.1	3.20562	47945.4	4.7544	52990.5	4.77397	63154	3.11809	64455.4	3.46826	63183.8	3.76721	12244.9	1.5637	12259.9	3.94324
22317	3.18792	22317.9	4.18723	32540.7	4.13322	47915.4	3.25032	47795.5	4.84382	52840.8	4.80005	62988.5	3.13671	64306	3.52414	63032.9	3.84357	12095	1.54134	12094.9	3.92088
22182.4	3.24194	22168.1	4.20959	32390.7	4.20028	47750.7	3.26708	47661	4.78234	52676.4	4.82053	62868.5	3.15347	64156.2	3.5856	62883.1	3.76721	11944.8	1.65312	11960	3.92834
22032.7	3.3388	22003.5	4.08665	32240.9	4.17978	47616.3	3.3714	47511	4.84196	52541.8	4.82239	62704.1	3.11809	64006.3	3.61728	62733.4	3.78397	11794.7	1.64566	11809.7	4.02334
21882.4	3.34626	21853.3	4.16301	32091.6	4.22636	47451.3	3.36394	47346.5	4.86244	52392.1	4.82053	62554.6	3.20749	63856.7	3.58002	62583.6	3.89015	11645.2	1.62704	11660.2	4.0103
21733.8	3.34998	21718.8	4.23379	31942.2	4.2543	47302	3.38444	47197.6	4.96302	52242.4	4.84661	62405.5	3.21681	63691.9	3.67688	62419.5	3.90319	11495.3	1.80772	11495.1	4.08852
21568.8	3.43752	21554.1	4.15185	31792.1	4.31204	47167.5	3.42542	47062.8	4.95558	52062.4	4.86897	62270.5	3.23543	63542.6	3.62844	62284.8	3.91809	11345.5	1.76302	11360.7	4.09598
21433.8	3.4133	21404.2	4.22821	31627.5	4.31204	47018	3.50364	46897.9	4.909	51928	4.85219	62105.7	3.26709	63408	3.54276	62135.2	3.93671	11196	1.86174	11210.8	4.10716
21284	3.43752	21269.3	4.28037	31492.7	4.33812	46867.9	3.65452	46763	4.9444	51793.4	4.98071	61955.9	3.36209	63258.3	3.58748	61985.1	4.00005	11030.9	1.93438	11045.8	4.1202
21134.5	3.53438	21105.1	4.27851	31343.2	4.394	46718.3	3.60982	46613.1	4.91832	51643.5	4.93415	61806.5	3.43101	63108.6	3.67316	61835.8	3.97955	10895.3	1.8785	10910.6	4.17794
20984.6	3.6033	20970.1	4.26733	31193.2	4.3139	46553.5	3.63402	46448.1	4.96116	51494.4	4.99563	61656.5	3.31925	62958.5	3.76814	61670.4	3.97397	10745	1.93624	10760.5	4.18352
20819.2	3.59584	20820	4.34555	31043.6	4.36606	46418.9	3.65266	46299.1	4.96116	51330	4.99003	61521.3	3.37141	62808.3	3.72158	61536.2	4.02053	10580.2	1.92134	10610.1	4.15
20668.9	3.553	20670	4.42007	30878.6	4.5728	46254.5	3.66756	46149.4	5.0636	51180.1	5.00307	61342.4	3.34347	62644	3.80726	61386.7	4.08013	10445.2	2.0126	10444.9	4.23008
20519.4	3.57536	20519.9	4.43123	30729	4.42752	46105	3.72716	46000.4	5.04126	51045.4	5.00493	61208	3.35279	62508.9	3.78678	61237.3	4.09317	10295.8	2.0629	10310.5	4.16862
20369.5	3.60702	20355.2	4.44987	30594	4.55232	45970.2	3.7402	45850.3	5.05988	50895.8	5.10365	61058.3	3.43659	62359.8	3.79608	61087.4	4.15091	10146.2	2.07966	10160.7	4.11646
20235.1	3.648	20220.4	4.39771	30429.2	4.5784	45820.6	3.84264	45700.4	5.10272	50746.1	5.04033	60893.1	3.43101	62210.1	3.88176	60937.6	4.27199	9981.14	2.07034	10010.9	4.22636
20085.3	3.72064	20070.8	4.53927	30294.5	4.5877	45670.4	3.7905	45550.4	5.11204	50581.3	5.06267	60759.2	3.45709	62045.2	3.99352	60788.1	4.21983	9846.29	2.15976	9861.17	4.25058
19935.5	3.71878	19921.3	4.53369	30144.5	4.543	45505.4	3.89852	45385.6	5.09714	50446.7	5.11297	60608.9	3.53905	61910.8	3.9749	60638.4	4.19003	9695.78	2.10574	9695.59	4.26176
19785.6	3.67408	19770.9	4.55789	29979.8	4.61752	45370.2	3.94696	45250.7	5.1791	50282.3	5.11855	60459.5	3.51855	61760.9	3.91902	60488.8	4.20679	9531.04	2.25662	9561.15	4.26734
19635.2	3.85848	19620.4	4.56907	29844.9	4.64732	45220.5	3.91902	45116	5.24988	50117.5	5.20983	60310.2	3.49247	61611	3.92274	60339.4	4.24591	9396.05	2.25848	9410.68	4.28596
19485.1	3.8529	19470.3	4.62309	29680.4	4.7181	45071.3	3.93764	44952	5.32252	49982	5.24521	60160.5	3.69551	61446.6	4.05872	60175	4.30179	9246.22	2.35346	9261.42	4.27852
19334.4	3.82122	19320.1	4.58025	29545.5	4.7423	44906.8	4.05312	44802.1	5.20702	49832.3	5.15767	60011	3.73835	61297	4.1295	60025.2	4.41913	9096.66	2.36836	9096.62	4.3288
19169.7	3.89574	19170.4	4.57093	29395.3	4.80564	44772.1	4.03264	44667.2	5.22566	49682.8	5.15395	59861.2	3.75511	61147.3	4.12018	59890.5	4.41355	8947.01	2.26964	8961.84	4.2841
19035	3.85476	19020.6	4.62123	29230.2	4.89878	44607.3	4.01588	44502.2	5.26664	49533	5.22845	59711.4	3.73649	61012.6	4.08852	59741	4.46943	8797.19	2.33856	8796.6	4.19656
18870.8	3.91622	18871	4.64171	29095.5	4.93602	44472.7	4.05684	44368	5.32624	49383.4	5.24335	59561.5	3.68433	60848.3	4.19096	59591.1	4.43591	8647.11	2.48944	8662.19	4.33254
18735.5	3.96652	18691	4.64917	28930.5	4.87084	44322.9	4.10342	44187.7	5.3877	49233.9	5.26571	59412	3.71413	60713.5	4.21704	59441.4	4.44335	8497.28	2.48758	8511.87	4.35674
18570.8	3.97582	18571.1	4.68455	28796	4.78888	44158.2	4.11272	44068.8	5.31878	49083.6	5.30481	59262	3.74021	60564	4.2096	59291.7	4.54207	8347.24	2.53228	8362.07	4.39586
18420.5	4.0019	18420.8	4.69387	28646.1	4.80936	44009	4.08852	43918.4	5.40448	48934.5	5.23403	59113	3.82589	60399.4	4.2394	59127.2	4.52345	8197.54	2.482	8197.63	4.43312
18285.8	4.02798	18271.1	4.83543	28481.3	4.91554	43874.4	4.19654	43754.6	5.42496	48785	5.25081	58963.4	3.79981	60249.7	4.31762	58977.7	4.49923	8047.83	2.48758	8063.05	4.3791
18120.7	4.08944	18121.3	4.77397	28331.1	5.0515	43709.5	4.19282	43604.6	5.39144	48635	5.25639	58813.4	3.81657	60115.5	4.41634	58842.8	4.54207	7898.2	2.51924	7912.82	4.38468
17985.8	4.08572	17971.5	4.86151	28196	4.97886	43574.9	4.23194	43455.3	5.4827	48485.2	5.28805	58663.1	3.79237	59965.5	4.38654	58692.6	4.61285	7748.33	2.46522	7762.9	4.43498
17836.2	4.13416	17821.9	4.84475	28030.7	4.94534	43410.2	4.3884	43291	5.51622	48320.9	5.36629	58513.5	3.81099	59816	4.32694	58542.6	4.53275	7598.3	2.41308	7612.91	4.44802
17671.7	4.07082	17671.9	4.77769	27895.7	4.89132	43260.8	4.35114	43155.9	5.43428	48171.3	5.41471	58363.6	3.86873	59651.4	4.3791	58393	4.69853	7447.84	2.56208	7463.06	4.42752
17521.4	4.11552	17522.3	4.88013	27745.9	4.97328	43126.3	4.30458	43021.6	5.5181	48036.5	5.48363	58214.3	3.98607	59516.2	4.36046	58243.4	4.75255	7297.94	2.68316	7312.91	4.3437
17386.6	4.19562	17372.1	4.92297	27581.6	4.95092	42976.7	4.38468	42871.9	5.57956	47886.9	5.56001	58064.5	3.98049	59366.4	4.4089	58094.2	4.77677	7148.13	2.60306	7162.78	4.4834
17237	4.10808	17222	4.92297	27446.4	5.09434	42827.1	4.42938	42722.3	5.51996	47737.2	5.51717	57900.1	3.98981	59217.5	4.47968	57929.1	4.70225	6983.33	2.5416	6998.15	4.4536
17087	4.21798	17072	4.87083	27281.7	5.1614	42677.7	4.41448	42557.9	5.5423	47587.5	5.51903	57765.1	4.02705	59052.7	4.49644	57794.4	4.77117	6848.34	2.51552	6863.2	4.44616
16936.9	4.23846	16922.2	4.96581	27146.3	5.05336	42513	4.45174	42423.3	5.59818	47437.8	5.58421	57615.6	4.18539	58902.7	4.48154	57644.6	4.78607	6698.58	2.53974	6713.31	4.49272
16787.4	4.30552	16773	5.00307	26996.5	5.1167	42378.1	4.53182	42273.4	5.61868	47288.4	5.65499	57465.8	4.15931	58752.9	4.57654	57494.9	4.77677	6548.13	2.5509	6547.94	4.52066
16622.6	4.3316	16623.1	4.98631	26846.5	5.31042	42228.5	4.58026	42123	5.65036	47123.9	5.61775	57315.8	4.15371	58602.7	4.49086	57345.4	4.88479	6397.53	2.53788	6412.64	4.48714
16487.8	4.3763	16473.1	4.98817	26696.8	5.2713	42078.6	4.5579	41973.4	5.70438	46989.3	5.54883	57166.2	4.09411	58452.9	4.49086	57195.7	4.78421	6247.76	2.536	6262.52	4.48528
16338.1	4.32414	16322.8	5.02169	26547.1	5.23778	41929	4.53368	41794.4	5.68948	46839.8	5.60285	57016.8	4.23009	58302.7	4.54674	57046.2	4.73393	6097.45	2.60678	6112.45	4.47224
16187.6	4.30924	16173.3	4.97513	26397.6	5.26758	41779.6	4.5784	41645	5.65596	46689.8	5.66059	56867.6	4.23567	58153.7	4.5188	56881.6	4.86059	5947.83	2.59562	5962.79	4.43126
16037.9	4.35766	16023.2	4.94161	26232.6	5.25454	41630.1	4.64544	41525.2	5.64106	46539.9	5.70157	56717.8	4.25243	58004.2	4.61378	56747.2	4.90901	5797.65	2.67944	5812.89	4.41822
15887.6	4.44336	15873	4.98071	26082.5	5.23032	41465.2	4.71996	41375.6	5.67458	46390.1	5.72021	56568.3	4.28225	57854.5	4.72554	56597.8	4.99283	5648.13	2.74462	5662.91	4.44056
15738.4	4.36698	15708.9	5.04219	25947.6	5.25268	41330.2	4.65662	41195.2	5.73606	46241.1	5.79099	56403.7	4.28411	57704.6	4.87084	56448	4.95745	5497.89	2.63286	5512.68	4.46292
15573.4	4.48246	15574.2	5.13905	25798	5.26758	41165.1	4.72182	41060.5	5.6932	46091.4	5.75933	56268.9	4.29715	57555.3	4.75534	56283.3	4.97979	5347.76	2.67756	5362.82	4.4983
15438.4	4.52904	15423.9	5.14091	25633	5.27316	41015.1	4.69014	40910.4	5.68948	45942	5.66059	56119.3	4.34929	57405.2	4.72554	56133.4	5.11017	5197.71	2.6366	5212.65	4.53556
15288.4	4.47316	15273.8	5.18933	25498.5	5.34954	40880.6	4.71436	40761.4	5.73978	45792	5.76305	55970.3	4.38283	57255.3	4.7479	55999.4	5.11949	5047.54	2.70178	5047.24	4.5784
15137.9	4.41168	15123.3	5.12973	25333.7	5.34208	40731.5	4.74976	40626.7	5.8236	45642.2	5.86551	55820.1	4.41449	57106.1	4.79074	55849.8	5.09527	4898.08	2.6161	4912.52	4.55792
14973	4.48246	14973.2	5.12415	25184.2	5.3216	40581.6	4.74602	40447.1	5.79192	45492.1	5.79287	55671.1	4.36419	56956.5	4.8224	55685.1	5.07665	4748.1	2.49316	4762.67	4.58772
14838.1	4.4862	14823.3	5.26011	25033.7	5.42218	40432.3	4.78886	40312.2	5.87388	45341.9	5.81149	55521.5	4.33625	56807.4	4.86524	55550.5	5.14743	4583.42	2.46708	4612.89	4.52998
14688.5	4.63148	14673.9	5.28991	24898.8	5.46502	40282.5	4.84288	40177.1	5.89996	45192.6	5.84129	55356.3	4.44243	56657.1	4.87642	55400.7	5.14185	4447.86	2.45406	4462.89	4.51134
14538.8	4.6706	14524.3	5.31227	24749.1	5.45756	40132.7	4.85778	40013	5.9484	45028.2	5.88599	55221.8	4.42753	56492.5	4.91926	55251.2	5.11763	4283.46	2.45778	4313.29	4.63428
14388.9	4.62776	14374	5.33649	24599.5	5.38306	39982.8	4.90994	39848.3	5.92604	44893.6	5.80403	55071.8	4.47409	56358.6	4.92298	55101.2	5.14743	4148.63	2.45032	4163.13	4.56722
14238.8	4.61844	14224.3	5.30855	24449	5.42776	39833.2	5.0217	39728.9	5.9577	44743.6	5.79659	54922.2	4.52997	56208.5	4.91368	54936.6	5.12321	3998.49	2.48386	3998.17	4.58212
14088.5	4.59236	14074.2	5.28805	24299.9	5.4408	39683.7	4.92298	39564.2	5.91486	44579.1	5.88413	54772.9	4.54673	56058.5	4.94534	54786.9	5.25547	3848.61	2.35346	3848.27	4.58212
13939	4.55324	13924.2	5.25639	24149.6	5.46502	39519	4.96024	39414.7	5.93722	44444.3	5.88413	54623	4.48527	55909.8	4.96956	54637.3	5.16605	3698.88	2.25662	3713.68	4.58026
13774.1	4.59796	13774.3	5.30109	23999.6	5.56374	39384.7	4.9621	39280.1	5.99496	44295	5.90835	54473.2	4.51507	55760.5	4.96956	54503	5.12321	3549.11	2.292	3563.49	4.60448
13639	4.72274	13624.8	5.31785	23849.1	5.61406	39220	5.06454	39130.4	5.9931	44145	6.01637	54322.9	4.65663	55610.6	5.00308	54352.4	5.13811	3383.71	2.1523	3413.44	4.58586
13474.5	4.70226	13474.9	5.34579	23699.4	5.59356	39070.8	5.13904	38980.9	6.01544	43995.6	5.90835	54173	4.66409	55460.3	4.9975	54202.4	5.32251	3248.7	2.08898	3263.5	4.6529
13339.9	4.73392	13325.2	5.36257	23549.1	5.58426	38936.1	5.126	38816.2	6.04152	43846	5.93443	54008.5	4.60075	55311	5.09622	54052.8	5.39517	3098.57	2.09456	3098.1	4.65478
13189.7	4.80842	13175.2	5.39981	23399.6	5.61032	38786.2	5.0869	38651.7	6.07318	43696.2	5.96049	53874	4.63429	55161.2	5.1223	53873.3	5.36723	2948.49	1.91948	2948.17	4.6529
13039.8	4.8047	13025.2	5.35511	23249.5	5.69414	38636.8	5.126	38532.3	6.103	43546.8	6.06667	53724.2	4.61937	55011.3	5.16514	53753.6	5.38585	2798.03	1.79654	2812.87	4.64732
12890.2	4.79726	12875.6	5.37373	23084.6	5.67738	38487.5	5.18188	38352.4	6.12162	43397.2	6.15981	53574.4	4.73113	54862.1	5.14836	53603.9	5.29831	2648.7	1.85056	2663.37	4.6138
12740	4.84382	12725.3	5.40913	22950.2	5.67366	38338	5.24522	38218.3	6.16632	43247.7	6.04431	53425.3	4.73673	54712.5	5.12974	53454.3	5.34487	2498.37	1.6941	2513.32	4.638
12589.9	4.75068	12575.7	5.42403	22800.2	5.65876	38173.5	5.18002	38053.6	6.20544	43097.6	6.01451	53260.1	4.74045	54562.9	5.18562	53304.6	5.41565	2348.34	1.5432	2347.93	4.58212
12425.6	4.72834	12426.3	5.40727	22649.7	5.68298	38023.3	5.12974	37918.8	6.21848	42948.5	6.07971	53125.4	4.75721	54412.8	5.28248	53154.7	5.43241	2197.62	1.50968	2197.36	4.60076
12275.9	4.8494	12276.3	5.44825	22485.1	5.8264	37888.5	5.20796	37783.7	6.19054	42799.1	6.10951	52975.8	4.72927	54262.5	5.34768	53005.2	5.47711	2016.93	1.41096	2047	4.6585
12140.9	4.94068	12126.3	5.43335	22335.4	5.75934	37738.4	5.2657	37634.1	6.12906	42649.7	6.13559	52826.1	4.72183	54112.7	5.28434	52855.2	5.41937	1896.72	1.3141	1881.38	4.66036
11991.2	4.96116	11976.1	5.47059	22200.5	5.80218	37589.2	5.2657	37469.8	6.13094	42499.9	6.13559	52676.8	4.82799	53963	5.2862	52706.4	5.49947	1731.36	1.2191	1761.38	4.6231
11826.4	4.95186	11826.4	5.53207	22051	5.74072	37439.9	5.36442	37335.4	6.157	42350	6.12627	52527.1	4.90063	53813.4	5.26198	52556.6	5.48085	1596.75	1.15392	1611.84	4.60448
11691.2	4.95186	11676.6	5.49109	21901	5.7612	37275.4	5.3309	37185.5	6.23524	42200.3	6.16539	52377.2	4.79075	53649.2	5.23778	52407.2	5.49203	1446.53	1.09058	1446.56	4.584
11541	4.90528	11511.6	5.48177	21736.2	5.8059	37140.4	5.34394	37020.4	6.27062	42050.2	6.23989	52212.6	4.74603	53513.8	5.34022	52257.3	5.51251	1296.35	1.0645	1311.2	4.64546
11391.8	4.96676	11377.1	5.46315	21601.9	5.86738	36990.4	5.3812	36870.6	6.21288	41901.1	6.20265	52077.8	4.87829	53364.4	5.35698	52107.4	5.49015	1145.74	0.94716	1145.78	4.733
11241.8	5.0189	11227.2	5.58983	21451.6	5.9754	36825.4	5.44824	36735.6	6.22034	41751.6	6.23803	51928.2	4.77585	53214.7	5.35512	51957.7	5.60191	995.243	0.78884	995.441	4.63428
11091.9	4.98724	11061.9	5.55817	21286.8	5.97728	36690.7	5.40914	36570.6	6.40102	41586.9	6.25293	51778.6	4.81495	53065	5.30856	51793	5.64107	845.243	0.78138	860.465	4.64546
10926.7	4.9947	10927.1	5.54511	21152.2	5.91208	36540.7	5.43148	36421.1	6.4066	41452.4	6.18215	51628.9	4.86339	52915.7	5.32718	51658.6	5.67273	694.825	0.76462	694.806	4.6883
10776.8	5.03754	10761.6	5.52461	20987.8	5.90836	36376.5	5.50598	36272	6.35072	41301.7	6.26597	51479.9	4.94161	52765.1	5.39796	51509.4	5.75095	544.871	0.52434	559.62	4.7181
10641.1	5.10832	10626.7	5.53393	20837.6	5.93444	36242	5.46314	36107	6.41032	41152.2	6.36283	51330.4	4.93789	52616.4	5.45756	51344.5	5.68203	395.098	0.42376	409.97	4.66222
10491.1	5.0096	10461.3	5.50599	20703	6.0108	36092.4	5.54324	35972.5	6.36376	40987.2	6.34607	51180.2	4.93789	52466.9	5.4315	51210	5.70439	244.762	0.38464	259.77	4.61194
10326.6	4.96862	10312	5.56375	20552.9	6.00148	35942.5	5.58236	35822.3	6.43826	40837.4	6.28833	51030.5	4.97515	52317.3	5.52276	51059.8	5.72301	94.9872	0.21142	109.742	4.5933
10192.2	5.04312	10162.1	5.53951	20402.6	6.07412	35777.8	5.5954	35673.2	6.42896	40687.9	6.33303	50880.9	5.01985	52167.3	5.53766	50910.1	5.70997	-54.6722	0.10338	-54.9988	4.68458
10027.2	5.24802	10027.3	5.58797	20222.4	5.97914	35643.1	5.73326	35508.1	6.51278	40553.4	6.43919	50731.2	5.04033	52017.5	5.4762	50760.2	5.69135	-204.222	-0.0717	-204.498	4.65664
9892.39	5.21448	9877.18	5.67551	20103	5.981	35493	5.65876	35373.9	6.442	40403.9	6.41871	50582	5.14837	51853	5.51158	50611.2	5.70439	-354.208	-0.06612	-339.054	4.59144
9727.37	5.1791	9727.25	5.68111	19954	6.07412	35343.8	5.60098	35224.2	6.42522	40254	6.36283	50417.6	5.15769	51718.8	5.53766	50461.7	5.84037	-503.459	-0.1723	-488.582	4.62496
9577.32	5.16792	9577.46	5.64199	19803.5	6.10394	35194.4	5.5805	35074.5	6.44758	40089.2	6.33489	50282.8	4.99935	51568.8	5.51344	50312	5.86831	-652.449	-0.34739	-637.727	4.63428
9427.4	5.2238	9427.17	5.66061	19653.7	6.06296	35044.9	5.72768	34925.1	6.55376	39954.4	6.33303	50133.2	5.04407	51404.6	5.54698	50147.2	5.85527	-801.505	-0.3418	-786.887	4.54488
9291.96	5.22566	9277.65	5.67923	19488.3	6.06296	34895.3	5.63638	34775.5	6.53886	39805	6.37959	49967.7	5.02729	51254.7	5.64014	50012	5.92791	-950.51	-0.37719	-935.623	4.66594
9127.69	5.2238	9127.88	5.69227	19353.1	6.08158	34745.2	5.72768	34610.5	6.53698	39655.4	6.27715	49832.8	5.02729	51119.5	5.68298	49847.4	5.89251	-1099.98	-0.52434	-1099.56	4.60076
8977.94	5.26478	8978.23	5.59915	19203	6.13374	34595.6	5.78542	34460.9	6.49042	39506.2	6.38145	49683.1	5.06083	50955.3	5.72768	49712.2	5.86457	-1248.87	-0.58208	-1233.46	4.54114
8828.09	5.30576	8828.06	5.63639	19038.1	6.16726	34445.8	5.74072	34325.9	6.53698	39356.3	6.45597	49518.4	5.16885	50820.5	5.67738	49547.8	5.92977	-1397.67	-0.77952	-1397.72	4.55418
8692.96	5.2983	8678.51	5.66993	18873.6	6.10952	34296.5	5.7761	34162.1	6.6357	39206.9	6.47087	49383.9	5.18563	50670.8	5.69228	49413.4	5.95399	-1546.17	-0.95275	-1532.01	4.6138
8542.79	5.2741	8528.31	5.64013	18753.7	6.12814	34132	5.80032	34027.4	6.61708	39057.3	6.48577	49234.6	5.21357	50521.3	5.74816	49248.8	5.92977	-1695.29	-1.06451	-1680.44	4.71438
8393.46	5.35232	8363.76	5.64571	18603.9	6.27156	33997.5	5.83198	33877.6	6.66552	38892.8	6.53605	49084.6	5.18749	50371.6	5.71464	49098.8	5.97821	-1858.67	-1.17254	-1829.32	4.60634
8243.53	5.39888	8229.2	5.68297	18438.6	6.23804	33832.6	5.886	33727.8	6.60776	38758.2	6.49695	48934.9	5.18563	50222.3	5.7016	48949.5	5.96329	-1992.97	-1.23028	-1978.12	4.68084
8078.57	5.27036	8079.07	5.67737	18289.1	6.2548	33683.2	5.86178	33563.2	6.71766	38608.8	6.49695	48785.2	5.23777	50072.1	5.79846	48814.5	5.99683	-2157.23	-1.36067	-2142.22	4.638
7944.05	5.35978	7929.49	5.70717	18153.5	6.31814	33547.9	5.77424	33428.5	6.69158	38459.3	6.42803	48635.5	5.22287	49921.9	5.78728	48664.6	5.98565	-2306.71	-1.37557	-2276.76	4.51694
7794.08	5.3132	7764.5	5.78913	18003.6	6.29392	33383.6	5.85246	33278.5	6.66364	38309.5	6.51557	48471.1	5.23405	49772.3	5.7668	48515.2	6.01917	-2455.47	-1.46684	-2426.04	4.28596
7629.06	5.2387	7614.69	5.68669	17839.3	6.25666	33248.8	5.91952	33129.6	6.63384	38159.9	6.51743	48336.6	5.32345	49607.5	5.8115	48365.7	6.10859	-2589.91	-1.6531	-2590.13	3.43102
7478.91	5.2834	7479.22	5.69227	17704.5	6.24736	33099.7	5.84874	32980	6.72512	37994.9	6.55469	48186.6	5.38307	49458.4	5.8711	48201.1	6.07505	-2739.09	-1.72947	-2724.13	0.92946
7328.81	5.33184	7314.48	5.68483	17524.7	6.3945	32935	5.94188	32815.2	6.77726	37860.4	6.51743	48037.1	5.33091	49323.8	5.81336	48066.6	5.99683	-2903.13	-1.76673	-2873.46	-0.4489
7193.69	5.31506	7164.43	5.77237	17389.7	6.48578	32800.5	5.92884	32680	6.84804	37710.4	6.63105	47872.4	5.36443	49173.8	5.91208	47916.6	6.03781	-3037.93	-1.90456	-3023.24	-1.34111
7029.17	5.32998	7029.86	5.77609	17254.7	6.43548	32635.1	5.96982	32529.8	6.84432	37546.5	6.73537	47737.6	5.32345	49024.3	5.94188	47766.9	6.08437	-3188.23	-1.99025	-3188.7	-2.49782
6894.41	5.33556	6879.7	5.68855	17090	6.39822	32485.3	6.1002	32380.2	6.82198	37411.8	6.64781	47588	5.30483	48874.3	5.8618	47617.3	6.14211	-3338.8	-1.90829	-3339.13	-3.17955
6744.46	5.32252	6729.82	5.65875	16955.5	6.35538	32350	6.10392	32230.1	6.8555	37247	6.63105	47438.4	5.34953	48724.9	5.84502	47467.8	6.15887	-3489.8	-1.92878	-3474.96	-3.621
6594.04	5.38958	6579.39	5.82267	16790.5	6.3144	32200.5	6.08716	32081	6.83688	37112.5	6.59007	47288.9	5.37747	48575.2	5.81708	47318	6.08437	-3655.87	-2.22122	-3625.8	-4.0848
6413.63	5.36908	6429.19	5.85433	16656	6.40196	32051.6	6.00148	31931.5	6.81452	36962.1	6.49507	47124.7	5.28621	48425.3	5.89904	47168.7	6.16633	-3791.5	-2.20818	-3776.5	-4.20028
6278.12	5.34114	6263.93	5.81521	16491	6.35352	31902.1	6.10766	31766.8	6.8052	36812.3	6.69251	46974.9	5.37747	48276.1	5.96238	47019.2	6.13093	-3941.75	-2.27896	-3926.96	-4.2301
6128.54	5.4082	6113.61	5.75189	16355.8	6.44106	31722.4	6.12814	31631.7	6.90766	36647.3	6.68507	46825.2	5.46875	48126.5	5.95492	46869.5	6.13653	-4107.42	-2.34601	-4092.46	-4.24126
5993.47	5.38398	5964.04	5.75189	16205.6	6.42616	31602.3	6.10206	31482.3	6.96354	36512.5	6.68135	46690.3	5.50599	47961.4	6.02198	46719.4	6.08995	-4257.56	-2.40003	-4242.72	-4.2748
5843.69	5.32252	5829.39	5.81893	16041.2	6.48764	31437.4	6.15236	31332.3	6.9356	36363.2	6.66831	46540.4	5.60845	47811.9	6.03874	46555	6.05085	-4393	-2.46895	-4377.79	-4.29528
5693.8	5.3281	5679.67	5.76865	15906.1	6.45784	31287.7	6.24734	31182.4	6.99148	36198.7	6.77633	46391.1	5.61403	47677.5	6.0462	46420	6.16447	-4543.36	-2.44101	-4543.48	-4.27852
5528.53	5.35418	5529.55	5.71091	15757.3	6.54352	31137.7	6.22686	31032.9	6.92814	36049	6.74281	46226.4	5.50599	47512.4	6.076	46270.6	6.20545	-4693.29	-2.42238	-4678.35	-4.299
5393.97	5.35604	5379.34	5.79845	15606.3	6.64596	31003.1	6.21568	30883.1	6.98216	35914.5	6.69251	46091.8	5.53393	47378.1	6.13932	46121.6	6.27809	-4858.29	-2.46895	-4828.66	-4.38282
5243.57	5.4585	5214.15	5.80217	15457	6.56772	30853.6	6.25108	30718.2	6.88716	35764.4	6.73349	45942.2	5.61031	47228.5	6.0611	45971.7	6.23151	-4993.16	-2.55277	-4993.47	-4.43126
5078.77	5.44918	5079.2	5.83197	15306.2	6.53978	30703.3	6.33116	30583.5	6.91324	35614.6	6.80801	45792.8	5.61775	47079.1	6.11138	45821.9	6.27437	-5158.54	-2.56581	-5143.55	-4.45734
4943.65	5.51624	4929.12	5.77423	15156.5	6.57518	30553.5	6.26412	30433.6	6.86482	35450.1	6.77633	45642.4	5.61775	46929.2	6.11138	45656.7	6.27809	-5293.33	-2.66825	-5278.65	-4.40518
4764.51	5.45476	4779.16	5.85247	14991.2	6.62174	30403.6	6.22872	30283.4	6.87972	35300.7	6.71301	45492.2	5.53767	46779.3	6.12814	45521.8	6.22593	-5443.52	-2.64031	-5443.78	-4.50948
4629.15	5.3281	4614.72	5.91765	14856.3	6.56214	30253.6	6.19892	30118.9	6.89834	35151.5	6.74281	45342.8	5.51531	46614.9	6.13746	45372.1	6.29299	-5593.88	-2.61796	-5579.16	-4.44802
4479.07	5.35046	4479.78	5.88413	14706.5	6.5342	30103.7	6.1896	29984	6.92256	35016.5	6.80801	45178.2	5.63265	46479.9	6.19334	45222.6	6.39915	-5744.13	-2.61796	-5728.94	-4.38282
4344.64	5.4082	4329.91	5.85061	14556.4	6.6143	29954.1	6.38704	29834.2	6.9449	34866.8	6.79683	45043.6	5.59541	46330.4	6.2455	45058.1	6.35259	-5894.02	-2.59375	-5879.16	-4.4741
4194.2	5.42682	4180.11	5.79099	14407.2	6.60684	29789.7	6.35724	29684.7	6.92628	34717.2	6.78007	44894.4	5.68295	46180.8	6.23804	44923.5	6.31907	-6058.75	-2.6161	-6029.06	-4.40704
4044.65	5.44732	4029.87	5.82825	14257.3	6.54724	29654.6	6.42616	29534.7	6.8853	34567.6	6.86575	44729.4	5.68853	46031.5	6.21384	44773.7	6.34701	-6194.2	-2.66825	-6178.85	-4.40146
3894.58	5.40262	3879.66	5.83011	14106.7	6.58076	29504.8	6.4243	29369.7	6.98774	34417.7	6.91977	44594.6	5.70717	45882	6.2455	44624	6.46621	-6343.7	-2.71482	-6328.95	-4.52812
3744.94	5.42124	3715.27	5.91579	13957.3	6.64782	29354.9	6.46528	29234.8	6.97284	34268.2	6.88809	44429.6	5.67549	45732	6.26412	44474.3	6.42897	-6494.06	-2.73903	-6479.35	-4.47782
3595.01	5.46966	3580.35	5.85247	13791.8	6.6441	29190	6.45596	29084.8	7.16098	34118.9	6.95887	44294.9	5.71275	45566.9	6.2697	44324.5	6.54071	-6644.94	-2.74462	-6630.04	-4.35862
3444.86	5.55724	3430.37	5.70905	13657.3	6.59008	29054.7	6.39078	28934.7	7.0902	33969.2	6.93839	44145.2	5.78729	45432.2	6.29764	44175	6.46063	-6795.1	-2.73531	-6779.91	-4.38282
3280.09	5.41378	3280.28	5.71463	13492.9	6.5845	28904.7	6.36842	28785.2	7.1144	33804.5	6.91231	43996.3	5.83571	45282.1	6.2548	44025.3	6.43269	-6945.22	-2.6012	-6945.24	-4.33626
3144.51	5.3635	3129.87	5.85247	13357.5	6.62548	28755.5	6.41126	28620.6	7.04362	33669.7	6.97565	43846.5	5.74441	45118.2	6.19706	43876.1	6.52023	-7109.86	-2.55463	-7110.07	-4.31204
2979.06	5.36536	2979.73	5.93443	13192.8	6.68508	28575.7	6.47086	28485.6	7.04922	33520.3	7.02221	43696.8	5.86179	44983	6.19892	43711.2	6.49229	-7245.04	-2.45032	-7259.86	-4.43498
2829.11	5.41192	2829.72	5.88971	13058.2	6.68322	28455.7	6.53048	28320.3	7.06784	33355.1	6.99613	43547	5.90835	44833.7	6.2697	43576.5	6.55563	-7410.06	-2.55091	-7395.1	-4.43498
2679.4	5.48644	2680.02	5.99031	12878	6.71302	28290.4	6.52302	28185	7.07902	33220.7	6.93467	43397.9	5.80033	44683.8	6.33862	43427.1	6.61523	-7544.72	-2.56953	-7530.1	-4.41822
2529.55	5.44172	2514.96	5.88227	12758.1	6.66086	28140.3	6.50066	28020.1	7.23548	33056.3	6.92349	43232.8	5.78729	44519.1	6.30696	43262.6	6.49601	-7709.87	-2.59561	-7695.23	-4.31764
2364.39	5.40262	2364.89	5.94187	12593.5	6.71302	28005	6.56772	27884.9	7.17214	32921.4	6.95887	43098.4	5.82081	44384.4	6.31256	43127.7	6.63199	-7860.21	-2.536	-7830.36	-4.2748
2244.3	5.43614	2229.26	5.85991	12458.6	6.62174	27840	6.59194	27735	7.1796	32756.8	7.05387	42948.9	5.78357	44219.6	6.36284	42978.1	6.65061	-7995.26	-2.50993	-8010.56	-4.31764
2078.16	5.4734	2078.52	5.86177	12308.6	6.5994	27705.5	6.6683	27585.3	7.14234	32621.7	7.11907	42799.3	5.83757	44084.9	6.34608	42828.6	6.59847	-8145	-2.49689	-8130.2	-4.30646
1928.04	5.53114	1912.9	5.88971	12159.3	6.72232	27555.8	6.6236	27435.7	7.14794	32472	6.95329	42649.8	5.79287	43935.6	6.39636	42679.1	6.62453	-8294.86	-2.53228	-8295.27	-4.2599
1777.65	5.4529	1777.72	5.91393	12009.4	6.7186	27390.9	6.70928	27285.6	7.22616	32321.9	7.06691	42485.1	5.82453	43786	6.37774	42529.8	6.65621	-8444.91	-2.45405	-8429.94	-4.23754
1627.5	5.49388	1628.05	5.90463	11843.5	6.72606	27256.2	6.5789	27135.9	7.3342	32172.3	7.16005	42350.3	5.91209	43621.6	6.4746	42379.4	6.60963	-8609.59	-2.50993	-8610.03	-4.22636
1477.97	5.44918	1477.86	5.86551	11694.6	6.64224	27091	6.6739	26970.8	7.25596	32023	7.05573	42200.4	5.88041	43471.6	6.44666	42214.9	6.60591	-8744.71	-2.45032	-8730.21	-4.33998
1327.57	5.45662	1312.92	5.87295	11544.1	6.66086	26941.2	6.61988	26835.6	7.25224	31873.4	7.06133	42035.7	5.91581	43337.2	6.56588	42065.4	6.57797	-8909.79	-2.39444	-8879.78	-4.28038
1176.99	5.53862	1177.13	5.80963	11410	6.6441	26806.1	6.67204	26671.1	7.2392	31708.8	7.10231	41901.2	6.04619	43187.6	6.53234	41915.5	6.67483	-9044.88	-2.24729	-9044.94	-4.33998
1026.75	5.52928	1027.07	5.79473	11230	6.61988	26641.2	6.66086	26536.8	7.29322	31558.9	7.14701	41752	5.96051	43038	6.4895	41766.4	6.69719	-9194.45	-2.31621	-9194.8	-4.30646
876.692	5.53114	876.613	5.89345	11094.6	6.69626	26506.6	6.67576	26371.7	7.32488	31424.1	7.21033	41601.9	5.96423	42888.2	6.55656	41631.3	6.63385	-9359.43	-2.3665	-9329.51	-4.29714
725.903	5.4585	726.376	5.94559	10959.8	6.67948	26341.8	6.84154	26236.3	7.2895	31274.3	7.13397	41452.6	6.03129	42738.9	6.5789	41482.2	6.61523	-9494.49	-2.25288	-9479.73	-4.25244
576.082	5.49574	576.351	5.97353	10809.7	6.72978	26207	6.8583	26086.9	7.33978	31124.4	7.12837	41287.1	5.98287	42589.3	6.4746	41332	6.75865	-9644.52	-2.19141	-9629.45	-4.33068
425.942	5.41752	411.532	5.80031	10659.3	6.7391	26057	6.7931	25937.1	7.2988	30974.6	7.12651	41152.3	6.02943	42424.8	6.5044	41181.7	6.79963	-9794.5	-2.17279	-9779.53	-4.27106
276.178	5.48644	261.6	5.80403	10509.2	6.7186	25907.4	6.78938	25787.1	7.32488	30810.4	7.12093	41002.5	6.06295	42289.7	6.55096	41031.9	6.74747	-9944.24	-2.18582	-9929.93	-4.38842
126.29	5.47526	126.571	5.82081	10344.5	6.7931	25757.5	6.83036	25622.6	7.44224	30675	7.11161	40852.9	6.05365	42125.2	6.51372	40882.2	6.61895	-10094.9	-2.11691	-10094.8	-4.26548
-23.8443	5.58332	-23.15	5.95119	10194.5	6.72046	25592.6	6.85084	25487.9	7.34724	30525.1	7.19543	40688.6	6.00895	41989.8	6.4243	40732.9	6.72885	-10244.8	-2.06289	-10230	-4.25244
-173.292	5.4734	-172.839	5.94559	10030.2	6.69812	25458	6.84712	25323.6	7.31184	30375.3	7.15631	40554	5.95307	41841.2	6.41872	40583.3	6.85365	-10409.2	-2.10573	-10379.5	-4.27106
-323.012	5.40448	-322.807	5.91393	9910.42	6.72606	25308	6.85644	25188.3	7.33234	30210.5	7.22709	40404.3	6.07973	41676.4	6.5938	40433.6	6.91697	-10544.1	-2.0722	-10529.3	-4.20402
-472.653	5.42496	-486.587	5.86177	9744.91	6.73164	25128.2	6.80056	25038.1	7.33048	30075.8	7.16563	40254.1	6.17285	41541.8	6.6795	40283.9	6.89649	-10694.4	-1.95672	-10679.1	-4.15744
-621.265	5.4436	-620.837	5.75375	9610.26	6.82478	24993.2	6.79684	24888.1	7.41988	29911.1	7.07063	40104.5	6.04061	41376.8	6.7186	40134.5	6.79403	-10844.8	-1.9325	-10830.2	-4.2096
-770.409	5.39144	-770.069	5.87295	9460.59	6.77262	24858.3	6.75026	24737.7	7.44224	29776.2	7.28671	39954.9	6.08159	41226.6	6.71674	39984.2	6.83501	-10995	-1.99025	-10995	-4.20402
-919.648	5.4734	-919.239	5.88227	9280.26	6.80614	24708.5	6.7689	24588.1	7.28578	29626.2	7.26807	39805.4	5.97541	41091.7	6.66272	39834.4	6.86855	-11160.5	-1.91388	-11130.3	-4.19656
-1068.64	5.41192	-1097.97	5.82081	9160.79	6.75026	24558.8	6.80986	24424.3	7.2839	29461.3	7.21779	39655.9	6.09649	40941.9	6.58264	39685.1	6.87785	-11295.4	-1.7779	-11280.5	-4.1351
-1217.68	5.49574	-1217.18	5.90463	8995.92	6.83036	24408.9	6.89928	24289.1	7.36586	29311.4	7.28485	39506.3	6.18589	40792.5	6.57146	39536	6.81267	-11445.1	-1.73134	-11430.2	-4.13324
-1366.55	5.4883	-1366.4	5.84875	8846.09	6.84898	24259.3	6.92348	24139.3	7.38262	29176.5	7.24199	39341.5	6.13933	40643.1	6.64968	39386.2	6.90579	-11594.9	-1.68291	-11595.3	-4.19842
-1515.83	5.4883	-1514.85	5.79473	8696.15	6.87506	24109.3	6.91604	23989.1	7.3342	29011.4	7.26807	39207.1	6.21011	40493.7	6.58264	39236.6	6.93001	-11759.7	-1.80212	-11730.1	-4.03265
-1663.93	5.51064	-1663.64	5.79473	8546.36	6.82292	23943.8	6.90486	23838.4	7.43292	28861.7	7.19915	39058	6.21383	40343.7	6.60312	39072	6.84805	-11895.1	-1.74065	-11880	-3.92275
-1813.17	5.5125	-1827.82	5.89159	8396.44	6.83968	23808.7	6.9775	23673.5	7.47948	28712.2	7.20103	38908.2	6.09277	40193.8	6.67204	38937.5	6.80521	-12045.1	-1.69408	-12030.2	-3.95069
-1977.11	5.49202	-1961.61	5.84315	8246.23	6.8881	23658.5	6.92536	23538.4	7.38262	28577.6	7.24387	38758.7	6.14305	40029.2	6.81546	38787.7	6.87041	-12195.2	-1.61958	-12180.3	-4.01589
-2111.45	5.41752	-2110.56	5.93255	8097.17	6.9533	23508.3	6.99614	23373.6	7.43478	28427.4	7.22151	38609	6.19521	39879.3	6.85086	38638.4	6.86481	-12344.9	-1.51154	-12330.3	-4.04383
-2260.46	5.5125	-2259.91	5.98099	7947.07	6.83408	23343.7	6.89928	23239	7.50184	28276.9	7.28671	38459.6	6.16541	39730.1	6.75214	38489	6.84991	-12494.7	-1.59536	-12480.3	-3.98421
-2409.57	5.54792	-2424.54	5.86365	7812.27	6.86762	23209.4	7.02966	23089.3	7.51302	28111.6	7.30161	38309.8	6.25667	39595.7	6.7186	38339.4	6.79777	-12644.7	-1.42214	-12630.1	-3.97118
-2558.88	5.52554	-2573.71	5.88599	7662.47	6.82664	23059.2	6.97378	22924.2	7.5335	27976.8	7.39847	38145.5	6.18589	39446.2	6.83036	38189.8	6.83129	-12794.7	-1.47429	-12795.1	-3.87991
-2707.84	5.5181	-2722.48	5.85247	7497.31	6.81546	22909.6	7.05388	22789.1	7.4888	27811.6	7.44875	38010.4	6.15795	39280.9	6.86762	38040.2	6.92069	-12945	-1.45753	-12945.1	-3.94324
-2857.05	5.4436	-2856.98	5.80589	7362	6.77262	22759.5	7.06506	22639.5	7.52792	27677.3	7.46737	37860.8	6.18961	39147	6.78008	37875.3	6.98775	-13109	-1.36439	-13079.4	-4.01215
-3007.29	5.50134	-3006.35	5.79099	7212.17	6.8583	22609.5	7.07622	22489.6	7.46086	27512.4	7.37797	37711	6.19893	38997.2	6.86016	37740.9	7.00265	-13244.5	-1.27126	-13229.5	-3.89294
-3157.36	5.59822	-3156.8	5.78169	7047.42	6.85086	22459.5	7.0427	22339.6	7.459	27377.5	7.41895	37546.5	6.26227	38832.8	6.86204	37590.7	6.97471	-13394.4	-1.22469	-13379.5	-3.89667
-3307.81	5.58146	-3307.41	5.86737	6912.59	6.87506	22309.8	7.0576	22190.1	7.52978	27227.4	7.44503	37397.3	6.25667	38697.9	6.82664	37441	6.98031	-13544.1	-1.25264	-13544.4	-3.87245
-3458.75	5.34114	-3457.98	5.86177	6747.6	6.93094	22145.3	7.0427	22040.2	7.5782	27062.6	7.36679	37247.5	6.36843	38548.9	6.81732	37291.7	7.03619	-13708.9	-1.21538	-13693.8	-3.82403
-3624.61	5.49948	-3624.3	5.78727	6597.57	6.83036	22010.4	7.09112	21875.2	7.65458	26927.4	7.39101	37112.9	6.32373	38398.9	6.84154	37127.3	7.04363	-13843.5	-1.16881	-13828.9	-3.75883
-3760.33	5.40634	-3759.8	5.85991	6446.89	6.80802	21845.4	7.13396	21740.2	7.63408	26777.8	7.36493	36947.3	6.30323	38249.3	6.93094	36991.9	7.17775	-13993.7	-1.14274	-13979.1	-3.78305
-3911.05	5.44918	-3910.28	5.93069	6296.68	6.7987	21710.7	7.11534	21576.1	7.59124	26613.1	7.40033	36812.4	6.31441	38099.6	6.95144	36842	7.20941	-14159	-1.15205	-14144.1	-3.76815
-4061.18	5.44546	-4075.65	5.81893	6161.86	6.80242	21560.9	7.16936	21441.3	7.55958	26463.7	7.42081	36663	6.17099	37950.1	6.8937	36676.9	7.21499	-14293.8	-1.16323	-14279.3	-3.6508
-4211.49	5.42124	-4226.1	5.77609	6011.92	6.88624	21411.2	7.17494	21276.1	7.60242	26328.9	7.48973	36498	6.26971	37785.2	6.94772	36542.4	7.14049	-14459	-0.97882	-14459.1	-3.66011
-4361.56	5.4082	-4361.15	5.90089	5861.96	6.86948	21261	7.15818	21126.7	7.68066	26163.3	7.48787	36363.6	6.33491	37650.4	6.98496	36378.1	7.14981	-14593.9	-1.02725	-14579.3	-3.6955
-4512.3	5.34674	-4511.52	5.91579	5711.84	6.85458	21082	7.17868	20977.4	7.6732	26014.1	7.54375	36214.1	6.30323	37485.8	6.98124	36213.6	7.16843	-14758.6	-1.01794	-14743.8	-3.56512
-4662.14	5.41006	-4661.8	5.91579	5532.06	6.91046	20961.9	7.19916	20842	7.68066	25878.9	7.41337	36064.4	6.42245	37351.4	6.93094	36093.7	7.12745	-14893.4	-1.02353	-14893.7	-3.57816
-4827	5.38026	-4811.81	5.87481	5396.85	6.83596	20797.2	7.30906	20677	7.5782	25714.4	7.42827	35914.7	6.42431	37201.8	6.94398	35943.9	7.18891	-15043.2	-0.99	-15043.5	-3.54835
-4962	5.38958	-4976.68	5.88971	5262.24	6.88066	20661.9	7.1824	20542.2	7.55586	25564.6	7.51581	35764.8	6.31815	37052	6.99056	35779.1	7.13491	-15193.7	-1.01794	-15179	-3.49993
-5111.9	5.38958	-5111.81	5.88971	5111.76	6.93654	20482.3	7.17122	20377.1	7.67692	25414.7	7.42827	35615.1	6.38333	36886.5	7.1079	35644.5	7.15167	-15344.2	-0.85403	-15329.6	-3.58188
-5262.27	5.28154	-5276.96	5.80963	4946.71	6.9384	20332.1	7.20288	20241.8	7.7384	25279.6	7.42081	35465.3	6.37401	36751.8	7.17122	35479.8	7.05667	-15494.7	-0.92294	-15495	-3.55208
-5412.06	5.3188	-5412.47	5.88785	4812.55	7.02222	20197.3	7.22152	20092.2	7.608	25130.2	7.46179	35315.9	6.42059	36601.8	7.16006	35330.2	7.18519	-15644.6	-0.84658	-15629.6	-3.46267
-5562.56	5.40634	-5562.24	5.83011	4647.38	6.97006	20032.7	7.3668	19928	7.64898	24980.1	7.43199	35166.5	6.41127	36452.7	7.08742	35195.7	7.19637	-15794.6	-0.81305	-15779.6	-3.3863
-5728.29	5.41192	-5712.62	5.92697	4512.58	6.96634	19913.3	7.32582	19777.8	7.6229	24830.3	7.48973	35016.7	6.35353	36303.2	7.1377	35046	7.16471	-15944.1	-0.78883	-15929.5	-3.34346
-5878.06	5.3281	-5862.61	5.96609	4362.52	6.93654	19762.9	7.35748	19627.9	7.64526	24680	7.47297	34867.2	6.42989	36153.6	7.0427	34896.8	7.21127	-16124.2	-0.77021	-16079.8	-3.31366
-6012.79	5.33184	-6027.82	5.81521	4212.57	6.9328	19597.9	7.33886	19477.3	7.7477	24530.6	7.59591	34717.3	6.49881	36003.9	7.02036	34746.8	7.17775	-16244.6	-0.85961	-16244.3	-3.29503
-6177.92	5.31134	-6162.41	5.87481	4062.3	6.83596	19462.6	7.37426	19342.3	7.73466	24380.8	7.59217	34567.6	6.46343	35839	7.0278	34597.2	7.29137	-16424.6	-0.80373	-16379.8	-3.32297
-6312.76	5.25174	-6312.18	5.86551	3897.53	6.95702	19312.1	7.37426	19192.3	7.68624	24216.2	7.50835	34418	6.44667	35704.6	7.11348	34447.4	7.27273	-16559.8	-0.73854	-16530.2	-3.30621
-6463.16	5.25918	-6477.72	5.80031	3732.89	6.87692	19162.2	7.40032	19042.4	7.8427	24065.8	7.59031	34253.5	6.61617	35554.6	7.1079	34297.8	7.26343	-16695.2	-0.71805	-16695.3	-3.31739
-6628.74	5.26664	-6613.25	5.83757	3612.62	6.9086	18998.1	7.45248	18892.9	7.8576	23930.5	7.72815	34119.2	6.56587	35404.7	7.13398	34148.6	7.21499	-16844.9	-0.73854	-16844.9	-3.2168
-6763.89	5.00028	-6763.52	5.77423	3462.55	6.95144	18862.6	7.45062	18743	7.77192	23765	7.72257	33969.3	6.44667	35240.6	7.1228	33998.5	7.30067	-17010	-0.72737	-16995.1	-3.21494
-6929.21	4.67618	-6913.43	5.71835	3297.6	6.99242	18713.4	7.35376	18578.1	7.67506	23630	7.68345	33819.6	6.39823	35106	7.12466	33849.1	7.28205	-17144.9	-0.63051	-17145.3	-3.17769
-7063.69	3.83054	-7063.29	5.72021	3147.52	7.01848	18563.2	7.34444	18442.5	7.798	23465.9	7.63315	33669.6	6.47647	34956.2	7.06878	33699.6	7.24293	-17294.9	-0.64355	-17295.2	-3.01005
-7213.69	3.10038	-7213.43	5.71277	2982.41	7.02966	18398.2	7.43386	18292.8	7.9526	23315.5	7.64061	33520	6.48391	34806.6	7.11348	33549.6	7.30813	-17460.2	-0.63051	-17445.3	-3.04916
-7364.35	1.5432	-7363.16	5.70159	2862.27	6.95144	18263.6	7.3966	18142.8	7.92652	23181	7.60707	33370.4	6.47647	34656.9	7.12466	33399.9	7.31371	-17595.6	-0.59139	-17595.5	-3.05661
-7513.6	-1.73693	-7528.27	5.66807	2712.81	6.9384	18098.2	7.4469	17993.6	7.75144	23031	7.62197	33221	6.48577	34507.1	7.2029	33250.8	7.30067	-17760.6	-0.61561	-17760.6	-3.02122
-7679.19	-2.90668	-7678.49	5.55817	2548.02	6.90486	17933.7	7.43944	17828.7	7.7831	22880.9	7.70953	33071.3	6.48577	34357.6	7.11348	33100.6	7.37519	-17895.2	-0.62492	-17910.7	-3.01377
-7814.16	-3.12089	-7813.74	5.47805	2412.97	6.90486	17799.1	7.43386	17693.7	7.82222	22716	7.69089	32906.9	6.47461	34208.5	7.2029	32951.1	7.33793	-18045.1	-0.65472	-18045.7	-3.00632
-7963.97	-3.14324	-7963.81	5.23217	2247.17	6.85272	17634	7.45248	17544.1	7.7533	22566.4	7.71883	32772.3	6.59753	34058.9	7.22524	32802	7.28577	-18194.9	-0.52434	-18195.4	-3.00446
-8114.11	-3.16	-8128.86	3.86127	2081.74	6.94398	17514.7	7.4711	17394	7.82408	22431.4	7.65365	32591.9	6.58449	33893.8	7.27554	32651.8	7.33421	-18345.9	-0.53924	-18345.5	-2.89643
-8263.76	-3.27735	-8263.26	2.39723	1946.25	6.96262	17334.2	7.44316	17244.1	7.82594	22266.3	7.67599	32456.6	6.55469	33759.3	7.26994	32501.4	7.32675	-18511.2	-0.52993	-18495.6	-2.88525
-8428.91	-3.54371	-8413.55	1.71921	1795.73	6.95888	17214.2	7.43758	17093.9	7.96004	22117.3	7.70579	32307.2	6.58077	33609.4	7.30534	32336.9	7.24107	-18661	-0.55787	-18646	-2.85358
-8578.89	-3.55488	-8563.59	1.38207	1660.86	6.96074	17064.3	7.51768	16944.1	7.9023	21966.9	7.73561	32172.4	6.58263	33459.8	7.31838	32202.1	7.29137	-18795.8	-0.61188	-18795.9	-2.81819
-8728.05	-3.59959	-8713.33	-0.05403	1510.93	6.97564	16914.7	7.51022	16794.4	7.87622	21817.5	7.71325	32008.2	6.53793	33295.2	7.29976	32052.8	7.37145	-18946.4	-0.57649	-18946.4	-2.8629
-8863.56	-3.78399	-8863.42	-3.17398	1345.83	6.9086	16750.2	7.5214	16644.9	7.82594	21682.6	7.74863	31873.4	6.60871	33160.6	7.24388	31888.1	7.36587	-19096.1	-0.60257	-19095.5	-2.76045
-9013.89	-3.97398	-9028.45	-4.19099	1210.43	6.87506	16615	7.55678	16494.8	7.86878	21533.1	7.67227	31708.8	6.57519	33011	7.22524	31753.4	7.34911	-19246.3	-0.53924	-19246.1	-2.73065
-9163.43	-3.98143	-9178.37	-4.39775	1044.81	6.9328	16465	7.5214	16345.6	7.84642	21382.7	7.78961	31574.4	6.65715	32861.4	7.24946	31588.7	7.36587	-19396	-0.47777	-19396	-2.69153
-9313.06	-3.87153	-9312.92	-4.33441	909.634	6.99986	16315.2	7.64248	16179.8	7.87996	21218.6	7.73747	31424.3	6.66459	32711.4	7.25504	31438.8	7.47017	-19546.3	-0.5262	-19546.4	-2.63565
-9463.48	-3.89761	-9477.68	-4.31393	744.526	6.98124	16135.4	7.61266	16030.1	7.93956	21083.5	7.68903	31259.2	6.55097	32561.4	7.28672	31304.4	7.50929	-19696.3	-0.58394	-19697	-2.55928
-9628.27	-4.21426	-9627.99	-4.37539	609.042	7.03152	16015.3	7.5866	15880.2	8.00662	20918.4	7.72629	31124.7	6.69253	32411.6	7.30162	31139.1	7.51115	-19861.9	-0.46846	-19847.3	-2.43262
-9763.28	-4.28878	-9777.87	-4.48529	459.024	7.02408	15865.5	7.53072	15731	7.94514	20784.2	7.80451	30974.9	6.72793	32261.9	7.33886	31004.2	7.49253	-19997.4	-0.39395	-19997.1	-2.38978
-9913.58	-4.3968	-9913.21	-4.51137	279.008	6.97564	15685.6	7.51022	15595.7	8.02152	20618.8	7.86599	30825.4	6.67949	32112.3	7.32956	30854.6	7.59125	-20147.1	-0.54296	-20147	-2.44008
-10063.6	-4.55514	-10093.2	-4.74233	144.524	6.97938	15565.8	7.51208	15430.8	7.94142	20483.6	7.78961	30675.6	6.75773	31962.4	7.26808	30705.4	7.49811	-20312	-0.54483	-20297.1	-2.41214
-10228.5	-4.57004	-10213.6	-4.81871	-5.54764	7.00358	15401.3	7.57356	15280.5	8.02338	20318.6	7.75237	30525.3	6.74841	31813.3	7.27554	30554.9	7.55213	-20447.2	-0.45915	-20447.3	-2.33577
-10378.1	-4.66876	-10377.9	-4.84291	-140.233	6.9328	15266	7.58472	15130.5	8.05876	20169.2	7.74677	30376	6.75027	31663.4	7.3128	30404.8	7.55959	-20597.4	-0.47963	-20597.4	-2.29106
-10513.2	-4.76748	-10513	-4.98261	-289.98	6.8434	15115.5	7.62012	14995.4	8.05318	20034.5	7.79335	30225.9	6.77263	31513.7	7.35936	30255.2	7.60057	-20747.2	-0.54855	-20747.9	-2.2296
-10663.3	-4.81404	-10662.7	-5.04967	-439.775	6.9328	14949.8	7.65364	14845.3	8.17984	19869.9	7.79335	30060.6	6.78007	31363.8	7.35564	30105.3	7.52605	-20897.6	-0.49267	-20912.9	-2.16068
-10828.7	-4.78238	-10813.3	-5.00683	-588.622	7.0334	14800.6	7.66668	14695.6	8.0923	19720.2	7.84923	29911.1	6.79497	31198.9	7.48602	29940.7	7.57077	-21062.3	-0.38464	-21048.3	-2.13087
-10978.9	-4.68366	-10963.5	-5.05711	-737.576	6.9086	14650.6	7.6015	14545.8	8.09416	19584.1	7.84549	29776.6	6.83781	31064.2	7.44876	29806.1	7.52419	-21212.8	-0.41444	-21197.6	-2.07313
-11114	-4.62778	-11114.2	-5.11113	-886.584	6.8881	14515.8	7.64806	14395.7	7.9973	19434	7.82315	29611.7	6.93467	30914.9	7.40406	29626.3	7.57263	-21362.4	-0.45169	-21347.8	-2.10293
-11264.2	-4.73394	-11263.9	-5.07203	-1035.92	6.84898	14351.3	7.65364	14231.5	8.00662	19269.3	7.78961	29476.3	6.89557	30764.6	7.40592	29491.3	7.54841	-21497.7	-0.42189	-21497.7	-2.04706
-11428.9	-4.76748	-11413.9	-4.98821	-1184.9	6.88066	14186.2	7.5959	14096.2	8.0718	19134.1	7.84363	29326.8	6.73909	30614.8	7.44132	29356.3	7.58753	-21647.2	-0.3716	-21648.2	-1.91667
-11563.6	-4.73208	-11563.6	-4.96027	-1348.83	7.02594	14036.5	7.67786	13931.3	8.11838	18985	7.89021	29176.8	6.72047	30465.1	7.41338	29191.6	7.54095	-21812.7	-0.40513	-21798.2	-1.9502
-11713.6	-4.77306	-11728.8	-5.00869	-1497.3	7.0427	13901	7.64992	13796.5	8.14632	18834.7	7.85853	29026.8	6.76703	30315.3	7.33328	29056.2	7.60987	-21947.3	-0.42189	-21947.9	-1.86638
-11878.8	-4.76934	-11863.4	-5.08319	-1646.68	7.09858	13736.5	7.6611	13631.7	8.06622	18684.6	7.91255	28861.9	6.77263	30165.3	7.42082	28891.8	7.60057	-22097.8	-0.44797	-22098	-1.88314
-12013.8	-4.76374	-12013.7	-4.99751	-1795.41	6.998	13601.7	7.6313	13496.9	8.04386	18535.2	7.87343	28697.1	6.90301	30015.4	7.45062	28756.7	7.60429	-22248.1	-0.47963	-22262.9	-1.80305
-12179.2	-4.76562	-12163.6	-4.99007	-1943.98	6.85272	13451.9	7.70952	13347	8.11838	18369.9	7.77285	28562.5	6.77821	29865.4	7.29976	28606.9	7.56145	-22398	-0.49081	-22412.8	-1.67639
-12314	-4.76374	-12328.8	-5.11299	-2093.51	7.00918	13302.1	7.7505	13182.2	8.1668	18234.3	7.77471	28427.6	6.79311	29700.9	7.3668	28457.2	7.55773	-22562.8	-0.50757	-22547.9	-1.64472
-12463.8	-4.7358	-12463.3	-5.05525	-2242.84	6.92722	13152	7.65924	13047	8.02896	18084.8	7.79521	28277.4	6.86949	29566.4	7.40406	28306.8	7.65271	-22712.6	-0.47032	-22698.1	-1.59257
-12613.6	-4.79914	-12613.7	-5.01241	-2391.95	6.84898	13002.6	7.771	12897.1	7.9973	17935.4	7.81569	28126.9	6.85645	29401	7.46552	28156.2	7.68065	-22877.9	-0.43307	-22848.1	-1.59815
-12778.6	-4.68738	-12763.2	-5.05525	-2541.22	6.86762	12852.2	7.88088	12732.3	8.09788	17786.2	7.91069	27962.1	6.80801	29265.9	7.56798	27991.6	7.60429	-22998.2	-0.44052	-22998.4	-1.5758
-12913.8	-4.70228	-12913.3	-5.08133	-2690.17	6.89742	12687	7.81384	12582.3	8.07366	17635.3	7.89765	27827.2	6.87507	29101.2	7.49346	27841.4	7.60243	-23163.2	-0.48709	-23148.7	-1.60002
-13063.4	-4.62032	-13062.9	-5.22849	-2839.3	6.9235	12552.2	7.76168	12433	8.0476	17485.6	7.94981	27677.4	6.86949	28966.5	7.40406	27706.6	7.53909	-23298.4	-0.37533	-23298.6	-1.56463
-13213.3	-4.60542	-13212.8	-5.15397	-2989.25	6.96074	12403.1	7.74678	12282.9	8.08112	17335.9	7.97775	27527.5	6.89743	28816.8	7.3724	27557.2	7.57635	-23449	-0.42748	-23448.2	-1.46404
-13362.9	-4.6818	-13363.1	-5.01427	-3154.19	6.99614	12253.2	7.73746	12133.4	8.08298	17185.9	8.01313	27377.8	6.97193	28666.8	7.46366	27407.3	7.65085	-23598.1	-0.43307	-23598.3	-1.42307
-13513.2	-4.67248	-13512.7	-5.04967	-3289.6	7.00732	12103.3	7.73374	11998.3	8.17426	17021	7.95725	27227.8	6.96821	28516.9	7.47856	27257.2	7.72163	-23748.4	-0.44611	-23763.4	-1.40258
-13677.9	-4.68366	-13692.3	-5.07203	-3440.5	6.8937	11953	7.71512	11833.5	8.06994	16871.6	7.91069	27062.9	6.98683	28352.1	7.44132	27107.4	7.53723	-23914	-0.52248	-23899.1	-1.32807
-13812.8	-4.68738	-13812.4	-5.30299	-3591.69	6.91976	11803.2	7.60522	11698.4	8.06436	16736.3	7.90137	26928	6.96447	28216.5	7.43386	26942.8	7.57635	-24064.7	-0.42189	-24049.9	-1.26288
-13962.7	-4.68738	-13962.3	-5.28437	-3741.9	6.91418	11653.5	7.66482	11533.4	8.06994	16587	7.85481	26777.7	6.99429	28036.5	7.54934	26807.5	7.61919	-24199.8	-0.37533	-24214.7	-1.27033
-14112.7	-4.61288	-14112.4	-5.28437	-3892.73	6.9179	11503	7.75422	11384	8.1016	16436.8	7.91441	26628.2	7.02223	27901	7.53072	26657.8	7.71233	-24379.7	-0.36229	-24350.1	-1.24053
-14292.7	-4.62218	-14262.7	-5.25643	-4042.94	6.9086	11354.2	7.67228	11234.3	8.15748	16287	7.95725	26463.5	7.02035	27751.5	7.59218	26493.4	7.74957	-24514.3	-0.37905	-24499.3	-1.18278
-14412.8	-4.58866	-14412.8	-5.28063	-4193.76	6.998	11204.4	7.73374	11099.3	8.07366	16136.8	8.00569	26328.9	6.82105	27617.1	7.58288	26358.3	7.74771	-24649.7	-0.34739	-24664.6	-1.10827
-14563	-4.64082	-14562.7	-5.22289	-4358.66	6.9179	11054.4	7.7952	10948.9	7.98612	15971.6	7.93491	26178.6	6.97751	27467.3	7.56612	26208.1	7.71977	-24800	-0.29896	-24799.8	-1.17347
-14727.3	-4.5663	-14712.4	-5.25269	-4493.78	6.91418	10903.5	7.71512	10783.5	8.09416	15837	7.97589	26029	6.98311	27317.3	7.66296	26058.6	7.66017	-24949.3	-0.2766	-24950	-1.10641
-14862.2	-4.63708	-14862.1	-5.33651	-4643.85	6.88624	10753.6	7.70766	10633.3	8.1519	15687.3	8.06157	25864.3	6.99987	27167.2	7.67228	25908.8	7.66575	-25100.2	-0.27287	-25100.1	-1.13621
-15012.6	-4.58308	-15027.1	-5.30299	-4794.44	6.88624	10603.8	7.68904	10498.4	8.13328	15522.7	8.04107	25714.3	6.97379	27017.4	7.64992	25743.5	7.80731	-25250.1	-0.33621	-25250.2	-1.1772
-15162.8	-4.6464	-15162.4	-5.17819	-4943.94	6.94584	10453.2	7.75796	10333.6	8.23014	15372.7	7.88275	25579.6	6.97007	26867.2	7.67414	25608.9	7.76447	-25399.8	-0.26356	-25400.3	-1.07475
-15313.6	-4.5663	-15312.7	-5.18937	-5093.98	7.04456	10304	7.73188	10199.1	8.16122	15222.4	8.00941	25429.8	7.09113	26717.4	7.62012	25444.6	7.69929	-25550	-0.36974	-25550.1	-0.94436
-15478.3	-4.57562	-15463	-5.24153	-5243.93	6.89182	10154.1	7.70394	10034	8.19846	15086.8	8.08951	25280.1	7.03525	26552.8	7.5866	25309.4	7.74957	-25700.3	-0.36229	-25700.5	-1.02259
-15613.5	-4.61102	-15628.5	-5.20427	-5394.18	6.96448	10004.6	7.66668	9884.03	8.25248	14936.6	8.02059	25130.5	7.01291	26418	7.5717	25159.8	7.75143	-25849.7	-0.36415	-25850	-0.99465
-15763.1	-4.62218	-15763.2	-5.23221	-5544.72	6.90114	9854.74	7.74306	9749.87	8.24504	14787	8.10067	24980	6.97379	26268.4	7.5512	25009.7	7.85389	-26000.3	-0.34739	-26000.3	-0.92015
-15928.3	-4.59798	-15913	-5.20427	-5694.61	6.94212	9704.56	7.80638	9584.56	8.1873	14637.6	8.09509	24815.4	7.00173	26103.2	7.58288	24860	7.96751	-26164.6	-0.36788	-26150.1	-0.89407
-16063.6	-4.59798	-16062.8	-5.21545	-5845.08	6.9179	9538.89	7.81756	9449.26	8.23572	14472.5	8.07273	24665.3	7.06319	25968.8	7.6313	24694.9	7.80359	-26315.2	-0.35297	-26315.2	-0.95926
-16213.2	-4.61474	-16213.1	-5.18191	-5994.79	6.94026	9404.5	7.74306	9299.57	8.2916	14337.8	7.97961	24515.7	7.05575	25818.5	7.56052	24559.7	7.71047	-26450.2	-0.33435	-26450.4	-0.94809
-16378.7	-4.4769	-16363.2	-5.18937	-6144.6	6.88624	9254.77	7.72442	9149.77	8.19474	14173	8.07087	24381.1	7.11349	25668.6	7.64248	24410	7.82221	-26615.1	-0.38278	-26600.3	-0.88289
-16528.4	-4.63708	-16513.7	-5.23035	-6294.48	6.88066	9105.19	7.74306	9000.06	8.2115	14037.6	8.08951	24231	7.10045	25519.4	7.67228	24260.7	7.82595	-26764.9	-0.26729	-26750	-0.84564
-16663.9	-4.65198	-16663.2	-5.07389	-6444.9	6.79684	8955.37	7.76914	8850.38	8.22826	13872.7	8.02245	24081.1	7.13585	25354.3	7.62758	24095.8	7.82595	-26900	-0.35297	-26900.2	-0.90152
-16828.7	-4.4918	-16813.6	-5.00683	-6595.3	6.94398	8805.3	7.8101	8685.35	8.24504	13722.9	7.99637	23931	7.08183	25219.7	7.66296	23960.1	7.78683	-27050.3	-0.37533	-27050.1	-0.85682
-16963.6	-4.48248	-16978.7	-5.04595	-6745.75	6.89928	8655.42	7.92746	8535.74	8.24318	13588.4	8.06529	23765.6	7.06879	25069.7	7.65738	23795.3	7.88927	-27215	-0.33807	-27215.5	-0.71712
-17113.7	-4.4471	-17128.6	-5.14839	-6895.87	6.84154	8490.59	7.87344	8400.5	8.24876	13438.7	8.06343	23630.5	7.08183	24919.4	7.73374	23659.8	7.90603	-27365.5	-0.3567	-27365.4	-0.68918
-17263.6	-4.49738	-17278.4	-5.15583	-7045.76	6.77262	8355.15	7.82874	8220.72	8.28228	13288.8	8.10255	23480.2	7.10603	24769.8	7.64992	23495.1	7.77379	-27515.6	-0.33435	-27500.5	-0.75251
-17443.9	-4.49552	-17428.9	-5.03663	-7210.38	6.77448	8205.56	7.8008	8086.07	8.2562	13139	8.10255	23330.8	7.20663	24619.7	7.78404	23360.4	7.82967	-27650.6	-0.28591	-27650.5	-0.72457
-17564.2	-4.40054	-17578.8	-4.99379	-7345.71	6.81732	8055.73	7.81384	7951.3	8.27856	12989	8.21243	23166.5	7.06693	24470.1	7.69836	23210.6	7.82781	-27815.2	-0.32503	-27815.3	-0.70408
-17729.3	-4.29808	-17729.2	-5.03105	-7495.6	6.88624	7906.2	7.85854	7786.29	8.29906	12824	8.21057	23031.3	7.10791	24320.6	7.70208	23045.7	7.82595	-27950.1	-0.29523	-27965.2	-0.73202
-17864.4	-4.33162	-17879	-4.98633	-7645.85	6.78008	7756.39	7.94794	7621.52	8.41826	12674.4	8.15843	22866.3	7.09301	24155.8	7.7412	22910.5	7.82409	-28100.5	-0.33621	-28115.4	-0.75623
-18029.3	-4.41358	-18028.6	-4.95653	-7810.8	6.81174	7606.38	7.88834	7486.36	8.41826	12539.1	8.21243	22731.5	7.15075	24005.8	7.78404	22760.6	7.79241	-28250.7	-0.36043	-28251.2	-0.81584
-18164.2	-4.35024	-18178.8	-4.95653	-7946.5	6.88438	7456.13	7.84736	7336.39	8.47042	12374.8	8.16215	22581.2	7.16937	23870.2	7.78404	22610.6	7.85203	-28416	-0.38278	-28401.6	-0.68173
-18329.2	-4.36328	-18329	-4.96771	-8096.04	6.85272	7306.71	7.9051	7186.39	8.40522	12225.1	8.16959	22431.5	7.15447	23719.7	7.79708	22460.5	7.80731	-28566.8	-0.34552	-28551.7	-0.71339
-18464.2	-4.26828	-18479.2	-4.96957	-8245.93	6.77634	7156.38	7.8455	7036.53	8.4257	12075.1	8.05597	22266.4	7.20289	23570.1	7.79522	22311.2	7.85389	-28732	-0.28219	-28701.3	-0.71339
-18629.8	-4.35956	-18629.2	-5.00869	-8395.82	6.80428	7006.5	7.90882	6887.03	8.31954	11925	8.05411	22117.3	7.24947	23419.9	7.83992	22161.4	7.84085	-28851.6	-0.29151	-28866.7	-0.69291
-18779.7	-4.35396	-18779.7	-4.87645	-8545.91	6.89928	6857.54	7.86598	6752.07	8.29906	11774.3	8.21057	21982.4	7.32583	23255.5	7.80266	21996.7	7.76075	-29016.7	-0.32503	-29016.7	-0.73761
-18914.9	-4.29064	-18929.5	-4.75909	-8695.42	6.81546	6706.67	7.89392	6601.55	8.29346	11625	8.09509	21832.4	7.22525	23105.8	7.77472	21861.9	7.85761	-29166.5	-0.35856	-29151.5	-0.7283
-19064.7	-4.28692	-19094.3	-4.86341	-8845.61	6.87134	6556.38	7.85108	6435.94	8.25808	11489.7	8.14725	21667.7	7.16191	22971.1	7.87344	21712.3	7.85761	-29302.2	-0.36043	-29301.8	-0.70594
-19230	-4.22172	-19229.4	-4.87459	-8995.72	6.86388	6390.98	7.7505	6300.51	8.34376	11325.5	8.11371	21532.8	7.21779	22820.9	7.83246	21562.5	7.94515	-29451.9	-0.36229	-29467.2	-0.63516
-19364.8	-4.2571	-19379.4	-4.74979	-9160.65	6.80242	6240.97	7.82314	6150.51	8.43502	11190.6	7.99823	21382.9	7.17681	22670.8	7.8604	21412.3	7.96565	-29632.3	-0.2971	-29602.4	-0.68173
-19529.7	-4.14908	-19529.9	-4.73301	-9295.24	6.80056	6105.87	7.91256	6001.05	8.36238	11026.3	8.10813	21218.3	7.14143	22520.8	7.71326	21262.6	7.98427	-29752.3	-0.28032	-29752.5	-0.64261
-19665.8	-4.0932	-19680.6	-4.66597	-9445.37	6.81918	5956.32	7.8306	5836.13	8.37356	10890.4	8.16959	21068.8	7.24387	22370.8	7.7915	21113.1	7.95075	-29917.2	-0.37533	-29902.1	-0.65193
-19830.9	-4.0429	-19845.7	-4.71999	-9610.23	6.78752	5806.48	7.82688	5701.15	8.32698	10740.2	8.05597	20919	7.24387	22206.6	7.79894	20963.3	7.90045	-30081.9	-0.17788	-30051.8	-0.61095
-19981	-4.00193	-19980.7	-4.76469	-9745.2	6.74282	5656.28	7.94608	5536.29	8.23944	10590.5	8.07461	20784.1	7.16565	22071.7	7.75052	20813.4	7.99359	-30202	-0.1667	-30202.2	-0.58301
-20131.2	-3.92369	-20130.5	-4.58959	-9910.22	6.81546	5506.14	7.85108	5385.93	8.31022	10440.2	8.25341	20633.9	7.19173	21921.8	7.81756	20663.8	8.02339	-30352.2	-0.23003	-30367	-0.56066
-20281	-3.88085	-20280.6	-4.63617	-10045.6	6.85272	5356.09	7.89952	5250.95	8.31954	10290.9	8.24969	20469.1	7.14889	21757.1	7.87718	20498.5	7.97123	-30501.9	-0.28591	-30501.7	-0.53831
-20415.9	-3.83987	-20430.8	-4.72743	-10195.8	6.75586	5206.23	7.95168	5085.69	8.32886	10125.8	8.19195	20334.2	7.22525	21622.2	7.94796	20348.4	7.98055	-30666.8	-0.31945	-30651.9	-0.48801
-20565.8	-3.80634	-20581	-4.67713	-10345.5	6.71116	5056.1	7.81384	4935.99	8.37914	9976.25	8.12117	20184.2	7.32955	21457.5	7.88276	20198.5	7.91907	-30831.1	-0.27846	-30801.6	-0.54389
-20731.1	-3.7784	-20731.1	-4.57097	-10509.9	6.72232	4906.59	7.81384	4786.43	8.32886	9840.96	8.17705	20034.9	7.27367	21322.6	7.80826	20048.3	8.03269	-30966.6	-0.29896	-30966.9	-0.63889
-20866.6	-3.70203	-20896.1	-4.62499	-10645.1	6.7037	4756.82	7.7654	4651.4	8.35492	9691.41	8.18077	19884.7	7.18985	21173	7.80826	19914	8.04573	-31116.4	-0.28591	-31102	-0.52154
-21031.5	-3.64802	-21031.6	-4.54303	-10795.3	6.7093	4606.77	7.8306	4501.19	8.25248	9541	8.26273	19734.9	7.21407	21008.4	7.81384	19764.4	7.94701	-31266.9	-0.27846	-31251.6	-0.54762
-21166.7	-3.59027	-21181.3	-4.48901	-10946.1	6.754	4456.3	7.89392	4351.68	8.23014	9390.76	8.36145	19584.2	7.28857	20873.4	7.81944	19614.4	8.04387	-31417.1	-0.2468	-31416.8	-0.58301
-21316.2	-3.594	-21331.2	-4.57097	-11095.8	6.75026	4306.84	7.86786	4186.79	8.32512	9226.32	8.27577	19434.4	7.20849	20708.6	7.81756	19463.4	7.95633	-31566.9	-0.30268	-31551.9	-0.56066
-21466.5	-3.57537	-21481	-4.65107	-11245.9	6.65714	4156.76	7.86226	4036.5	8.39404	9091.57	8.27949	19284.1	7.31279	20573.5	7.8008	19298.7	7.99545	-31716.6	-0.30455	-31702	-0.54948
-21631.6	-3.5493	-21631.5	-4.52999	-11395.9	6.69812	4007.01	7.8455	3887.04	8.34934	8911.87	8.27205	19119.1	7.29789	20423.5	7.85482	19163.7	7.91907	-31882.3	-0.32503	-31852.3	-0.44704
-21781.6	-3.54743	-21796.3	-4.41637	-11545.5	6.73536	3857.12	7.88648	3751.95	8.39404	8777.06	8.22547	18969.4	7.15261	20243.8	7.88834	19013.9	8.00475	-32016.5	-0.26729	-32017.2	-0.48988
-21916.5	-3.43195	-21931.5	-4.34745	-11695.4	6.74096	3707.2	7.84922	3602.35	8.3065	8642.26	8.27763	18820.2	7.19731	20109.1	7.95912	18864.2	8.00849	-32166.2	-0.36415	-32151.9	-0.62399
-22066.9	-3.36489	-22081.4	-4.32697	-11845.4	6.62174	3557.05	7.83804	3452.09	8.30836	8491.95	8.26459	18670.4	7.30347	19974.3	7.94796	18699.7	8.01407	-32317.2	-0.24121	-32302.6	-0.57742
-22216.7	-3.35744	-22231.4	-4.24315	-11995.6	6.70556	3392.11	7.9498	3301.83	8.39964	8327.29	8.15843	18535.3	7.38917	19824.7	7.87158	18564.5	8.00475	-32467.2	-0.25425	-32452.2	-0.5085
-22366.4	-3.39283	-22381.3	-4.24501	-12161	6.77076	3257.31	7.90882	3151.55	8.40522	8177.73	8.27949	18385.2	7.31279	19674.9	7.98334	18414.8	8.05319	-32617.5	-0.23562	-32602.8	-0.55693
-22516.9	-3.37048	-22531.2	-4.23011	-12295.6	6.74096	3106.92	7.90882	3001.77	8.38474	8027.85	8.27577	18234.9	7.31651	19524.2	7.98148	18264.6	7.96377	-32768.4	-0.32876	-32768.2	-0.51782
-22666.8	-3.29784	-22681.6	-4.18727	-12445.9	6.60126	2956.69	7.99638	2851.34	8.47042	7893.14	8.26645	18085.3	7.35749	19359	7.8157	18099.8	8.01593	-32918.5	-0.26729	-32902.9	-0.4936
-22817	-3.30156	-22831.9	-4.19285	-12595.2	6.63106	2806.64	7.98148	2686.94	8.47414	7743.08	8.19195	17920.5	7.38729	19209.2	7.85482	17965.1	8.02711	-33069.1	-0.26729	-33053.5	-0.45821
-22982.2	-3.34068	-22981.7	-4.14815	-12745.6	6.67018	2656.57	7.96658	2551.88	8.45178	7593.26	8.21617	17786	7.42641	19074	7.94422	17815.6	8.03269	-33218.6	-0.25984	-33203.2	-0.49919
-23132.1	-3.21961	-23131.9	-4.06433	-12895.8	6.64596	2506.9	7.86972	2401.67	8.32512	7443.08	8.21431	17606.1	7.42083	18924.4	8.00942	17665.4	8.06995	-33368.4	-0.31945	-33353.4	-0.5234
-23282.4	-3.15442	-23282.1	-4.07923	-13059.9	6.62734	2357.1	7.8306	2236.4	8.33072	7292.68	8.20871	17485.8	7.40965	18759.8	7.90138	17500.6	8.12583	-33533.3	-0.40885	-33518.2	-0.40978
-23417.2	-3.19726	-23431.6	-4.01963	-13209.9	6.50626	2206.15	7.85854	2085.42	8.3568	7142.96	8.23107	17336	7.37799	18609.9	7.92932	17365.9	8.12211	-33683.7	-0.34739	-33653.8	-0.45449
-23567.5	-3.16187	-23581.5	-3.90227	-13359.9	6.51558	2055.75	7.96098	1935.22	8.3419	6978.56	8.29625	17186.2	7.37053	18459.8	8.0355	17200.6	8.05319	-33834.2	-0.25984	-33818.7	-0.43213
-23717	-3.07432	-23731.7	-3.8911	-13510.2	6.47832	1905.24	7.92746	1784.92	8.31954	6828.76	8.24597	17036.4	7.37053	18309.7	8.08766	17065.7	8.11651	-33969	-0.11268	-33954	-0.46566
-23867.5	-3.09295	-23897.6	-3.88365	-13644.3	6.21756	1754.71	7.9405	1650.07	8.26366	6678.27	8.19753	16886.6	7.37613	18174.7	7.98706	16915.9	8.08857	-34119.1	-0.16856	-34103.9	-0.53644
-24018.2	-3.08363	-24032.7	-3.88365	-13809.4	5.71278	1605.01	7.88648	1484.79	8.3568	6542.95	8.31115	16736.6	7.36309	18024.9	8.03736	16751.2	8.19103	-34268.7	-0.22258	-34268.8	-0.54389
-24168.6	-3.14324	-24183	-3.83708	-13944.3	5.3812	1455.15	7.91814	1334.81	8.28414	6392.76	8.31489	16587.1	7.37239	17875.3	8.06716	16616.6	8.03269	-34418.6	-0.23935	-34403.8	-0.5234
-24318.5	-3.05011	-24333.4	-3.82032	-14094.5	5.2713	1304.76	7.91256	1184.49	8.26552	6242.31	8.30743	16437.1	7.43573	17725.5	8.07834	16451.7	7.98985	-34568.6	-0.32131	-34553.4	-0.47125
-24468.8	-2.87315	-24482.9	-3.80728	-14244.3	5.12602	1154.6	7.9256	1034.73	8.26924	6077.11	8.28881	16272.1	7.42269	17560.9	8.05412	16316.6	8.05505	-34718.3	-0.33807	-34718.7	-0.50478
-24633.7	-2.85453	-24633	-3.74395	-14394.6	5.08318	989.265	7.9051	898.881	8.38846	5912.78	8.23479	16137.1	7.37053	17426	8.05598	16166.7	8.04759	-34869.2	-0.31013	-34854.1	-0.46939
-24783.6	-2.86756	-24783.1	-3.73277	-14544.6	5.01426	853.858	7.90324	733.405	8.39032	5792.74	8.23107	15987	7.48415	17261	7.91628	16001.7	8.07367	-35019.1	-0.2617	-35004	-0.49733
-24918.7	-2.85639	-24948.1	-3.72346	-14709.3	4.99936	703.675	7.83618	598.137	8.4257	5643.31	8.21243	15837.6	7.36309	17125.7	7.9852	15852	8.11093	-35169.5	-0.29896	-35154.5	-0.43772
-25068.5	-2.81914	-25083.6	-3.69924	-14844.4	5.00308	553.388	7.89952	433.525	8.41454	5492.72	8.26273	15688	7.34633	16976.1	7.9703	15717.2	8.20219	-35319.1	-0.24493	-35319.6	-0.43772
-25218.7	-2.69434	-25233.7	-3.5819	-14993.8	4.44242	403.623	7.97402	283.564	8.40522	5342.7	8.33909	15522.9	7.43945	16826.2	7.97216	15567.5	8.05691	-35469.1	-0.30082	-35454.4	-0.5085
-25369	-2.66081	-25383.7	-3.53906	-15144.4	2.82564	253.592	7.99078	133.554	8.381	5192.37	8.31861	15388.3	7.43013	16661.4	8.00384	15417.6	8.05691	-35633.9	-0.29523	-35619.6	-0.48243
-25518.9	-2.71296	-25533.8	-3.55768	-15309.8	2.22402	103.501	7.97216	-31.1719	8.3661	5042.92	8.26645	15237.9	7.43201	16511.5	8.01128	15252.3	8.14259	-35769	-0.28405	-35753.9	-0.55321
-25668.7	-2.62915	-25683.4	-3.59121	-15460.2	2.0396	-46.2076	7.92186	-151.232	8.37542	4892.99	8.20685	15072.6	7.44691	16376.7	8.07648	15116.8	8.13515	-35918.9	-0.29523	-35919.7	-0.41351
-25819.2	-2.57699	-25833.6	-3.44592	-15610.4	2.03588	-195.649	7.9349	-315.702	8.44248	4742.94	8.27763	14937.7	7.55867	16226.6	8.08392	14951.9	8.15377	-36084.8	-0.26356	-36054.8	-0.46752
-25999.1	-2.53415	-25983.7	-3.38446	-15745	1.83286	-345.212	7.87716	-465.019	8.4108	4578.12	8.29999	14787.7	7.53817	16076.6	7.96844	14817	8.04201	-36219.7	-0.27846	-36205	-0.49919
-26118.7	-2.52484	-26133.5	-3.50739	-15894.8	1.75462	-494.929	7.85482	-598.805	8.31954	4428.06	8.17705	14638.1	7.44317	15927	7.93864	14667.4	8.17425	-36369.6	-0.28405	-36370.1	-0.4042
-26268.8	-2.43729	-26298.2	-3.41985	-16045.4	1.10082	-643.68	7.83432	-748.195	8.39404	4278.52	8.16029	14488.2	7.53817	15777.3	8.01688	14517.7	8.15191	-36519.4	-0.20023	-36504.2	-0.34087
-26419	-2.40376	-26433.5	-3.31926	-16195.2	-2.82751	-792.643	7.88648	-896.512	8.42944	4128.28	8.18449	14323.2	7.52141	15612.4	8.08578	14352.7	8.20219	-36684.5	-0.25797	-36654.6	-0.42468
-26583.8	-2.32926	-26583.4	-3.28574	-16345.4	-4.45176	-942.036	7.91256	-1061.31	8.381	3978.26	8.26273	14188.4	7.50279	15477.5	8.03364	14217.6	8.25249	-36819.2	-0.18906	-36804.8	-0.4489
-26718.2	-2.26965	-26733.9	-3.31181	-16495.8	-4.74606	-1090.88	7.95168	-1195.83	8.45178	3813.5	8.24411	14038.2	7.54935	15327.8	8.0951	14053.1	8.22641	-36970.4	-0.23562	-36955	-0.36135
-26883.8	-2.23985	-26883.5	-3.35465	-16645.5	-4.74792	-1240.08	7.95912	-1359.51	8.39218	3678.68	8.22921	13888.4	7.51395	15177.4	8.10256	13917.9	8.15191	-37120.1	-0.37346	-37105.3	-0.37626
-27048.8	-2.14485	-27048.6	-3.27642	-16796	-4.95466	-1389.45	7.8604	-1493.74	8.42758	3528.8	8.33909	13738.4	7.56425	15027	8.08952	13752.8	8.12583	-37270.6	-0.40885	-37255.7	-0.37626
-27183.9	-2.14113	-27183.7	-3.29132	-16945.8	-4.93604	-1537.93	7.91628	-1657	8.3866	3378.79	8.24411	13573.8	7.51395	14877.1	8.1305	13618	8.13887	-37421.4	-0.27287	-37420.9	-0.40792
-27319.2	-2.18956	-27333.8	-3.23545	-17110.7	-5.05338	-1686.51	7.8753	-1805.5	8.52256	3213.64	8.17891	13424.2	7.46553	14726.8	8.1547	13468.5	8.18729	-37570.6	-0.34366	-37570.7	-0.48615
-27469.6	-2.11319	-27483.8	-3.14604	-17260.6	-5.14652	-1835.38	7.9051	-1939.97	8.44806	3063.05	8.27577	13289.1	7.48415	14562.6	8.21432	13318.9	8.17425	-37721	-0.32131	-37705.9	-0.44704
-27619.7	-1.94182	-27634.3	-3.12555	-17410.9	-5.1726	-1984.45	7.91256	-2088.96	8.45552	2927.91	8.27017	13139.3	7.51395	14413	8.18824	13168.6	8.15935	-37870.9	-0.34366	-37856	-0.43959
-27769.1	-1.90643	-27798.8	-3.01379	-17545.9	-5.19308	-2148.59	7.9405	-2253.63	8.39778	2778.35	8.26459	12989.2	7.52699	14262.9	8.13422	13003.9	8.19847	-38020.8	-0.24493	-38021.1	-0.38184
-27933.8	-1.89153	-27933.7	-2.95604	-17696	-5.17074	-2283.26	7.81384	-2387.77	8.3866	2628.5	8.28321	12825	7.48789	14127.7	8.20128	12869.2	8.18171	-38170.9	-0.2971	-38171.6	-0.35577
-28069.1	-1.88222	-28083.8	-3.00447	-17846.7	-5.26946	-2432.12	7.83992	-2536.47	8.40336	2478.5	8.30929	12674.6	7.51023	13977.8	8.15098	12704	8.14631	-38321.2	-0.32131	-38306	-0.39116
-28249.7	-1.80771	-28234.1	-2.91507	-17996.2	-5.31974	-2581.47	7.9256	-2700.74	8.49462	2328.27	8.35773	12539.7	7.48415	13827.6	8.13608	12569.3	8.23013	-38486.8	-0.35297	-38471	-0.40606
-28385	-1.76487	-28384.9	-2.87781	-18146	-5.35328	-2745.21	7.90696	-2835.03	8.44806	2162.47	8.28321	12390.3	7.49347	13663.5	8.14166	12419.6	8.20033	-38621.1	-0.2766	-38621.2	-0.48988
-28520.4	-1.7835	-28550.4	-2.8536	-18296.2	-5.4315	-2894.42	7.92746	-2984.95	8.51698	2026.96	8.29625	12225.2	7.72443	13513.3	8.1398	12269.7	8.22827	-38785.7	-0.22631	-38771.2	-0.40047
-28670.7	-1.68105	-28685.5	-2.89271	-18446.1	-5.37934	-3029.95	7.93864	-3135.16	8.48904	1876.76	8.17333	12090.4	7.66111	13378.7	8.10814	12104.8	8.28975	-38936.2	-0.25425	-38906.3	-0.47125
-28820.5	-1.54508	-28835	-2.78841	-18596.8	-5.32906	-3179.85	7.9256	-3300.69	8.40522	1726.36	8.26831	11940.2	7.53445	13228.6	8.1547	11969.7	8.29905	-39086.3	-0.33062	-39071.3	-0.31479
-28970.2	-1.44636	-28985	-2.68037	-18761.7	-5.3514	-3345.65	7.89766	-3436.19	8.44248	1576.65	8.26087	11790.5	7.62013	13063.9	8.17706	11820.1	8.27297	-39221.3	-0.24866	-39206.5	-0.35763
-29135.2	-1.39979	-29135	-2.6841	-18897.4	-5.31602	-3481.36	7.95912	-3602.52	8.35306	1426.49	8.34841	11610.5	7.68905	12913.8	8.20128	11669.6	8.26925	-39371.2	-0.19837	-39356.8	-0.33714
-29270.7	-1.45567	-29285.4	-2.73625	-19046.7	-5.30484	-3632.24	7.85854	-3737.51	8.42384	1276.44	8.18823	11490.7	7.61081	12764.1	8.09138	11504.7	8.21151	-39521.6	-0.18906	-39506.6	-0.32783
-29420.6	-1.40352	-29435.4	-2.64871	-19211.4	-5.31416	-3782.87	7.90138	-3888.36	8.36238	1126.29	8.31489	11341.4	7.60523	12599.2	8.09138	11355.2	8.16123	-39671.3	-0.22817	-39671.3	-0.31106
-29570.6	-1.30107	-29585.4	-2.49783	-19346.7	-5.32534	-3948.28	7.85668	-4039.05	8.39964	975.787	8.24037	11191.1	7.57915	12479.8	8.09324	11220.6	8.24503	-39820.9	-0.27287	-39820.8	-0.37253
-29720.8	-1.31411	-29735.7	-2.53136	-19512	-5.26946	-4098.91	7.8604	-4204.21	8.47414	825.465	8.23107	11041.4	7.53817	12329.4	8.17148	11070.2	8.24691	-39999.8	-0.21699	-40000.1	-0.36322
-29871.2	-1.28617	-29885.8	-2.49411	-19647.3	-5.32534	-4249.14	7.86598	-4339.6	8.5356	659.825	8.25341	10876.2	7.52885	12179.9	8.20128	10920.1	8.34563	-39999.6	-0.35484	-39999.9	-0.31293
-30035.6	-1.25451	-30035.7	-2.36	-19798	-5.3868	-4384.51	7.91442	-4504.61	8.4965	525.163	8.23851	10725.8	7.57915	12014.9	8.21618	10769.7	8.29161	-39999.5	-0.23562	-39999.8	-0.46752
-30185.8	-1.1502	-30185.6	-2.31529	-19948.1	-5.39612	-4534.48	7.93864	-4654.8	8.42758	360.165	8.20871	10590.5	7.53631	11864.7	8.18824	10604.7	8.22455	-39999.4	-0.32503	-39999.7	-0.35949
-30320.9	-1.12598	-30335.8	-2.29294	-20113	-5.34768	-4699.67	7.83246	-4790.33	8.53934	225.283	8.19381	10440.4	7.57729	11729.7	8.1454	10470.1	8.22827	-39999.5	-0.22817	-39999.6	-0.25518
-30470.7	-1.09618	-30485.4	-2.35441	-20248.2	-5.37748	-4834.81	7.75236	-4939.97	8.45924	75.3148	8.28509	10276.2	7.57729	11580	8.08952	10290.5	8.36983	-39999.4	-0.24121	-39999.7	-0.2645
-30635.1	-1.06079	-30635.3	-2.27618	-20397.8	-5.47062	-4999.59	7.80266	-5090	8.42758	-74.6597	8.25155	10126	7.57729	11430.3	8.11932	10170.5	8.36239	-39999.4	-0.20023	-39999.7	-0.49919
-30770.4	-1.03844	-30785.6	-2.17187	-20548.4	-5.2974	-5134.44	7.87158	-5254.69	8.42198	-224.28	8.28135	9976.82	7.65365	11250.6	8.25716	10020.7	8.25807	-39999.4	-0.23562	-39999.7	-0.43213
-30920.7	-1.02726	-30950.5	-2.03776	-20713.1	-5.20798	-5284.87	7.85482	-5390.47	8.32698	-373.887	8.33351	9841.34	7.59965	11130.7	8.19568	9870.59	8.25063	-39999.4	-0.26729	-39999.7	-0.36322
-31085.7	-0.91178	-31085.4	-2.08619	-20848.3	-5.21544	-5435.06	7.87344	-5555.5	8.39964	-522.68	8.27017	9691.85	7.73003	10980.6	8.15098	9720.88	8.24317	-39999.4	-0.19464	-39999.7	-0.25891
-31220.9	-0.87452	-31235.3	-2.05638	-20998.5	-5.24152	-5585.35	7.87902	-5690.63	8.4257	-672.053	8.29067	9541.53	7.67229	10830.4	8.16774	9570.55	8.30837	-39999.4	-0.25797	-39999.7	-0.23469
-31400.5	-0.91923	-31385.3	-1.96325	-21163.4	-5.32906	-5735.27	7.83432	-5840.66	8.42384	-821.104	8.28695	9376.74	7.53259	10680.1	8.20686	9405.92	8.31395	-39999.4	-0.34366	-39999.7	-0.32596
-31535.4	-0.82237	-31535.6	-1.86639	-21313.2	-5.31044	-5885.92	7.96098	-6005.6	8.476	-985.24	8.24969	9242.07	7.50279	10515.2	8.25342	9270.93	8.31395	-39999.4	-0.27474	-39999.7	-0.34459
-31685.8	-0.85217	-31685.7	-1.80679	-21463.3	-5.35514	-6035.29	7.8455	-6155.66	8.4257	-1119.65	8.31489	9092.3	7.62571	10380	8.35214	9121.44	8.27111	-39999.4	-0.20768	-39999.7	-0.31479
-31836.2	-0.78139	-31836.1	-1.77326	-21613.6	-5.4017	-6200.44	7.76354	-6305.13	8.38474	-1268.29	8.26459	8927.32	7.69091	10230.5	8.26832	8971.67	8.22455	-39999.4	-0.24307	-39999.7	-0.28499
-32001.1	-0.77767	-31986	-1.70807	-21748.7	-5.28808	-6335.27	7.94608	-6440.91	8.31768	-1417.18	8.32233	8777.13	7.70023	10080.8	8.25716	8821.71	8.23201	-39999.4	-0.3567	-39999.7	-0.4042
-32136.1	-0.7609	-32136.2	-1.76208	-21913.8	-5.2825	-6501.25	7.88834	-6606.42	8.33444	-1566.5	8.30371	8642.59	7.66111	9915.82	8.31862	8671.93	8.28229	-39999.4	-0.24307	-39999.7	-0.35577
-32286.4	-0.76463	-32285.7	-1.62052	-22048.6	-5.22848	-6636.39	7.91628	-6756.58	8.34562	-1714.75	8.38007	8492.77	7.68159	9781	8.22548	8491.43	8.34935	-39999.4	-0.1816	-39999.7	-0.34087
-32435.7	-0.7758	-32450.6	-1.62984	-22199	-5.28994	-6786.6	7.89766	-6906.66	8.45364	-1863.78	8.37449	8328.28	7.63317	9615.93	8.15098	8356.81	8.38101	-39999.4	-0.16856	-39999.7	-0.3092
-32586.5	-0.70688	-32586	-1.60003	-22348.1	-5.34582	-6936.49	7.82128	-7041.92	8.37728	-2012.74	8.22175	8177.71	7.66669	9480.69	8.22922	8222.25	8.30091	-39999.4	-0.29523	-39999.7	-0.43213
-32752.1	-0.746	-32736.9	-1.50876	-22513.5	-5.33464	-7086.51	7.86412	-7191.33	8.29718	-2162.15	8.40243	8028.26	7.66297	9330.7	8.25156	8042.65	8.28975	-39999.4	-0.33807	-39999.7	-0.41723
-32887.3	-0.79443	-32887.1	-1.42308	-22648.5	-5.33278	-7251.19	7.83246	-7356.7	8.23386	-2311.16	8.42665	7893.35	7.75423	9181.2	8.22548	7922.46	8.20965	-39999.4	-0.22444	-39999.7	-0.4191
-33037.4	-0.63983	-33037	-1.44357	-22813.4	-5.33464	-7386.35	7.7952	-7491.57	8.30278	-2460.63	8.31489	7743.38	7.67043	9031.53	8.19382	7757.71	8.24131	-39999.4	-0.32317	-39999.7	-0.31479
-33187.6	-0.69571	-33187	-1.41004	-22963.3	-5.21544	-7536.37	7.77472	-7656.77	8.35306	-2609.79	8.31675	7578.43	7.64435	8866.3	8.13236	7622.65	8.27857	-39999.4	-0.30082	-39999.7	-0.30175
-33337	-0.70875	-33336.6	-1.36348	-23099.3	-5.2471	-7701.28	7.88276	-7806.95	8.28974	-2758.81	8.30929	7428.76	7.65739	8716.87	8.20686	7472.73	8.30091	-39999.4	-0.25797	-39999.7	-0.31106
-33486.9	-0.6864	-33486.5	-1.33181	-23249.3	-5.27318	-7836.78	7.80824	-7956.82	8.30278	-2908.31	8.37821	7293.26	7.70953	8567.16	8.24784	7307.7	8.29533	-39999.4	-0.21699	-39999.7	-0.24028
-33637.1	-0.7311	-33637.1	-1.2126	-23414.1	-5.24524	-7986.82	7.79334	-8106.25	8.29532	-3058.05	8.39683	7143.45	7.73747	8416.9	8.42106	7157.39	8.30465	-39999.4	-0.20396	-39999.7	-0.27381
-33787.1	-0.66591	-33787.4	-1.15113	-23548.8	-5.26386	-8151.5	7.80452	-8241.36	8.3214	-3223.6	8.37263	6978.7	7.67415	8267.2	8.24598	7008.09	8.31395	-39999.4	-0.30827	-39999.7	-0.31665
-33938	-0.67149	-33952.7	-1.0431	-23714.2	-5.18564	-8286.42	7.77658	-8406.6	8.33816	-3374.08	8.38567	6813.97	7.72817	8117.67	8.23666	6858.26	8.27671	-39999.4	-0.29896	-39999.7	-0.35577
-34088	-0.55601	-34102.8	-1.13065	-23849.4	-5.22474	-8436.13	7.81384	-8541.75	8.25062	-3510.28	8.38193	6679.03	7.70395	7967.54	8.25342	6708.08	8.31023	-39999.4	-0.32131	-39999.7	-0.44704
-34252.6	-0.54111	-34237.5	-1.10456	-24000.2	-5.23406	-8601.32	7.8753	-8691.06	8.3363	-3661	8.26645	6528.6	7.64807	7817.65	8.1603	6557.75	8.30837	-39999.4	-0.33807	-39999.7	-0.38929
-34387.8	-0.57277	-34387.2	-1.0878	-24150.3	-5.25642	-8735.76	7.88834	-8856.53	8.45364	-3811.33	8.35773	6378.17	7.62013	7668.01	8.18264	6407.86	8.35867	-39999.4	-0.34925	-39999.7	-0.3688
-34537.5	-0.61189	-34537.6	-1.06731	-24300.3	-5.26946	-8886.18	7.89392	-9006.57	8.28414	-3961.63	8.29625	6212.91	7.56611	7517.78	8.2199	6257.27	8.31769	-39999.4	-0.30827	-39999.7	-0.434
-34702.6	-0.61562	-34687.4	-1.08594	-24450.4	-5.2825	-9036.15	7.7505	-9141.16	8.25808	-4112.09	8.24225	6077.78	7.75797	7367.98	8.16402	6107.21	8.29905	-39999.4	-0.24121	-39999.7	-0.39116
-34852.9	-0.5765	-34837.6	-1.02633	-24615.5	-5.20426	-9186.32	7.78216	-9305.77	8.28228	-4262.64	8.27391	5928.33	7.75237	7217.85	8.29068	5942.42	8.33259	-39999.4	-0.28591	-39999.7	-0.35577
-34988.4	-0.57277	-34987.5	-0.9332	-24765.2	-5.1428	-9335.85	7.82874	-9440.8	8.19288	-4412.78	8.27205	5778.01	7.64061	7068.2	8.32606	5807.59	8.40523	-39999.4	-0.33062	-39999.7	-0.33341
-35153.3	-0.60258	-35153.1	-1.00957	-24900.5	-5.14466	-9485.73	7.8455	-9590.91	8.25434	-4563.21	8.19753	5628.52	7.69463	6918.13	8.28882	5657.27	8.38101	-39999.4	-0.25797	-39999.7	-0.28126
-35287.6	-0.61189	-35302.9	-0.97977	-25065.4	-5.13348	-9636.03	7.76354	-9741.01	8.28788	-4713.17	8.30929	5478.35	7.70581	6768.51	8.31304	5507.73	8.35493	-39999.4	-0.30827	-39999.7	-0.30175
-35452.6	-0.52807	-35437.6	-0.94997	-25215.8	-5.08132	-9800.95	7.80824	-9891.13	8.3717	-4863.61	8.34283	5328.68	7.66669	6618.35	8.23666	5357.72	8.39777	-39999.4	-0.32131	-39999.7	-0.23842
-35588	-0.44239	-35602.9	-0.90712	-25350.8	-5.08506	-9935.83	7.84178	-10041.2	8.36238	-5013.18	8.28135	5177.81	7.62385	6467.83	8.23666	5207.34	8.41081	-39999.4	-0.28964	-39999.7	-0.28126
-35737.6	-0.39582	-35738	-0.90712	-25501.5	-5.05898	-10101.2	7.8101	-10191.2	8.29532	-5163.54	8.36703	5028.43	7.70767	6317.51	8.24598	5057.47	8.27111	-39999.4	-0.22817	-39999.7	-0.36694
-35888.1	-0.45356	-35887.3	-0.84566	-25650.6	-5.1372	-10236.2	7.79894	-10355.8	8.29718	-5313.61	8.31303	4878.37	7.71139	6167.4	8.3149	4907.48	8.33631	-39999.4	-0.20023	-39999.7	-0.3241
-36038.7	-0.39955	-36052.9	-0.84938	-25800.5	-5.11486	-10386	7.65924	-10490.7	8.28228	-5463.66	8.26831	4728.79	7.66297	6017.46	8.23108	4757.79	8.35307	-39999.4	-0.22817	-39999.7	-0.27754
-36188	-0.38278	-36188.1	-0.7786	-25965.7	-5.0478	-10535.8	7.80452	-10655.8	8.2171	-5613.92	8.29067	4578.6	7.69837	5867.65	8.26832	4607.69	8.28043	-39999.4	-0.2766	-39999.7	-0.28685
-36338.3	-0.3772	-36353	-0.80095	-26115.3	-5.0031	-10686	7.78216	-10790.7	8.20406	-5763.57	8.32233	4428.68	7.75611	5717.37	8.28136	4457.93	8.29905	-39999.4	-0.31758	-39999.7	-0.31479
-36488.8	-0.41259	-36487.8	-0.84566	-26250.8	-5.02172	-10836.1	7.66482	-10956.4	8.1817	-5914.11	8.32233	4278.86	7.72071	5567.67	8.28882	4308.36	8.37169	-39999.4	-0.34366	-39999.7	-0.48056
-36638.4	-0.4219	-36638.1	-0.75998	-26416.2	-5.06642	-10986.6	7.68158	-11106.6	8.2767	-6079.01	8.35773	4128.77	7.68159	5417.62	8.25716	4158.39	8.40337	-39999.4	-0.25984	-39999.7	-0.40978
-36788.4	-0.38651	-36788.1	-0.70223	-26550.8	-5.0124	-11136.7	7.74492	-11241.5	8.34934	-6213.66	8.32979	3978.9	7.73003	5267.52	8.23108	4008.31	8.45925	-39999.4	-0.34552	-39999.7	-0.30547
-36938.6	-0.38465	-36939	-0.71527	-26700.8	-5.11112	-11286.7	7.67228	-11391.8	8.2618	-6364.05	8.30557	3829.46	7.69277	5117.13	8.24784	3858.26	8.38661	-39999.4	-0.32503	-39999.7	-0.2645
-37089.2	-0.42749	-37089	-0.7786	-26850.3	-5.15024	-11436.8	7.7207	-11541.5	8.23758	-6514.31	8.22175	3679.63	7.63503	4967.72	8.26832	3708.68	8.38847	-39999.4	-0.30641	-39999.7	-0.27754
-37239.6	-0.4517	-37239.4	-0.67243	-27001.1	-5.07388	-11601.5	7.68344	-11706.4	8.20592	-6679.64	8.38007	3529.35	7.61641	4818.37	8.29626	3558.27	8.37357	-39999.4	-0.31758	-40000.4	-0.32038
-37389.3	-0.49827	-37389.6	-0.7041	-27150.6	-5.07946	-11736.6	7.70952	-11841.2	8.26366	-6815.02	8.32605	3379.37	7.73189	4667.83	8.1994	3408.47	8.29533	-40000.1	-0.31386	-40000.4	-0.48429
-37539.6	-0.48523	-37539.3	-0.59979	-27301.5	-5.08506	-11886.6	7.74492	-11991.6	8.31954	-6965.23	8.37635	3228.98	7.74121	4503.13	8.30558	3258.51	8.27111	-40000.2	-0.24493	-40000.4	-0.46007
-37689.3	-0.51689	-37704.2	-0.624	-27451.2	-5.1521	-12036.8	7.72816	-12156.6	8.3214	-7114.81	8.39125	3079.13	7.70023	4368.12	8.24784	3108.6	8.38101	-40000.2	-0.26542	-40000.4	-0.34459
-37854.4	-0.48523	-37839.4	-0.63518	-27601.1	-5.04594	-12186.7	7.64806	-12306.7	8.23386	-7279.74	8.25901	2928.81	7.74679	4218.53	8.22548	2942.92	8.39405	-40000.2	-0.28964	-40000.5	-0.43772
-37989.3	-0.36788	-37989.2	-0.67057	-27766.1	-4.9826	-12336.6	7.79894	-12441.8	8.26738	-7414.83	8.24597	2778.81	7.68905	4068.29	8.32048	2807.95	8.28975	-40000.2	-0.2319	-40000.5	-0.40792
-38139.5	-0.36602	-38139.4	-0.64449	-27901.3	-4.96398	-12486.7	7.77844	-12606	8.24876	-7564.89	8.24411	2614.04	7.59777	3903.36	8.39498	2658.02	8.32327	-40000.2	-0.2319	-40000.4	-0.38557
-38304.9	-0.42749	-38289.9	-0.67988	-28081.3	-4.88948	-12636.3	7.72816	-12741.6	8.26552	-7715.44	8.34283	2478.82	7.65739	3768.72	8.38008	2508.14	8.30837	-40000.2	-0.33994	-40000.5	-0.37253
-38439.6	-0.49082	-38439.7	-0.58489	-28201.2	-4.8727	-12801.1	7.73002	-12906.4	8.2264	-7865.32	8.38007	2328.7	7.64993	3618.93	8.3093	2357.94	8.42571	-40000.3	-0.28405	-40000.5	-0.28685
-38590.1	-0.49454	-38589.4	-0.68174	-28352.1	-4.90438	-12936.2	7.70952	-13040.6	8.22082	-8030.25	8.32233	2163.35	7.74307	3468.41	8.2497	2207.74	8.37169	-40000.2	-0.24493	-40000.5	-0.38743
-38739.9	-0.41817	-38739.6	-0.77301	-28517.5	-4.89134	-13085.6	7.6257	-13190.7	8.14632	-8164.97	8.41361	2027.45	7.80825	3318.6	8.2795	2057.19	8.42571	-40000.2	-0.312	-40000.5	-0.45635
-38889.7	-0.39396	-38889.7	-0.69665	-28652.8	-4.93976	-13236.2	7.67786	-13340.9	8.21896	-8314.79	8.38567	1877.24	7.83619	3168.33	8.29814	1906.73	8.41267	-40000.3	-0.33062	-40000.5	-0.35204
-39054.1	-0.35857	-39054.8	-0.54205	-28802.7	-4.88016	-13401.2	7.7412	-13505.9	8.19288	-8464.74	8.38753	1727.34	7.78031	3018.21	8.36704	1756.38	8.40709	-40000.3	-0.30268	-40000.5	-0.38184
-39189.7	-0.40886	-39189.7	-0.48244	-28967.5	-4.85408	-13536.1	7.69276	-13655.4	8.20778	-8629.91	8.35587	1576.83	7.73933	2868	8.38008	1606.57	8.42571	-40000.2	-0.25611	-40000.5	-0.35949
-39354.6	-0.3772	-39354.9	-0.53832	-29117.5	-4.85968	-13685.5	7.64806	-13805.1	8.23014	-8765	8.25901	1427.33	7.72443	2718.34	8.3596	1456.32	8.36983	-40000.2	-0.25797	-40000.6	-0.35204
-39504.9	-0.48523	-39489.6	-0.52714	-29267.6	-4.91928	-13850.3	7.64434	-13955.2	8.2767	-8914.61	8.28695	1276.81	7.66855	2568.24	8.32048	1306.21	8.33631	-40000.3	-0.25052	-39988.4	-0.31293
-39640	-0.42749	-39640	-0.55136	-29402.5	-4.88016	-13985.4	7.62384	-14104.9	8.25808	-9064.92	8.28509	1126.24	7.62199	2418.01	8.32606	1155.97	8.39405	-39974.7	-0.24493	-39894.4	-0.26822
-39790.3	-0.35671	-39789.6	-0.49362	-29552.7	-4.93976	-14135.5	7.67786	-14255.4	8.13328	-9214.64	8.26273	976.273	7.70395	2268.07	8.27764	1005.65	8.35121	-39893.8	-0.23935	-39761	-0.32969
-39939.6	-0.36416	-39940.1	-0.55136	-29703.1	-4.74792	-14300.5	7.6164	-14405.7	8.25062	-9364.3	8.40801	825.964	7.72443	2117.5	8.30744	855.247	8.33631	-39760.6	-0.3269	-39603.4	-0.31851
-40104.8	-0.44611	-40089.8	-0.60351	-29852.9	-4.85222	-14435.5	7.59218	-14555.6	8.27298	-9514.23	8.34097	675.328	7.68159	1967.03	8.26832	704.6	8.33259	-39617.6	-0.23935	-39472.4	-0.339
-40240.4	-0.3623	-40254.9	-0.4843	-30032.7	-4.69576	-14600.3	7.67228	-14705	8.11278	-9664.46	8.18449	525.664	7.73375	1816.66	8.24784	554.847	8.32513	-39457.5	-0.32317	-39325.5	-0.35204
-40390.2	-0.34739	-40390	-0.46195	-30152.7	-4.66782	-14734.8	7.69276	-14855	8.09044	-9814.5	8.27763	375.783	7.76169	1666.59	8.29626	404.762	8.45551	-39324.9	-0.27846	-39178.7	-0.43027
-40540.5	-0.30642	-40540.2	-0.45823	-30303.2	-4.63802	-14899.7	7.64248	-15005.7	8.14446	-9979.41	8.23107	211	7.74307	1516.73	8.34098	254.79	8.45365	-39163.1	-0.25797	-39017.2	-0.46194
-40690.3	-0.22818	-40690.5	-0.42656	-30452.4	-4.62684	-15049.6	7.57356	-15155.5	8.1668	-10114.8	8.31115	75.9147	7.78963	1366.46	8.32606	105.041	8.38847	-39016.7	-0.2617	-38884.6	-0.44145
-40839.7	-0.31014	-40840.1	-0.46754	-30617.8	-4.62498	-15184.9	7.60894	-15305.7	8.14632	-10264.7	8.27763	-73.9787	7.77101	1216.07	8.27206	-44.8152	8.30279	-38869.2	-0.28591	-38737.6	-0.39488
-41005.7	-0.39396	-40990.1	-0.52714	-30752.3	-4.67714	-15335.9	7.5363	-15456.5	8.10534	-10414.1	8.21431	-238.533	7.79895	1050.47	8.3	-194.455	8.31955	-38737.5	-0.35297	-38590.2	-0.35577
-41140.6	-0.33249	-41140.2	-0.46195	-30902.7	-4.6883	-15486	7.60708	-15605.8	8.1519	-10563.9	8.28135	-373.257	7.78963	915.331	8.28136	-344.047	8.37915	-38574.5	-0.32876	-38442.4	-0.33155
-41290.9	-0.34926	-41290.6	-0.48989	-31052.6	-4.62684	-15651.1	7.59776	-15756	8.14632	-10714.3	8.16029	-522.333	7.69091	765.355	8.36146	-508.21	8.31023	-38442.1	-0.29151	-38279.3	-0.31293
-41456.5	-0.38651	-41456.2	-0.45823	-31202.6	-4.48156	-15801	7.48974	-15905.5	8.09974	-10864.9	8.15097	-671.422	7.69091	615.156	8.33538	-642.51	8.32885	-38293.6	-0.30641	-38145.3	-0.4191
-41606.8	-0.22073	-41591.5	-0.41725	-31367.5	-4.5039	-15935.9	7.52326	-16055.8	8.15562	-11015.1	8.22733	-820.076	7.73375	465.29	8.38382	-791.265	8.36053	-38144.4	-0.28964	-37995.7	-0.3539
-41742	-0.27848	-41741.5	-0.45264	-31502.2	-4.44802	-16085.8	7.54376	-16205.9	8.1724	-11165.5	8.19939	-969.916	7.73933	315.03	8.34656	-940.491	8.44061	-37980.9	-0.20768	-37831.9	-0.51968
-41907.2	-0.29524	-41891.2	-0.48989	-31652.6	-4.47224	-16236.2	7.486	-16356.1	8.10906	-11330.3	8.21803	-1118.76	7.61455	165.499	8.29626	-1089.4	8.43131	-37846.5	-0.26356	-37697.2	-0.36694
-42041	-0.2822	-42041.2	-0.55508	-31802.3	-4.55606	-16386.4	7.5009	-16506.3	8.1668	-11480	8.15469	-1267.85	7.74307	15.0276	8.3447	-1238.76	8.44435	-37682.4	-0.30082	-37533.2	-0.31665
-42206.3	-0.34739	-42206.1	-0.52714	-31953.5	-4.54488	-16536.1	7.52698	-16656.4	8.10906	-11614.8	8.20685	-1417	7.77845	-134.261	8.36518	-1387.57	8.40709	-37548	-0.31945	-37398.9	-0.38184
-42341.7	-0.32132	-42341.4	-0.41911	-32117.8	-4.4294	-16701.5	7.52884	-16821.4	8.1221	-11764.9	8.23107	-1565.59	7.77101	-284.047	8.35588	-1536.78	8.40895	-37398.5	-0.29523	-37234.7	-0.47125
-42491.8	-0.2971	-42506.8	-0.41539	-32252.5	-4.35676	-16836.3	7.49718	-16956.3	8.09044	-11915.2	8.21431	-1714.3	7.73747	-433.728	8.32234	-1685.34	8.40523	-37219.3	-0.29151	-37099.3	-0.45262
-42642	-0.27103	-42641.9	-0.41539	-32403	-4.45362	-16986.2	7.46366	-17106.4	8.10348	-12064.9	8.23851	-1863.07	7.77101	-582.498	8.38008	-1833.85	8.39777	-37098.8	-0.26542	-36934.2	-0.44517
-42791.9	-0.35112	-42807	-0.42656	-32568.6	-4.44244	-17136.4	7.4767	-17256.5	8.13886	-12215.6	8.22547	-2012.07	7.64993	-731.849	8.32234	-1982.99	8.48159	-36948.8	-0.26729	-36800	-0.44704
-42941.8	-0.32132	-42941.9	-0.39676	-32703.4	-4.37538	-17286.5	7.50464	-17406.8	8.1016	-12365.3	8.31489	-2161.33	7.71139	-880.735	8.31304	-2131.94	8.45179	-36799.7	-0.27287	-36650.1	-0.41351
-43091.7	-0.40514	-43106.6	-0.40235	-32854.2	-4.39774	-17436.4	7.45062	-17556.6	8.0476	-12514.6	8.35773	-2310.69	7.68533	-1030.05	8.3447	-2281.5	8.46297	-36634.2	-0.33994	-36485.9	-0.5085
-43241.7	-0.31945	-43241.7	-0.45264	-33004.3	-4.33626	-17586.4	7.4618	-17707.2	8.0625	-12679.4	8.26831	-2459.94	7.71513	-1179.27	8.36518	-2445.68	8.35307	-36485.5	-0.24493	-36350.9	-0.42655
-43391.7	-0.3921	-43391.8	-0.28128	-33169.3	-4.13324	-17737.1	7.43386	-17856.9	8.02152	-12829.6	8.23293	-2608.95	7.62945	-1327.86	8.36332	-2579.93	8.38473	-36350.7	-0.31013	-36186.8	-0.38557
-43541.8	-0.34739	-43556.8	-0.33343	-33318.6	-4.055	-17887.1	7.53072	-18006.5	8.11652	-12964.6	8.22361	-2758.04	7.64061	-1476.86	8.40802	-2729.16	8.44807	-36201.1	-0.312	-36036.8	-0.39674
-43692	-0.30828	-43692	-0.43774	-33453.7	-4.09226	-18036.7	7.48414	-18156.8	8.04386	-13114.3	8.16959	-2907.9	7.78405	-1625.91	8.29068	-2878.3	8.38847	-36037	-0.32317	-35902.5	-0.4638
-43842	-0.2971	-43841.9	-0.4247	-33619.1	-4.13882	-18186.9	7.36494	-18306.5	8.01966	-13264.3	8.20313	-3072.63	7.74121	-1774.44	8.31304	-3028.13	8.36053	-35902.1	-0.2766	-35752.8	-0.46007
-44006.4	-0.40327	-43991.9	-0.40794	-33754.6	-3.98609	-18337	7.38916	-18457.1	7.98426	-13414.1	8.13049	-3207.78	7.70953	-1923.29	8.33724	-3193.56	8.37915	-35752.2	-0.33435	-35603.4	-0.43213
-44141.5	-0.47592	-44141.4	-0.37813	-33919.6	-4.07922	-18486.8	7.45248	-18622	7.96564	-13564.1	8.16029	-3358.65	7.76541	-2072.29	8.21804	-3328.95	8.39405	-35602.8	-0.25238	-35453	-0.3539
-44291.5	-0.29338	-44291.5	-0.40048	-34055	-4.09784	-18652.3	7.43386	-18757.4	8.05504	-13713.9	8.20685	-3524.63	7.70953	-2221.96	8.34656	-3479.71	8.50767	-35453	-0.17602	-35304.5	-0.4042
-44442.4	-0.24681	-44441.5	-0.31853	-34204.4	-4.04942	-18802.2	7.4711	-18922.7	8.01966	-13863.6	8.13979	-3660.14	7.70581	-2370.95	8.354	-3630.98	8.36983	-35288.7	-0.25797	-35155.1	-0.38929
-44591.8	-0.28965	-44592	-0.32598	-34369.3	-3.94138	-18952.8	7.41896	-19057.6	8.03828	-14013.5	8.08577	-3811	7.75797	-2520.11	8.28696	-3781.61	8.34749	-35139.3	-0.19651	-35005.3	-0.44331
-44756.7	-0.26171	-44742	-0.51411	-34504.5	-3.87619	-19087.6	7.4618	-19207.3	8.02338	-14163.8	8.11185	-3961.19	7.57729	-2669.26	8.3093	-3931.92	8.45179	-34989.2	-0.19092	-34855.1	-0.45635
-44892.5	-0.28779	-44907.3	-0.47872	-34654.6	-3.89481	-19237.3	7.36122	-19358.1	8.02896	-14329.2	8.15283	-4111.44	7.63875	-2818.38	8.35588	-4082.49	8.40523	-34854.6	-0.31945	-34690.8	-0.38743
-45042.9	-0.42376	-45042.3	-0.46754	-34804.8	-3.81845	-19387.5	7.41522	-19507.7	8.03828	-14463.9	8.17145	-4261.85	7.65365	-2983.18	8.46204	-4232.52	8.39777	-34705.2	-0.34552	-34555.6	-0.46007
-45192.2	-0.33994	-45192.1	-0.50479	-34954.9	-3.88178	-19552.6	7.33886	-19658.3	8.0718	-14613.9	8.19939	-4412.23	7.64435	-3118.21	8.41176	-4382.93	8.40895	-34555.7	-0.3567	-34391.1	-0.47125
-45342.3	-0.25426	-45342	-0.4545	-35104.7	-3.89295	-19703.5	7.1824	-19808.6	8.07554	-14763.7	8.13235	-4562.16	7.63503	-3268.5	8.3391	-4532.99	8.44247	-34406	-0.23935	-34242.2	-0.51037
-45507.5	-0.2971	-45507.4	-0.43215	-35285	-3.87432	-19853.6	7.11906	-19958.4	8.00848	-14928.1	8.12489	-4713.02	7.62385	-3419.56	8.39126	-4683.14	8.40895	-34256.5	-0.30082	-34092.7	-0.41351
-45642.5	-0.37161	-45657.6	-0.36696	-35419.8	-3.87991	-20003.8	7.03524	-20108.6	7.93956	-15063.5	8.10813	-4862.89	7.71885	-3585.69	8.3391	-4833.44	8.39405	-34106.7	-0.36229	-33957.8	-0.46752
-45793.6	-0.38092	-45807.9	-0.40048	-35554.7	-3.73463	-20138.2	6.95702	-20258.2	7.97308	-15214	8.09509	-5012.49	7.67415	-3721.27	8.3149	-4983.4	8.39963	-33958	-0.42189	-33807.8	-0.47125
-45943.2	-0.31014	-45943.4	-0.37255	-35719.9	-3.63218	-20288.6	6.89182	-20408.8	8.03456	-15364.4	8.10255	-5162.75	7.82503	-3871.67	8.2795	-5133.43	8.40151	-33807.5	-0.29151	-33643.3	-0.434
-46093.2	-0.22818	-46108.4	-0.34461	-35854.9	-3.66012	-20438.4	5.68296	-20573.8	7.97494	-15514.4	8.05225	-5312.75	7.78591	-4022.15	8.32234	-5283.48	8.31395	-33642.9	-0.32131	-33508.8	-0.48988
-46243.2	-0.18347	-46243.1	-0.48058	-36004.8	-3.60797	-20589	4.35488	-20708.7	7.92466	-15664.5	8.09509	-5463.11	7.75983	-4172.41	8.36332	-5433.6	8.36983	-33508.1	-0.33435	-33358.7	-0.52154
-46393.6	-0.29338	-46392.9	-0.52901	-36155.3	-3.5763	-20739.1	4.10714	-20873.9	8.06436	-15814.2	8.03735	-5613.27	7.80081	-4322.57	8.34284	-5583.96	8.29905	-33343.6	-0.33994	-33209.7	-0.53272
-46543.4	-0.28779	-46543.2	-0.42656	-36305.5	-3.5763	-20889	3.97116	-21009.2	8.0625	-15964.2	8.04853	-5778.5	7.75237	-4472.99	8.29626	-5734.22	8.34935	-33209.2	-0.29896	-33060.2	-0.4936
-46693.3	-0.2822	-46693.2	-0.31294	-36470.3	-3.62846	-21039.6	3.9302	-21159.1	7.98612	-16129.7	8.04293	-5913.43	7.75051	-4623.31	8.25342	-5884.11	8.39963	-33060	-0.25797	-32895.5	-0.4936
-46844	-0.26358	-46858.4	-0.41352	-36605.2	-3.55395	-21189.1	3.92088	-21309.3	7.87436	-16279.7	8.06529	-6063.4	7.68345	-4773.77	8.29626	-6033.91	8.40337	-32895	-0.37346	-32760.6	-0.39116
-46994.1	-0.23564	-46993.5	-0.43029	-36755.3	-3.51856	-21338.9	3.8296	-21459.4	7.86132	-16414.9	8.16215	-6213.05	7.54003	-4938.38	8.32234	-6184.15	8.41641	-32745.2	-0.27846	-32610.3	-0.46566
-47144	-0.32504	-47143.7	-0.43215	-36920.6	-3.44778	-21489	3.6899	-21609.3	7.85016	-16580.1	8.09509	-6378.6	7.60523	-5073.3	8.31116	-6334.04	8.37169	-32610.4	-0.22444	-32460.8	-0.42841
-47293.7	-0.34926	-47293.5	-0.38745	-37071.1	-3.32671	-21638.9	3.57442	-21759.3	7.92652	-16714.9	8.09881	-6513.88	7.64061	-5223.67	8.1901	-6484.17	8.42757	-32459.8	-0.31572	-32310.9	-0.44517
-47458.6	-0.34926	-47443.2	-0.39117	-37206.5	-3.26524	-21789.3	3.14602	-21909.5	7.9172	-16864.8	8.00569	-6664.16	7.67973	-5373.44	8.2348	-6634.94	8.37357	-32295.6	-0.36415	-32161.7	-0.51595
-47593.7	-0.28406	-47593.4	-0.36882	-37386.6	-3.28014	-21939.4	-1.43239	-22059.3	7.9172	-17029.8	8.14165	-6814.73	7.65925	-5523.83	8.32606	-6785.1	8.29533	-32161.3	-0.3716	-32012.2	-0.47498
-47744.1	-0.24867	-47743.8	-0.4098	-37506.7	-3.22799	-22089.6	-3.49808	-22224.6	7.8129	-17164.9	8.09323	-6979.66	7.75237	-5674.15	8.3596	-6934.94	8.27111	-32011.5	-0.34552	-31862.6	-0.59046
-47893.7	-0.28406	-47893.2	-0.32225	-37656.3	-3.27455	-22254.9	-3.81659	-22359.2	7.9172	-17315.3	8.12861	-7129.37	7.68719	-5824.23	8.34098	-7084.63	8.34563	-31861.9	-0.25052	-31697.9	-0.55507
-48058.5	-0.2971	-48043.3	-0.38186	-37821.1	-3.32298	-22389.2	-3.88551	-22524.2	7.85574	-17480.1	8.04667	-7264.42	7.66669	-5988.98	8.30186	-7249.96	8.38473	-31712.4	-0.19464	-31563.1	-0.39116
-48208.5	-0.27103	-48193.6	-0.40794	-37956.4	-3.20005	-22539.3	-4.05128	-22659.2	7.85574	-17630.2	8.02989	-7414.27	7.57543	-6123.9	8.2348	-7384.87	8.46483	-31548	-0.39023	-31413.4	-0.4489
-48358.4	-0.28965	-48358.3	-0.43587	-38106.8	-3.06035	-22689.4	-4.37352	-22809.7	7.85574	-17765.6	7.92001	-7564.48	7.67043	-6274	8.26274	-7535.12	8.30837	-31412.8	-0.33249	-31248.6	-0.59232
-48493.3	-0.20583	-48493.5	-0.35392	-38271.6	-2.98398	-22839.5	-4.45734	-22959.6	7.82036	-17915.3	8.01127	-7714.51	7.75611	-6424	8.42478	-7684.86	8.30465	-31233.3	-0.24493	-31113.9	-0.50478
-48659.2	-0.21701	-48643.2	-0.3297	-38407.1	-2.98956	-22989.2	-4.54302	-23125	7.80918	-18065.5	8.01499	-7864.47	7.72071	-6574.52	8.33724	-7835.22	8.32699	-31098.4	-0.17602	-30964.3	-0.54576
-48793.3	-0.27289	-48793.3	-0.36509	-38557.1	-2.96721	-23155.2	-4.50018	-23275.1	7.69928	-18215.4	8.03363	-8014.47	7.66111	-6725.06	8.2944	-7985.43	8.31209	-30963.7	-0.22817	-30814.6	-0.62026
-48958.9	-0.24867	-48958.2	-0.39676	-38721.9	-3.04359	-23290	-4.5393	-23409.6	7.71418	-18380.6	7.99823	-8164.46	7.73747	-6874.91	8.3093	-8134.91	8.35493	-30814.6	-0.31013	-30650.2	-0.54576
-49093.9	-0.27848	-49094.1	-0.40048	-38856.9	-2.92437	-23439.5	-4.6045	-23574.7	7.79054	-18515.7	8.02803	-8314.13	7.72071	-7025	8.26274	-8285.25	8.36611	-30664.7	-0.14622	-30515.1	-0.55321
-49244.3	-0.31014	-49243.7	-0.38745	-39021.8	-2.82006	-23604.8	-4.66038	-23724.6	7.7626	-18680.6	8.00569	-8464.36	7.61641	-7174.81	8.27578	-8434.76	8.26739	-30484.4	-0.25984	-30350.4	-0.62585
-49393.8	-0.30828	-49393.8	-0.3148	-39156.6	-2.87408	-23740.1	-4.89506	-23875.3	7.77192	-18816.1	8.01873	-8614.44	7.65739	-7324.86	8.34284	-8600.05	8.31395	-30349.5	-0.31013	-30215.5	-0.60164
-49543.4	-0.21328	-49543.6	-0.30922	-39307.1	-2.85359	-23890.4	-5.3272	-24010.3	7.77006	-18966.1	7.98147	-8763.95	7.66669	-7474.91	8.33352	-8734.83	8.34189	-30200.3	-0.28777	-30065.9	-0.61654
-49694	-0.20583	-49708.6	-0.29804	-39457.3	-2.72879	-24040.8	-5.49484	-24176.3	7.76448	-19130.9	8.03549	-8914.16	7.63317	-7624.91	8.28696	-8884.62	8.25249	-30050.5	-0.26356	-29916	-0.62585
-49844	-0.23936	-49843.6	-0.38186	-39607.6	-2.75487	-24191.1	-5.57494	-24326.1	7.72908	-19265.8	8.01127	-9064.19	7.67229	-7775.14	8.23852	-9049.52	8.26181	-29915.6	-0.312	-29766.6	-0.60722
-49999.3	-0.24122	-49999.6	-0.35206	-39757.4	-2.80144	-24341.2	-5.56004	-24475.5	7.62664	-19430.8	7.95167	-9213.92	7.68533	-7925.03	8.29814	-9184.72	8.26925	-29765.9	-0.23003	-29616.5	-0.58301
-49999.5	-0.22632	-49999.3	-0.34274	-39921.8	-2.76418	-24506	-5.73512	-24610.9	7.77192	-19581.6	7.98333	-9378.73	7.62945	-8075.44	8.35028	-9334.19	8.39963	-29616.1	-0.41258	-29466.3	-0.65751
-49999.4	-0.19279	-49999.6	-0.34647	-40057	-2.61704	-24640.7	-5.8171	-24760.9	7.6732	-19731.8	7.90697	-9513.72	7.69463	-8239.98	8.24412	-9499.51	8.39219	-29466.8	-0.33435	-29316.4	-0.57742
-49999.7	-0.21142	-49999.6	-0.24402	-40207.4	-2.509	-24805.8	-5.79844	-24925.9	7.51302	-19867.2	7.90137	-9663.98	7.74679	-8375.07	8.21618	-9649.17	8.34935	-29300.9	-0.39023	-29166.4	-0.6482
-49999.7	-0.2524	-49999.6	-0.22912	-40357.4	-2.4494	-24940.8	-5.83386	-25061.3	7.50556	-20017.2	7.95911	-9813.7	7.73375	-8525.12	8.2795	-9799.01	8.30279	-29151.5	-0.36229	-29016.8	-0.61281
-49999.7	-0.26544	-49999.6	-0.26079	-40522.4	-2.39165	-25091.1	-5.8711	-25226.4	7.51116	-20166.8	7.84549	-9963.91	7.69649	-8674.88	8.2795	-9949.48	8.29347	-29001.4	-0.26729	-28852.4	-0.65565
-49999.7	-0.16112	-49999.6	-0.39862	-40657.4	-2.40283	-25241.6	-5.84876	-25361.6	7.57448	-20316.8	7.80825	-10129	7.69649	-8839.78	8.27392	-10084.7	8.34003	-28866.8	-0.28777	-28717.8	-0.66124
-49999.7	-0.2673	-49999.6	-0.48058	-40807.6	-2.31901	-25406.8	-5.83758	-25526.1	7.50742	-20467.2	7.86971	-10263.8	7.71699	-8989.91	8.31304	-10235	8.37543	-28702	-0.29151	-28567.9	-0.56438
-49999.7	-0.25054	-49999.6	-0.42842	-40957.5	-2.32646	-25541.5	-5.8413	-25661.3	7.48508	-20617.2	7.86227	-10413.5	7.59777	-9124.95	8.25902	-10399.5	8.28043	-28567.6	-0.33435	-28417.9	-0.72457
-49999.7	-0.23191	-49999.6	-0.34274	-41107.8	-2.27617	-25691.8	-5.80778	-25811.4	7.41244	-20767.6	7.90323	-10563.7	7.74121	-9274.55	8.22362	-10534.3	8.28043	-28416.8	-0.38278	-28267.1	-0.7283
-49999.7	-0.21328	-49999.6	-0.30549	-41272.9	-2.16814	-25841.5	-5.83386	-25976.6	7.44968	-20932.6	7.84177	-10713.8	7.64435	-9424.56	8.2702	-10684.4	8.28601	-28237	-0.23003	-28117.1	-0.70222
-49999.7	-0.38837	-49999.6	-0.33715	-41423	-2.12157	-26021.8	-5.94376	-26111.5	7.43292	-21068	7.75423	-10863.7	7.64061	-9574.49	8.31116	-10834.7	8.29905	-28116.8	-0.29337	-27967.1	-0.73761
-49999.7	-0.34926	-49999.6	-0.37255	-41573.4	-2.1551	-26141.6	-5.79286	-26276.5	7.4236	-21217.2	7.75981	-11014.7	7.58847	-9739.54	8.25342	-11000	8.41641	-27951.5	-0.33994	-27817.6	-0.7581
-49999.7	-0.25985	-49999.6	-0.26451	-41724	-2.06941	-26306.7	-5.82826	-26411.6	7.33606	-21367.5	7.86785	-11164.8	7.56239	-9874.47	8.18824	-11135.4	8.36611	-27817.5	-0.36974	-27653	-0.76741
-49999.7	-0.32318	-49999.6	-0.23657	-41873.7	-2.11598	-26442.3	-5.82826	-26561.1	5.86644	-21517.5	7.85481	-11314.7	7.58661	-10024.9	8.26832	-11285.1	8.36611	-27667.3	-0.42189	-27517.9	-0.7879
-49999.7	-0.27289	-49999.6	-0.34274	-42023.5	-2.04893	-26591.5	-5.83944	-26711.1	2.44658	-21667.9	7.86413	-11464.1	7.52513	-10174.7	8.28696	-11434.9	8.25807	-27517.9	-0.37905	-27368.3	-0.75065
-49999.7	-0.33808	-49999.6	-0.35392	-42173.7	-2.00236	-26741.7	-5.85994	-26861.3	-0.21515	-21817.9	7.83245	-11614	7.55867	-10339.6	8.27764	-11585.2	8.19661	-27368.1	-0.29337	-27218.2	-0.83819
-49999.7	-0.28406	-49999.6	-0.32039	-42323.8	-1.86266	-26906.1	-5.85248	-27011.4	-1.36068	-21967.8	7.87529	-11764.2	7.63689	-10474.4	8.28136	-11749.8	8.32141	-27217.5	-0.32876	-27068.1	-0.8177
-49999.7	-0.24495	-49999.6	-0.28314	-42488.5	-1.74159	-27056.7	-5.87484	-27176.5	-1.71831	-22133.2	7.78217	-11929.4	7.56239	-10624.3	8.22922	-11900.1	8.34749	-27067.5	-0.40327	-26918.6	-0.7879
-49999.7	-0.20956	-49999.6	-0.27382	-42624	-1.76021	-27191.3	-5.94002	-27311.6	-1.93997	-22282.8	7.75795	-12064.3	7.47485	-10789.5	8.29626	-12034.9	8.27857	-26902.9	-0.35484	-26753.6	-0.84937
-49999.7	-0.25426	-49999.6	-0.36696	-42774.1	-1.736	-27342	-5.93258	-27461.8	-2.15976	-22432.4	7.75609	-12214.7	7.60151	-10940.1	8.20314	-12200.2	8.25995	-26753.2	-0.2971	-26619	-0.78976
-49999.7	-0.17416	-49999.6	-0.32225	-42924	-1.74531	-27507.1	-5.87856	-27611.9	-2.43171	-22567.6	7.66295	-12364.7	7.61827	-11075	8.2348	-12335.4	8.30465	-26618.3	-0.27474	-26454.5	-0.82702
-49999.7	-0.17975	-49999.6	-0.2701	-43074.1	-1.66149	-27642.3	-5.87484	-27761.7	-2.65337	-22717.8	7.66109	-12514.1	7.56053	-11225.5	8.2851	-12485	8.27111	-26468.5	-0.27846	-26319.4	-0.80839
-49999.7	-0.17602	-49999.6	-0.37813	-43223.9	-1.51062	-27791.8	-5.90464	-27911.6	-2.71856	-22868.2	7.69835	-12663.9	7.65365	-11375.3	8.27764	-12634.6	8.25249	-26319.1	-0.28219	-26169.6	-0.81211
-49999.7	-0.24681	-49999.6	-0.33902	-43374.5	-1.48827	-27941.7	-5.97168	-28061.9	-2.916	-23018.4	7.73747	-12828.7	7.50093	-11540.2	8.21618	-12784.8	8.25807	-26169.1	-0.29151	-26020	-0.90897
-49999.7	-0.28406	-49999.6	-0.39303	-43524.1	-1.49944	-28092	-5.886	-28227.4	-3.04452	-23168.4	7.73373	-12978.7	7.43013	-11674.8	8.12862	-12934.8	8.31209	-26018.9	-0.33994	-25854.9	-0.9425
-49999.7	-0.22632	-49999.6	-0.23843	-43673.9	-1.41562	-28242.3	-5.85248	-28362.5	-3.0557	-23318.1	7.59217	-13113.6	7.57543	-11840.4	8.22548	-13084.5	8.26181	-25854.8	-0.33807	-25720.2	-0.85496
-49999.7	-0.25054	-49999.6	-0.40048	-43824.1	-1.36906	-28392.9	-5.87484	-28512.7	-3.24755	-23468.2	7.57355	-13263.8	7.55121	-11975.3	8.1845	-13234.2	8.25807	-25704.7	-0.34552	-25570.8	-0.87544
-49999.7	-0.26544	-49999.6	-0.32784	-43974	-1.32249	-28543.6	-5.9512	-28678.4	-3.49156	-23618.3	7.64433	-13428.6	7.51769	-12125.2	8.1454	-13384.4	8.22269	-25539.9	-0.37905	-25421	-1.08592
-49999.7	-0.28965	-49999.6	-0.34461	-44123.9	-1.32249	-28693.4	-5.94562	-28812.9	-3.594	-23783.7	7.60149	-13563.7	7.50465	-12289.9	8.21804	-13534	8.20407	-25420.3	-0.32876	-25255.9	-1.08592
-49999.7	-0.24495	-49999.6	-0.35206	-44274.5	-1.29455	-28858.1	-6.04806	-28977.9	-3.52509	-23918.8	7.52325	-13713.1	7.48975	-12425.1	8.19382	-13683.8	8.21897	-25269.9	-0.39209	-25121	-0.99093
-49999.7	-0.32132	-49999.6	-0.36882	-44423.5	-1.26289	-28993.2	-5.99776	-29112.8	-3.48225	-24084.4	7.54561	-13862.9	7.55867	-12574.8	8.18824	-13834.1	8.27111	-25120.7	-0.35484	-24971.1	-1.10641
-49999.7	-0.32691	-49999.6	-0.27941	-44573.7	-1.23308	-29143.3	-5.91768	-29262.8	-4.05782	-24234.7	7.55865	-14028	7.46553	-12724.6	8.12118	-13983.8	8.25063	-24969.9	-0.3567	-24821.2	-1.04494
-49999.7	-0.39024	-49999.6	-0.24216	-44723.8	-1.29455	-29293.2	-5.91768	-29413.3	-4.69298	-24369.5	7.53443	-14178.2	7.47299	-12874.9	8.20686	-14149.1	8.18915	-24805.5	-0.41072	-24671.3	-1.04681
-49999.7	-0.31759	-49999.6	-0.24961	-44874.3	-1.24798	-29443.4	-5.95678	-29578.1	-4.7619	-24519.5	7.62943	-14328.2	7.47857	-13024.5	8.17334	-14283.6	8.22455	-24655.3	-0.43493	-24506.9	-1.10455
-49999.7	-0.2822	-49999.6	-0.21236	-45024.2	-1.09152	-29593.7	-5.96052	-29727.8	-5.01334	-24684.3	7.48229	-14463.3	7.56797	-13174.6	8.24226	-14433.9	8.25807	-24506.3	-0.38464	-24372.1	-1.04681
-49999.7	-0.28965	-49999.6	-0.30549	-45174	-1.10084	-29744.1	-5.95866	-29863.4	-5.1903	-24819.7	7.49345	-14613.1	7.51769	-13324.1	8.1752	-14584.4	8.22827	-24371.3	-0.35297	-24207.2	-1.1921
-49999.7	-0.24867	-49999.6	-0.30176	-45324.5	-1.03936	-29908.6	-5.94002	-30013.6	-5.14374	-24969.6	7.46179	-14777.8	7.39103	-13475	8.1603	-14733.9	8.31395	-24206.6	-0.31945	-24072	-1.17906
-49999.7	-0.28034	-49999.6	-0.25147	-45474.4	-1.09897	-30043.6	-6.00336	-30163.2	-5.16794	-25134.7	7.48415	-14912.9	7.43573	-13624.2	8.25716	-14883.4	8.18915	-24071.2	-0.29151	-23921.5	-1.1921
-49999.7	-0.29338	-49999.6	-0.33157	-45624.7	-1.08407	-30193.4	-5.94562	-30328.2	-5.29834	-25269.9	7.39473	-15062.6	7.49719	-13788.7	8.26088	-15033.1	8.11651	-23921.1	-0.32503	-23741.6	-1.30572
-49999.7	-0.19652	-49999.6	-0.30176	-45775	-1.08966	-30373.5	-5.9661	-30478.5	-5.2946	-25420.2	7.43571	-15228.2	7.56983	-13923.7	8.13236	-15198.6	8.12211	-23756.4	-0.39954	-23606.7	-1.31503
-49999.7	-0.14063	-49999.6	-0.30735	-45925.5	-1.04868	-30508.4	-5.96238	-30612.8	-5.30578	-25570	7.42827	-15363.6	7.49347	-14088.8	8.05598	-15334.1	8.11093	-23605.9	-0.40327	-23457.1	-1.30944
-49999.7	-0.2524	-49999.6	-0.30922	-46075	-1.01888	-30643.6	-5.91394	-30763.1	-5.56656	-25734.9	7.35563	-15514.1	7.54563	-14224.3	8.1547	-15499.7	8.19661	-23470.7	-0.40513	-23307.4	-1.37277
-49999.7	-0.25426	-49999.6	-0.40794	-46225.2	-1.04309	-30793.9	-5.97356	-30913.2	-5.72302	-25869.9	7.38357	-15678.6	7.43759	-14389.4	8.12304	-15634.8	8.27297	-23321.6	-0.34552	-23172.5	-1.47149
-49999.7	-0.24495	-49999.6	-0.35392	-46375.1	-0.97603	-30943.7	-5.89346	-31078.1	-5.66342	-26034.8	7.29415	-15813.6	7.44691	-14538.8	8.18264	-15784.3	8.29347	-23157	-0.33435	-23022.4	-1.45473
-49999.7	-0.22446	-49999.6	-0.24589	-46525.3	-0.93692	-31093.2	-5.94002	-31213	-5.66528	-26184.8	7.33141	-15978.6	7.37053	-14688.8	8.20314	-15934.3	8.21151	-23021.5	-0.32503	-22857.8	-1.4361
-49999.7	-0.14622	-49999.6	-0.30176	-46675.3	-0.88663	-31258.7	-5.97542	-31362.6	-5.69694	-26320	7.29975	-16113.9	7.48229	-14823.6	8.07274	-16084.3	8.15005	-22871.6	-0.37346	-22722.7	-1.45659
-49999.7	-0.16671	-49999.6	-0.35764	-46826.1	-0.85124	-31393.1	-5.99218	-31513.2	-5.76958	-26469.9	7.26249	-16263.8	7.49347	-14988.7	8.04294	-16234.5	8.09975	-22721.6	-0.44052	-22573	-1.57208
-49999.7	-0.28965	-49999.6	-0.26824	-46975.5	-0.79908	-31543.6	-5.93816	-31663.5	-5.73046	-26635.3	7.20847	-16429	7.50279	-15138.6	8.04668	-16384.7	8.18357	-22557.1	-0.36601	-22423.1	-1.66707
-49999.7	-0.31387	-49999.6	-0.25147	-47125.7	-0.75997	-31709	-5.99218	-31813.3	-5.69322	-26769.8	7.17495	-16579.1	7.44505	-15274.5	8.05226	-16535	8.10535	-22407.6	-0.51316	-22273.4	-1.70433
-49999.7	-0.2673	-49999.6	-0.21981	-47290.7	-0.76928	-31859.1	-6.01454	-31963.7	-5.6839	-26919.8	7.17309	-16714.3	7.42827	-15424.5	8.05972	-16700	8.06623	-22272.9	-0.50012	-22108.4	-1.83099
-49999.7	-0.18161	-49999.6	-0.24216	-47425.8	-0.76556	-31993.9	-6.03316	-32113.4	-5.73606	-27069.9	7.16191	-16879.1	7.45063	-15574.5	8.11746	-16849.8	8.07367	-22108.3	-0.45169	-21959.2	-1.89804
-49999.7	-0.21887	-49999.6	-0.2999	-47575.6	-0.7134	-32143.7	-5.93258	-32263.5	-5.79566	-27250.1	7.10231	-17014.5	7.43387	-15724.3	8.04108	-16999.7	8.16681	-21958.1	-0.49826	-21823.9	-1.8403
-49999.7	-0.22632	-49999.6	-0.37627	-47725.7	-0.67242	-32293.9	-6.02944	-32413.2	-5.79008	-27370.1	7.07249	-17164.2	7.47857	-15889.5	8.00196	-17150	8.18543	-21823.4	-0.45542	-21658.9	-1.80677
-49999.2	-0.33436	-49999.2	-0.37255	-47890.6	-0.81212	-32459	-5.98472	-32563.9	-5.8646	-27535.5	7.08181	-17314.4	7.47857	-16039.5	8.0001	-17300.1	8.08113	-21658.6	-0.45542	-21509	-1.98
-49999.3	-0.29151	-49999.2	-0.2701	-48025.8	-0.78046	-32594.4	-5.96052	-32729.4	-5.85342	-27685.2	7.13955	-17479.7	7.41897	-16189.6	8.01874	-17435.2	8.10907	-21523.7	-0.42189	-21373.9	-1.91294
-49999.3	-0.28593	-49999.2	-0.26451	-48175.7	-0.67615	-32744.9	-5.96982	-32879.8	-5.84782	-27835.3	7.08367	-17614.8	7.46181	-16339.8	8.10814	-17600.1	8.14445	-21358.9	-0.43679	-21225.1	-2.04147
-49999.3	-0.34926	-49999.3	-0.23471	-48326.1	-0.63145	-32895.5	-5.9363	-33014.8	-5.73792	-27985.3	6.88809	-17764.7	7.45063	-16490.1	8.10256	-17735.3	8.08113	-21209	-0.47032	-21060	-2.06568
-49999.3	-0.2226	-49999.2	-0.30176	-48490.5	-0.62027	-33045.6	-5.90836	-33164.6	-5.81058	-28120.5	6.76703	-17914.9	7.42269	-16640	8.10628	-17885.5	8.09603	-21074.5	-0.46287	-20925.3	-2.05078
-49999.3	-0.28779	-49999.3	-0.33715	-48639.9	-0.6389	-33194.9	-5.8469	-33314.8	-5.95028	-28286.2	6.62733	-18064.8	7.33701	-16790.2	8.16402	-18050	7.99731	-20924.5	-0.49267	-20775.3	-2.06009
-49999.3	-0.25426	-49999.3	-0.33157	-48775.4	-0.6687	-33360	-5.82826	-33479.8	-5.9689	-28436.7	6.47087	-18214.6	7.36495	-16939.9	8.1398	-18185.1	8.09043	-20774.2	-0.43679	-20625	-2.15881
-49999.3	-0.23005	-49999.3	-0.27569	-48925.6	-0.68174	-33494.9	-5.82454	-33629.7	-5.82362	-28571.7	6.27529	-18365.2	7.35749	-17075.1	8.03364	-18335.5	8.07181	-20624.6	-0.47405	-20445.2	-2.27057
-49999.3	-0.21142	-49999.3	-0.36323	-49075.7	-0.70036	-33645.1	-5.85248	-33764.9	-5.88508	-28737	6.20451	-18514.8	7.30161	-17224.8	8.06344	-18485.8	8.12583	-20459.5	-0.4666	-20310.1	-2.27244
-49999.3	-0.21701	-49999.2	-0.45823	-49225.6	-0.66125	-33810.4	-5.78728	-33915.2	-5.8944	-28871.7	5.94001	-18665.2	7.39103	-17375	8.08578	-18635.6	8.08113	-20309.6	-0.48336	-20160.5	-2.35439
-49999.5	-0.31573	-49999.3	-0.40794	-49375.8	-0.67801	-33945.6	-5.7165	-34065.3	-5.95958	-29036.5	5.44639	-18815.4	7.29789	-17525.3	8.10256	-18785.8	8.09231	-20160.2	-0.44238	-20025.9	-2.42704
-49999.5	-0.25985	-49999.2	-0.34647	-49525.9	-0.64262	-34111.1	-5.7016	-34215.2	-5.95586	-29186.6	5.19493	-18965.5	7.36681	-17690.6	8.02804	-18935.9	8.13141	-19995.2	-0.52061	-19876.4	-2.41586
-49999.5	-0.32691	-49999.3	-0.28873	-49675.7	-0.63331	-34245.4	-5.69042	-34364.8	-5.9186	-29322	5.21913	-19115.2	7.32025	-17825.6	8.07648	-19085.7	8.04947	-19860.7	-0.54669	-19726.4	-2.55556
-49999.5	-0.26916	-49999.3	-0.3148	-49825.8	-0.61654	-34410.1	-5.71464	-34530.1	-5.88322	-29471.8	5.20051	-19265.1	7.39661	-17990.4	8.07648	-19235.4	8.02711	-19695.8	-0.56532	-19560.9	-2.48664
-49999.4	-0.22632	-49999.2	-0.2999	-49976	-0.56066	-34545.3	-5.69414	-34664.9	-5.88136	-29622.2	5.17815	-19415.4	7.25505	-18125.4	8.06158	-19385.9	8.09789	-19545.3	-0.4666	-19411	-2.56115
-49992.4	-0.1723	-49995.5	-0.37813	-50126.4	-0.61282	-34695.3	-5.7016	-34815.2	-5.93724	-29772.2	5.12973	-19565.9	7.34073	-18275.5	8.03736	-19536	8.15563	-19410.5	-0.40885	-19260.6	-2.63379
-49906	-0.22818	-49905.7	-0.32225	-50276.6	-0.62399	-34860.2	-5.66434	-34965.4	-5.86832	-29936.8	5.08875	-19716.5	7.22711	-18440.5	8.08766	-19686.3	8.07927	-19260.1	-0.51316	-19111.2	-2.60213
-49773.9	-0.3772	-49788	-0.37813	-50427.3	-0.60537	-34995.6	-5.68296	-35130.6	-5.8888	-30087.1	4.95091	-19866.8	7.23083	-18575.8	8.09882	-19837.3	8.03643	-19110.6	-0.46101	-18976.3	-2.65987
-49632	-0.33063	-49645.7	-0.40048	-50576.6	-0.58674	-35145.7	-5.66062	-35265.5	-5.954	-30222.3	4.82611	-20016.8	7.22525	-18725.9	8.04482	-19987.2	8.00475	-18961	-0.47963	-18826.6	-2.72692
-49487.4	-0.21701	-49501.4	-0.31108	-50726.8	-0.61096	-35295.5	-5.59356	-35415.3	-5.84224	-30387.1	4.61937	-20166.6	7.17869	-18890.9	7.96658	-20151.8	8.01035	-18811.6	-0.61188	-18676.5	-2.74183
-49341.1	-0.26358	-49355.5	-0.3148	-50876.9	-0.61096	-35460.6	-5.6662	-35564.9	-5.85528	-30522	4.01773	-20331.2	7.18985	-19025.8	8.0001	-20286.8	7.98985	-18661.1	-0.55414	-18526.8	-2.83123
-49195	-0.31014	-49194.2	-0.40607	-51027	-0.68174	-35595.7	-5.7016	-35730.6	-5.91116	-30687.1	3.47011	-20466.4	7.21407	-19175.5	7.9852	-20451.9	8.02711	-18511.1	-0.58208	-18376.8	-2.81447
-49047.6	-0.2971	-49047.8	-0.41352	-51177.1	-0.6985	-35746	-5.68296	-35880.6	-5.9037	-30822	3.02121	-20616.5	7.17869	-19325.9	7.98148	-20602.1	8.07927	-18345.9	-0.55973	-18212.1	-2.83123
-48901	-0.35298	-48900.5	-0.35206	-51327.4	-0.53086	-35911.1	-5.53396	-36030.9	-5.85714	-30987	2.64497	-20766.8	7.15447	-19490.8	7.98894	-20737.7	8.07741	-18210.9	-0.57463	-18077.4	-2.89084
-48753.4	-0.34553	-48768.2	-0.39862	-51477.5	-0.54949	-36045.9	-5.47622	-36181.2	-5.92606	-31121.9	2.30969	-20931.8	7.27927	-19626.5	7.98706	-20887.4	8.00849	-18062	-0.65845	-17927.8	-2.94672
-48605.7	-0.29338	-48620.3	-0.285	-51627.2	-0.53272	-36196.2	-5.47622	-36316	-5.87762	-31287.1	2.25939	-21067.3	7.20289	-19791.9	7.9908	-21037.8	8.02711	-17912	-0.59139	-17777.5	-2.95603
-48457.9	-0.21701	-48472.1	-0.27941	-51777.1	-0.47685	-36361.2	-5.52278	-36480.8	-5.98938	-31437.3	1.87009	-21231.9	7.24947	-19927.3	7.91256	-21202.6	7.99731	-17747.2	-0.52434	-17627.8	-3.05102
-48309.4	-0.24495	-48308.9	-0.36696	-51927.3	-0.55508	-36496	-5.5619	-36630.9	-6.03968	-31572.1	1.46961	-21382	7.21035	-20077.1	7.90512	-21352.4	8.00849	-17612.4	-0.59512	-17463.2	-3.07524
-48160.1	-0.26358	-48174.6	-0.43401	-52077.3	-0.50851	-36645.9	-5.56004	-36765.9	-5.9037	-31737.2	1.03375	-21532.3	7.18427	-20242.2	7.95726	-21487.3	8.12211	-17462.8	-0.64541	-17328.6	-3.16651
-48011.2	-0.2822	-48010.6	-0.36509	-52227.2	-0.55694	-36795.5	-5.55444	-36916.3	-5.94468	-31872.4	0.65379	-21681.9	7.26995	-20392.4	7.90138	-21652.2	8.11837	-17312	-0.60629	-17163	-3.22239
-47862	-0.29151	-47876.4	-0.30176	-52377.4	-0.51224	-36946.3	-5.3868	-37082.2	-5.94096	-32022.6	0.41349	-21817.2	7.25319	-20527.2	8.015	-21802.2	7.90977	-17162.2	-0.52993	-17013.2	-3.14975
-47712.3	-0.27289	-47727.3	-0.36509	-52527.8	-0.53645	-37096.8	-5.33652	-37216.7	-5.85156	-32172.2	0.20303	-21967.3	7.23643	-20677.2	8.0299	-21937.9	7.91907	-17012.6	-0.60816	-16878.6	-3.18328
-47562.4	-0.21701	-47562.6	-0.34833	-52677.6	-0.61841	-37247.1	-5.3421	-37382.4	-5.8795	-32321.8	-0.5942	-22117.6	7.25691	-20827.1	7.98894	-22102.8	7.89673	-16848.2	-0.65659	-16713.7	-3.20749
-47413.5	-0.33436	-47413.5	-0.39303	-52827.8	-0.58302	-37397.4	-5.31044	-37516.9	-5.79194	-32472.2	-1.34112	-22282.3	7.16379	-20977.7	7.9107	-22238	7.99545	-16713.2	-0.71805	-16579	-3.27641
-47249.4	-0.27848	-47249.1	-0.41539	-52977	-0.43773	-37547.4	-5.4464	-37666.7	-5.7435	-32637.9	-1.68944	-22417.3	7.16937	-21142.8	7.85482	-22387.7	7.91163	-16563.3	-0.69011	-16428.8	-3.26151
-47114.7	-0.28034	-47129.7	-0.44891	-53127.7	-0.49547	-37697.3	-5.4371	-37816.5	-5.81802	-32773.3	-1.89992	-22567.4	7.19359	-21277.6	7.83806	-22537.7	7.96377	-16413.7	-0.72178	-16264	-3.29317
-46965	-0.20025	-46979.6	-0.3148	-53292.6	-0.58674	-37861.9	-5.33838	-37981.9	-5.8795	-32923.7	-2.07129	-22732.5	7.04457	-21427.5	7.82688	-22688	7.89673	-16248.5	-0.77021	-16129.2	-3.28386
-46815.5	-0.26916	-46830.1	-0.35951	-53427.6	-0.63703	-37997.6	-5.24524	-38132.4	-5.84968	-33073.4	-2.10295	-22867.5	7.08741	-21577.2	7.8213	-22838.2	7.87809	-16113.2	-0.80746	-15964.3	-3.36954
-46665.8	-0.27848	-46680	-0.33902	-53578	-0.57557	-38162.7	-5.28064	-38267.6	-5.87762	-33223.5	-2.2352	-23032.7	7.05389	-21742.7	7.866	-22988.6	7.85575	-15963.7	-0.77766	-15814.9	-3.30062
-46516.3	-0.28779	-46531	-0.35392	-53727.8	-0.4843	-38312.8	-5.28622	-38418	-5.8795	-33373.4	-2.44568	-23167.8	7.06693	-21877.6	7.92002	-23138.4	7.86133	-15813.9	-0.67521	-15679.9	-3.3714
-46351.7	-0.2375	-46381	-0.34647	-53877.7	-0.49175	-38448	-5.27504	-38567.4	-5.86086	-33523.7	-2.44009	-23317.9	7.07997	-22028	7.85854	-23288.5	7.92467	-15664.3	-0.65286	-15515.4	-3.45895
-46202.4	-0.23936	-46217	-0.34833	-54027.8	-0.34087	-38597.6	-5.31416	-38732.4	-5.83292	-33688.7	-2.40284	-23467.6	7.01663	-22177.7	7.8306	-23452.9	7.89673	-15514.5	-0.62865	-15380	-3.45336
-46068	-0.31573	-46082.1	-0.31294	-54178.1	-0.44518	-38762.3	-5.28064	-38867.5	-5.78076	-33823.9	-2.45686	-23617.8	6.99241	-22342.6	7.81198	-23588	7.95075	-15364.2	-0.77207	-15229.6	-3.53345
-45918.2	-0.37161	-45932.7	-0.26265	-54343	-0.49361	-38897.1	-5.1577	-39017.9	-5.77704	-33974.4	-2.54999	-23767.6	7.06133	-22477.7	7.8362	-23753.2	7.82595	-15198.9	-0.87452	-15079.8	-3.53345
-45767.9	-0.28779	-45782.5	-0.28873	-54478.6	-0.40979	-39047.7	-5.18006	-39167.4	-5.72488	-34124.1	-2.69341	-23918.2	6.94585	-22627.7	7.78962	-23889	7.87251	-15063.8	-0.84471	-14914.4	-3.53904
-45617.3	-0.25799	-45632.5	-0.35019	-54628.9	-0.45636	-39213	-5.1726	-39332.6	-5.66342	-34289.2	-2.79772	-24083.6	6.93095	-22792.6	7.69464	-24039.4	7.82595	-14914	-0.90618	-14765.2	-3.55022
-45468.5	-0.23936	-45482.8	-0.37255	-54779.1	-0.52714	-39347.7	-5.16142	-39467.7	-5.60194	-34454.1	-2.95605	-24219	6.99241	-22928.1	7.85482	-24189.3	7.76821	-14764.2	-1.01421	-14630.1	-3.56884
-45318.6	-0.25054	-45317.9	-0.34274	-54929	-0.48243	-39497.9	-5.07388	-39617.4	-5.72488	-34589.2	-2.90203	-24369.1	7.00919	-23092.9	7.94422	-24339.6	7.82595	-14599.9	-0.99745	-14480.2	-3.53345
-45169.7	-0.13691	-45183.9	-0.36696	-55079.1	-0.48057	-39648	-5.20986	-39767.6	-5.78076	-34738.7	-3.03428	-24519.1	6.98311	-23228.4	7.8008	-24504.1	7.75517	-14465.1	-0.94716	-14330.7	-3.56698
-45020.6	-0.20211	-45034.4	-0.38372	-55228.6	-0.50292	-39797.9	-5.15398	-39947.5	-5.6392	-34873.8	-3.23917	-24683.7	6.99241	-23393.5	7.78962	-24654.2	7.80731	-14299.8	-1.0049	-14180.3	-3.6657
-44870	-0.25799	-44869.3	-0.37441	-55379.5	-0.43773	-39962.5	-5.0329	-40067.4	-5.669	-35024.6	-3.22613	-24819	6.85645	-23542.9	7.80266	-24789.6	7.83153	-14164.9	-0.92294	-14000.3	-3.69364
-44705.4	-0.33622	-44734.7	-0.35764	-55529.3	-0.37067	-40098.2	-5.0031	-40232.9	-5.77144	-35174.4	-3.38073	-24969.3	6.88439	-23692.9	7.83246	-24954.5	7.86319	-14014.6	-1.04215	-13880.5	-3.6657
-44570.8	-0.35857	-44585.4	-0.43401	-55679.5	-0.47498	-40248.1	-5.03476	-40382.9	-5.67644	-35324	-3.79796	-25134.4	6.86949	-23843.2	7.75052	-25105	7.73095	-13865	-1.15391	-13730.8	-3.68247
-44420.8	-0.30642	-44420.5	-0.44891	-55829.4	-0.37999	-40398.6	-5.01986	-40518.3	-5.67832	-35474.2	-4.07923	-25269.4	6.90115	-23994.1	7.67974	-25239.8	7.74027	-13714.8	-1.15205	-13566.1	-3.68805
-44271.6	-0.23564	-44286.1	-0.38	-55979.2	-0.34832	-40548.1	-4.9137	-40683.2	-5.62616	-35639	-4.04011	-25419.1	6.90673	-24129.2	7.69464	-25390	7.69555	-13565.6	-1.12225	-13431.1	-3.71227
-44121.9	-0.19466	-44136.6	-0.34274	-56143.9	-0.4843	-40698	-5.0031	-40818.1	-5.54792	-35774.6	-3.98237	-25584.3	6.88811	-24279.7	7.71884	-25539.9	7.73281	-13416	-1.20979	-13281.9	-3.7458
-43972.7	-0.30083	-43987.1	-0.31667	-56278.7	-0.47685	-40848.6	-4.8988	-40982.8	-5.66154	-35924.4	-4.11649	-25719.1	6.90673	-24429	7.67414	-25704.2	7.82595	-13251.3	-1.13342	-13116.4	-3.83148
-43823.1	-0.34181	-43837.5	-0.30735	-56429.2	-0.42283	-41012.9	-4.80752	-41118	-5.8031	-36074.7	-4.30647	-25869.1	6.80429	-24578.8	7.76542	-25839.8	7.79801	-13116.5	-1.15391	-12982.4	-3.82961
-43673.9	-0.2673	-43672.7	-0.38186	-56579.4	-0.39489	-41148.3	-4.84292	-41268.4	-5.67458	-36224.8	-4.37167	-26019.3	6.86017	-24729.2	7.8213	-25989.8	7.69183	-12966.6	-1.19862	-12831.9	-3.92088
-43509.1	-0.32504	-43538.3	-0.41539	-56729.5	-0.40979	-41313.8	-4.88762	-41418.9	-5.70252	-36375.1	-4.40891	-26184.2	6.83223	-24879.4	7.77846	-26139.9	7.66761	-12816.8	-1.32714	-12682.5	-3.92275
-43359.1	-0.38092	-43388.8	-0.40421	-56879.4	-0.36695	-41478.8	-4.88576	-41584	-5.61684	-36524.4	-4.45921	-26334.4	6.75399	-25029.8	7.76168	-26304.8	7.62477	-12666.9	-1.2992	-12533.4	-3.90971
-43224.7	-0.31759	-43238.9	-0.37813	-57029.2	-0.33528	-41599.1	-4.71998	-41719.3	-5.66528	-36674.8	-4.41637	-26484.3	6.75587	-25180.2	7.70768	-26455	7.65271	-12502.2	-1.45194	-12368	-3.90039
-43075.8	-0.33994	-43074.8	-0.36882	-57179.2	-0.33528	-41749.8	-4.7684	-41869.1	-5.75282	-36825	-4.48715	-26619.2	6.78567	-25330.1	7.71698	-26590.2	7.72349	-12367.6	-1.39792	-12232.9	-3.92647
-42925.9	-0.34739	-42925.2	-0.36509	-57329.4	-0.43773	-41899.3	-4.74046	-42019.2	-5.71742	-36990.1	-4.57283	-26769	6.77635	-25495.2	7.66296	-26739.7	7.67879	-12217.5	-1.49292	-12083.2	-3.92461
-42775.8	-0.33622	-42776	-0.49362	-57479.8	-0.40048	-42049.4	-4.76282	-42169	-5.59822	-37140.7	-4.70321	-26934.5	6.72979	-25629.6	7.6369	-26889.5	7.64899	-12067.4	-1.47243	-11918.1	-4.06618
-42626.6	-0.28406	-42626.4	-0.46195	-57630	-0.39489	-42199.6	-4.66968	-42334.3	-5.60754	-37276	-4.84851	-27084.4	6.70929	-25779.8	7.61082	-27039.7	7.67879	-11902.7	-1.52831	-11783.3	-4.10343
-42476.9	-0.24495	-42491.4	-0.44891	-57779.8	-0.33901	-42349.4	-4.64734	-42484.4	-5.56656	-37426.1	-4.84477	-27234.7	6.65715	-25930.3	7.60522	-27205.1	7.66389	-11767.5	-1.50968	-11633.7	-4.0699
-42327.2	-0.31014	-42341.7	-0.37068	-57945.3	-0.42469	-42514.6	-4.6492	-42619.2	-5.51998	-37575.8	-4.85781	-27369.6	6.59195	-26079.9	7.64248	-27340.5	7.59497	-11617.5	-1.49292	-11483.7	-4.01029
-42177.5	-0.27289	-42177	-0.39676	-58095.2	-0.32411	-42664.9	-4.57282	-42769.7	-5.5796	-37726	-4.83173	-27519.7	6.62547	-26229.8	7.5512	-27490.3	7.63037	-11468.3	-1.57301	-11318.6	-4.0252
-42028.1	-0.36043	-42042.5	-0.39117	-58230.1	-0.35205	-42830.4	-4.56538	-42934.9	-5.58146	-37875.7	-4.82243	-27684.8	6.66459	-26380.1	7.53258	-27655.3	7.54283	-11318.5	-1.63075	-11185.1	-4.12392
-41878.9	-0.36788	-41893	-0.48989	-58379.7	-0.41352	-42980.1	-4.4499	-43069.6	-5.51254	-38040.9	-5.03663	-27834.4	6.64783	-26530.3	7.63502	-27789.7	7.56703	-11168.5	-1.72202	-11018.3	-4.1202
-41728.9	-0.35112	-41743.3	-0.5346	-58529.9	-0.45636	-43099.8	-4.4946	-43234.4	-5.4492	-38191.2	-5.12789	-27984.6	6.61431	-26679.9	7.64248	-27940.4	7.55213	-11017.9	-1.81516	-10868.9	-4.07363
-41579.7	-0.33622	-41594.1	-0.54577	-58680.3	-0.3297	-43249.4	-4.41264	-43369.3	-5.38588	-38341.3	-5.15771	-28119.6	6.52861	-26844.7	7.55866	-28090.4	7.59683	-10868.2	-1.83378	-10718.6	-4.06804
-41429.5	-0.36788	-41444.2	-0.45636	-58830.9	-0.27195	-43399.8	-4.42754	-43519.6	-5.49764	-38476.6	-5.13349	-28270.5	6.54539	-26979.8	7.57542	-28255.8	7.54841	-10718.1	-1.80212	-10568.4	-4.03079
-41279.7	-0.29897	-41294	-0.47872	-58980.9	-0.31107	-43549.8	-4.4499	-43669.6	-5.49578	-38641.4	-5.09065	-28435.8	6.57891	-27144.8	7.54376	-28391.4	7.53909	-10568.1	-1.75928	-10434.4	-4.2096
-41129.2	-0.34739	-41144	-0.52901	-59146.5	-0.34832	-43699.4	-4.43126	-43834.7	-5.51068	-38776.1	-5.04595	-28571.1	6.47461	-27295.2	7.5512	-28541.5	7.51301	-10418.4	-1.91946	-10284.3	-4.10157
-40980.2	-0.37161	-40994.3	-0.43774	-59280.6	-0.38558	-43879.8	-4.32696	-43984.5	-5.41568	-38926.2	-5.06643	-28736.1	6.45411	-27430.3	7.50092	-28691.4	7.51115	-10268.5	-1.9828	-10119.4	-4.1202
-40830.4	-0.39769	-40830.1	-0.51783	-59431	-0.41352	-43999.9	-4.23756	-44134.2	-5.38028	-39076.2	-5.10183	-28870.7	6.47647	-27595.6	7.45994	-28856.6	7.46831	-10118.6	-1.9474	-9969.41	-4.06804
-40680.6	-0.42935	-40695.8	-0.57557	-59596.1	-0.36695	-44149.5	-4.07922	-44284.2	-5.44362	-39241.4	-5.19495	-29020.9	6.50441	-27745.2	7.48416	-28991.6	7.48881	-9954.13	-2.02191	-9819.4	-4.17422
-40531.2	-0.34926	-40530.7	-0.54577	-59731.2	-0.38744	-44299.5	-4.17236	-44434.5	-5.33	-39376.5	-5.22103	-29185.9	6.41499	-27880.2	7.57542	-29156	7.50185	-9819.07	-1.99025	-9684.26	-4.19842
-40366.3	-0.38651	-40396.4	-0.46568	-59999.9	-0.41165	-44449.9	-4.21892	-44584.7	-5.3151	-39526.7	-5.20985	-29321.3	6.35911	-28030.4	7.55494	-29306.5	7.54095	-9653.89	-2.09269	-9534.37	-4.21892
-40232.3	-0.35671	-40246.5	-0.51411	-59999.3	-0.32411	-44601	-4.1705	-44720	-5.36352	-39676.5	-5.18191	-29486.4	6.35911	-28195.8	7.44504	-29457.1	7.45341	-9503.99	-2.15788	-9385.01	-4.2543
-40082.6	-0.31014	-40096.9	-0.42656	-59999.5	-0.37626	-44750.2	-4.1202	-44869.4	-5.29646	-39826.6	-5.21359	-29621.2	6.45039	-28331.2	7.3817	-29607	7.49625	-9354.56	-2.23798	-9235.37	-4.26362
-39932.4	-0.30455	-39947.2	-0.46754	-59999.6	-0.32038	-44900.2	-4.23756	-45034.9	-5.21452	-39991.3	-5.26387	-29771.7	6.42431	-28481.3	7.35376	-29742.1	7.53537	-9219.8	-2.24543	-9085.06	-4.27106
-39783.3	-0.35298	-39797.6	-0.42842	-59999.6	-0.26637	-45049.5	-4.09226	-45169.8	-5.2648	-40126.5	-5.35515	-29921	6.26227	-28631.6	7.39474	-29892.2	7.49253	-9070.01	-2.17465	-8935.74	-4.21332
-39633.3	-0.34553	-39648.2	-0.50479	-59999.6	-0.3595	-45199.4	-4.01218	-45319.9	-5.2853	-40276.5	-5.26201	-30071.3	6.31255	-28796.2	7.3966	-30056.6	7.38449	-8919.74	-2.12622	-8770.9	-4.17234
-39483.8	-0.41445	-39498.6	-0.64822	-59999.6	-0.39675	-45349.8	-4.07922	-45470	-5.27226	-40426.7	-5.26573	-30236.6	6.22687	-28931.5	7.45994	-30192.2	7.36029	-8770.13	-2.17279	-8635.81	-4.245
-39319.2	-0.33808	-39349.4	-0.57371	-59999.6	-0.40979	-45499.6	-3.97119	-45620.1	-5.2555	-40577.2	-5.29927	-30371.2	6.24177	-29081.3	7.41338	-30341.9	7.40127	-8620.38	-2.20259	-8486.39	-4.19098
-39184.6	-0.42935	-39199.5	-0.5495	-59999.6	-0.32038	-45651.1	-4.0457	-45770.6	-5.13628	-40742.1	-5.47249	-30535.9	6.21943	-29231.3	7.42828	-30491.7	7.37519	-8470.31	-2.28641	-8336.14	-4.24872
-39035.1	-0.312	-39049.6	-0.6538	-59999.6	-0.34646	-45816.1	-4.07364	-45935.8	-5.1903	-40891.9	-5.44827	-30671.5	6.25667	-29396.5	7.33142	-30656.8	7.40313	-8305.39	-2.29945	-8172.07	-4.36606
-38885.6	-0.40514	-38900	-0.63704	-59999.6	-0.34274	-45951	-3.92463	-46071.1	-5.18658	-41041.7	-5.42965	-30821.3	6.07785	-29532	7.39474	-30791.6	7.29137	-8156.06	-2.31435	-8021.47	-4.37352
-38721	-0.42563	-38750.9	-0.4992	-59999.6	-0.40048	-46101.3	-3.86129	-46235.4	-5.16794	-41176.8	-5.51719	-30971.3	6.13001	-29681.9	7.432	-30941.6	7.25597	-8006.43	-2.39072	-7872.4	-4.39214
-38586.8	-0.50758	-38586	-0.54391	-59999.6	-0.40979	-46251.4	-3.82963	-46370.7	-5.2555	-41327.1	-5.55817	-31121.2	6.13187	-29832.1	7.32956	-31106.4	7.30067	-7871.45	-2.33297	-7737.16	-4.4294
-38436.8	-0.50758	-38452	-0.5793	-59999.6	-0.34274	-46401.3	-3.72532	-46521	-5.2648	-41477.9	-5.56375	-31285.6	6.03129	-29981.7	7.32024	-31241.3	7.37145	-7721.54	-2.39258	-7571.39	-4.41076
-38287.2	-0.53738	-38287.4	-0.61096	-59999.6	-0.38558	-46566	-3.79237	-46671	-5.14374	-41628	-5.50787	-31421	6.03501	-30131.8	7.2774	-31406.7	7.34351	-7571.53	-2.55277	-7436.29	-4.42008
-38123.1	-0.38837	-38152.5	-0.63518	-59999.6	-0.40979	-46701.4	-3.71228	-46821.6	-5.03384	-41778.4	-5.54699	-31571.2	6.11883	-30296.7	7.2029	-31541.4	7.45527	-7406.16	-2.55091	-7271.62	-4.40332
-37972.4	-0.38651	-38002.3	-0.624	-59999.6	-0.43214	-46851.6	-3.69179	-46986.4	-5.04874	-41942.7	-5.59169	-31721.3	6.04433	-30446.6	7.30348	-31692	7.38635	-7271.17	-2.54159	-7137.53	-4.36234
-37823.1	-0.40514	-37852.7	-0.53087	-59999.6	-0.37999	-47001.7	-3.68434	-47136.6	-4.96492	-42093	-5.65503	-31886.7	5.88041	-30611.8	7.36494	-31857.1	7.33049	-7121.39	-2.53042	-6987.52	-4.44056
-37688.9	-0.4666	-37703	-0.63332	-59999.6	-0.35205	-47151.8	-3.71414	-47286.6	-5.10648	-42227.7	-5.65689	-32036.5	5.93629	-30731.9	7.25132	-31992.1	7.26343	-6971.79	-2.52483	-6837.09	-4.38282
-37539.3	-0.44239	-37553.6	-0.68547	-59999.6	-0.3446	-47302	-3.67316	-47421.3	-5.0953	-42378.1	-5.59915	-32171.2	5.88601	-30881.6	7.16936	-32142.1	7.25783	-6806.18	-2.46522	-6687.11	-4.46478
-37374.5	-0.48523	-37404.7	-0.69292	-59999.6	-0.39489	-47481.3	-3.58562	-47571.8	-5.02824	-42528.2	-5.51905	-32351.2	5.78729	-31046.3	7.16936	-32292.1	7.17401	-6671.81	-2.49689	-6537.17	-4.39772
-37240.1	-0.53552	-37254.8	-0.65753	-59999.6	-0.3297	-47616.6	-3.60425	-47721.6	-5.08412	-42678.3	-5.50229	-32486.6	5.80591	-31196.6	7.22152	-32441.9	7.07343	-6521.12	-2.56581	-6372.13	-4.38096
-37090.1	-0.48896	-37089.5	-0.71341	-59999.6	-0.35391	-47751.5	-3.58189	-47871	-4.98354	-42828.3	-5.39799	-32622.3	5.66247	-31331.5	7.14702	-32607.6	7.02501	-6356.04	-2.55277	-6236.68	-4.47596
-36940.3	-0.48709	-36939.7	-0.72458	-59999.6	-0.40234	-47901.4	-3.58562	-48021.1	-5.05806	-42978.1	-5.46877	-32787.5	5.65501	-31496.6	7.15074	-32757.9	6.96541	-6206.03	-2.56208	-6071.54	-4.49458
-36790.4	-0.49268	-36789.6	-0.73949	-59999.6	-0.33901	-48051.5	-3.38259	-48171.6	-5.04314	-43128.3	-5.51347	-32923	5.49669	-31631.7	7.1433	-32893.4	6.97845	-6070.83	-2.52855	-5922.49	-4.42566
-36640.5	-0.51317	-36654.9	-0.78419	-59999.6	-0.30548	-48216.7	-3.35651	-48321.3	-4.89972	-43278.1	-5.48739	-33073.2	5.31601	-31781.8	7.04456	-33043.7	7.00451	-5906.42	-2.49875	-5772.27	-4.48154
-36491.1	-0.53738	-36505.5	-0.82703	-59999.6	-0.26078	-48366.5	-3.44033	-48486	-4.90158	-43428.1	-5.51905	-33238	5.25267	-31932.4	7.05016	-33193	7.00079	-5756.68	-2.54345	-5621.85	-4.51508
-36342	-0.47964	-36341.1	-0.84193	-59999.6	-0.31852	-48516.1	-3.33603	-48620.8	-4.84384	-43578.2	-5.51533	-33372.5	5.30111	-32097.2	7.03898	-33343	6.94863	-5621.33	-2.57698	-5487.6	-4.49458
-36177.2	-0.44611	-36206.8	-0.75066	-59999.6	-0.40606	-48681.3	-3.31367	-48770.8	-4.801	-43728	-5.45387	-33522.4	5.28061	-32231.9	7.10418	-33493.7	7.07717	-5456.29	-2.5863	-5322.31	-4.52252
-36028	-0.41631	-36057	-0.80468	-59999.6	-0.38744	-48801.5	-3.25221	-48921	-4.89972	-43893.3	-5.45013	-33688.3	5.18563	-32397	7.11348	-33658.5	6.98589	-5306.31	-2.62541	-5172.19	-4.53184
-35892.6	-0.42376	-35877.4	-0.90899	-59999.6	-0.3148	-48981.3	-3.22427	-49101.1	-4.90718	-44043.4	-5.39613	-33822.7	5.00309	-32532.1	7.05202	-33793.5	6.96913	-5155.78	-2.59002	-5037.18	-4.4145
-35742.9	-0.48337	-35757.8	-0.9034	-59999.6	-0.37626	-49101.1	-3.16466	-49236.1	-4.84384	-44192.9	-5.31789	-33987.9	5.00867	-32697.6	6.91418	-33958.8	6.96353	-5021.41	-2.44101	-4887.64	-4.47782
-35593.2	-0.59885	-35592.8	-0.86615	-59999.6	-0.40048	-49252	-3.20564	-49371.5	-4.82522	-44343.5	-5.41847	-34123.4	4.92857	-32833.2	6.96262	-34094	6.89835	-4842.01	-2.39444	-4737.57	-4.56722
-35443.7	-0.60816	-35458.2	-0.86428	-59999.6	-0.44146	-49401.4	-3.07525	-49521.3	-4.77492	-44492.9	-5.37377	-34272.8	4.76281	-32998.2	6.89742	-34258.9	6.88717	-4721.51	-2.40748	-4587.27	-4.50948
-35294.2	-0.55042	-35309.4	-0.91271	-59999.6	-0.38185	-49566.9	-2.93555	-49671.2	-4.74886	-44628.3	-5.39985	-34423.4	4.56163	-33133.2	6.78566	-34393.4	6.83129	-4571.58	-2.37954	-4422.51	-4.52066
-35145.1	-0.56905	-35144.6	-0.96673	-59999.6	-0.27941	-49731.2	-2.93369	-49836	-4.69298	-44778.4	-5.45387	-34588.1	4.46665	-33283	6.83222	-34558.4	6.83315	-4421.6	-2.42052	-4287.17	-4.42566
-34995	-0.57277	-35009.9	-0.95742	-59999.6	-0.23098	-49851.6	-2.84242	-49971.6	-4.71718	-44928.5	-5.42033	-34723	4.57653	-33433.3	6.7335	-34708.3	6.84061	-4256.39	-2.34229	-4122.32	-4.51134
-34845.3	-0.52435	-34859.9	-0.96487	-59999.6	-0.24029	-50001.9	-2.87409	-50122.3	-4.68552	-45078.4	-5.35141	-34888.5	4.36979	-33583.3	6.57146	-34843.7	6.75307	-4121.56	-2.26219	-3987.29	-4.56536
-34695.7	-0.66963	-34709.9	-0.99281	-59999.6	-0.37999	-50152.6	-2.87409	-50272.4	-4.62406	-45228.2	-5.43151	-35038.4	4.33067	-33733.6	6.415	-35008.9	6.74747	-3971.83	-2.33111	-3838.04	-4.52438
-34546.3	-0.63052	-34545.6	-1.03565	-59999.6	-0.40606	-50318	-2.88154	-50437.8	-4.52906	-45378.5	-5.43337	-35188.9	4.24871	-33883.4	6.26226	-35159.3	6.63385	-3822.12	-2.23612	-3687.31	-4.55606
-34381.9	-0.55974	-34396.4	-0.97604	-59999.6	-0.40234	-50483.3	-2.70831	-50587.3	-4.49554	-45543.2	-5.50229	-35338.8	4.15931	-34034.1	6.29206	-35294.1	6.62453	-3671.9	-2.15043	-3537.77	-4.63614
-34232	-0.61934	-34262.2	-1.05241	-59999.6	-0.40979	-50602.8	-2.65429	-50737.5	-4.51974	-45679.1	-5.50975	-35473.5	4.12951	-34183.5	6.12442	-35458.3	6.66551	-3522.29	-2.08897	-3387.72	-4.54674
-34097.7	-0.6361	-34112	-1.09525	-59999.6	-0.35205	-50752.5	-2.6338	-50872.6	-4.61288	-45859.5	-5.34397	-35638.6	3.87245	-34348.3	6.1654	-35609	6.58169	-3371.65	-2.10573	-3237.56	-4.48528
-33947.9	-0.65846	-33947.4	-1.12506	-59999.6	-0.34274	-50917.5	-2.64498	-51037.8	-4.56818	-45979.7	-5.52091	-35773.5	3.62845	-34483.4	6.24176	-35758.9	6.61709	-3221.61	-2.15416	-3087.49	-4.63614
-33798.1	-0.59885	-33812.8	-1.11015	-59999.6	-0.33342	-51053.2	-2.54999	-51187.9	-4.50484	-46159.5	-5.66993	-35938.4	3.46641	-34633.6	6.1859	-35894.1	6.45877	-3071.09	-1.93064	-2922.36	-4.6734
-33648.4	-0.66404	-33633.5	-1.1176	-59999.6	-0.27568	-51203.1	-2.46058	-51323.1	-4.42662	-46295.2	-5.66247	-36073.8	3.40679	-34783.6	6.02756	-36059.2	6.39729	-2906.2	-1.85427	-2787.62	-4.56164
-33498.7	-0.62493	-33498.8	-1.20515	-59999.6	-0.34274	-51353.8	-2.45499	-51488.5	-4.39868	-46429.6	-5.60847	-36239.2	3.27641	-34948.7	6.0108	-36209.1	6.27063	-2772.05	-1.77604	-2622.36	-4.57654
-33349.8	-0.52993	-33349.1	-1.30573	-59999.6	-0.41538	-51503.4	-2.39725	-51622.9	-4.3875	-46594.5	-5.57493	-36373.9	3.23171	-35084	5.94188	-36359.5	6.10673	-2606.85	-1.64752	-2472.07	-4.52998
-33199.8	-0.67149	-33199.8	-1.28338	-59999.6	-0.45822	-51653.3	-2.40283	-51787.7	-4.39308	-46729.8	-5.55817	-36538.4	3.09573	-35248.9	5.72396	-36494.1	6.02477	-2471.7	-1.59909	-2336.94	-4.45548
-33050.6	-0.70316	-33050	-1.32995	-59999.6	-0.36322	-51802.9	-2.30225	-51922.7	-4.33908	-46880.1	-5.49111	-36674.2	3.06965	-35383.8	5.6308	-36659.1	6.12721	-2321.38	-1.44263	-2186.35	-4.5337
-32901.1	-0.69757	-32885.2	-1.39514	-59999.6	-0.28313	-51967.8	-2.33392	-52088	-4.21242	-47045.1	-5.63641	-36824.2	2.84615	-35564	5.62706	-36809.5	6.02291	-2155.95	-1.40351	-2036.5	-4.56536
-32750.7	-0.78884	-32750.3	-1.35416	-59999.6	-0.38185	-52102.9	-2.32833	-52238.1	-4.2329	-47180	-5.46877	-36989.6	2.60585	-35699.1	5.20798	-36960	5.84409	-2020.57	-1.424	-1855.68	-4.60076
-32585.8	-0.72924	-32600	-1.4622	-59999.6	-0.42097	-52268.8	-2.2352	-52373.2	-4.3074	-47345.1	-5.39613	-37124.7	2.48851	-35834.3	4.93044	-37095.5	5.76213	-1870.13	-1.23959	-1736.03	-4.54674
-32451	-0.74973	-32450.2	-1.48641	-59999.6	-0.49361	-52418.3	-2.12716	-52523.1	-4.20682	-47495	-5.45945	-37290.5	2.20539	-35984.1	4.87642	-37260.3	5.76213	-1720.07	-1.19303	-1585.68	-4.64546
-32301.2	-0.74786	-32300.5	-1.46406	-59999.6	-0.4042	-52553.6	-2.11785	-52673.2	-4.1826	-47630.1	-5.47807	-37425.3	1.96139	-36134.3	4.67712	-37396	5.71185	-1570.53	-1.21724	-1420.6	-4.67526
-32151.7	-0.81119	-32151.6	-1.47523	-59999.6	-0.35577	-52703.7	-1.98933	-52838	-4.19378	-47794.7	-5.49857	-37574.8	1.64473	-36284.4	4.54488	-37560.7	5.62241	-1420.15	-1.05147	-1270.14	-4.66968
-32002.2	-0.78512	-32002	-1.6019	-59999.6	-0.40606	-52883.3	-2.01727	-52973.2	-4.03918	-47930	-5.40915	-37725.2	1.46219	-36449.5	4.49644	-37710.3	5.36537	-1269.91	-0.93598	-1119.97	-4.63056
-31853	-0.72365	-31852.4	-1.62611	-59999.8	-0.46008	-53018.3	-1.95021	-53138.1	-3.94233	-48079.7	-5.46503	-37875.3	1.01515	-36599.7	4.3791	-37845.5	5.22007	-1119.42	-0.87824	-969.985	-4.5188
-31688	-0.80002	-31687.3	-1.71924	-59999.9	-0.35764	-53168.4	-1.8459	-53288.3	-3.9982	-48244.8	-5.49671	-38040.2	0.88477	-36749.6	4.28224	-37995.7	5.09901	-969.181	-0.74786	-834.547	-4.54674
-31553.3	-0.7907	-31552.9	-1.76767	-59999.9	-0.32038	-53303.8	-1.87384	-53423.3	-4.05222	-48394.9	-5.43337	-38175.2	0.99839	-36899.7	4.21332	-38160.7	5.03753	-803.569	-0.54483	-684.674	-4.59704
-31403.4	-0.87266	-31403.1	-1.81051	-59999.9	-0.28686	-53453.8	-1.87943	-53573.7	-4.0783	-48529.5	-5.41103	-38325.7	0.94995	-37035.2	4.06804	-38296.2	4.77303	-669.094	-0.54483	-519.404	-4.61938
-31253.3	-0.95275	-31238.2	-1.8608	-59999.9	-0.39489	-53619	-1.77698	-53723.7	-3.96468	-48679.6	-5.44827	-38490.2	0.68733	-37185.2	3.77374	-38446.1	4.64637	-503.639	-0.4163	-384.636	-4.55232
-31104.3	-0.94903	-31103.9	-1.92972	-60000	-0.39303	-53769.4	-1.79375	-53873.3	-3.8436	-48844.7	-5.32721	-38640	0.39489	-37350.8	3.66756	-38611.1	4.62589	-368.596	-0.26356	-234.638	-4.59144
-30954.8	-0.97324	-30953.9	-1.99678	-60000	-0.30176	-53903.9	-1.70061	-54023.4	-3.73557	-48979.9	-5.42033	-38790.5	0.24959	-37485.5	3.5465	-38745.5	4.52159	-203.706	-0.14062	-84.3682	-4.6231
-30789.3	-0.88756	-30804.2	-2.00609	-60000	-0.26823	-54068.8	-1.64101	-54173.3	-3.75419	-49130	-5.41103	-38940.3	0.0149	-37635.5	3.36954	-38895.6	4.43591	-68.5895	-0.0568	80.3486	-4.61938
-30639.7	-0.98069	-30654.5	-2.07687	-60000	-0.37626	-54204.1	-1.67267	-54338.9	-3.81566	-49280.4	-5.33651	-39090.6	-0.20303	-37785.5	3.34532	-39061.1	4.22543	81.2491	0.08288	214.828	-4.6082
-30505.2	-1.12039	-30504.8	-2.0806	-59999.9	-0.37626	-54369.6	-1.57768	-54489.4	-3.76351	-49430	-5.31231	-39240.9	-0.48057	-37935.9	2.17744	-39211.3	3.99259	230.664	0.10152	379.676	-4.51508
-30340	-1.05892	-30354.7	-2.17001	-60000	-0.3297	-54520.1	-1.53856	-54624.5	-3.69459	-49594.5	-5.28063	-39405.8	-0.78604	-38085.8	1.35974	-39361	3.91249	380.082	0.21514	513.338	-4.50948
-30205.4	-1.02726	-30205.5	-2.24079	-59999.9	-0.31107	-54670.2	-1.65032	-54789.5	-3.61263	-49729.9	-5.29927	-39540.8	-0.83261	-38236	0.85124	-39496.3	3.91063	529.16	0.21886	662.687	-4.5188
-30055.7	-1.0999	-30055.3	-2.19608	-60000	-0.32411	-54820.3	-1.54043	-54939	-3.65175	-49880.2	-5.30671	-39690.4	-0.90525	-38386	0.40978	-39646.4	3.85289	693.367	0.19652	811.755	-4.64546
-29906.3	-1.09431	-29905.8	-2.23334	-60000	-0.42842	-54970.1	-1.46592	-55074.7	-3.65361	-50030.5	-5.37935	-39840.3	-0.87358	-38551.1	0.14716	-39795.9	3.72995	842.514	0.29896	961.317	-4.733
-29756.1	-1.1651	-29741	-2.38607	-60000	-0.35205	-55119.6	-1.47523	-55239.4	-3.66665	-50196.2	-5.33093	-39990.6	-1.10456	-38686	-0.2198	-39946.1	3.68339	976.506	0.39396	1110.17	-4.67898
-29606.4	-1.18559	-29606.5	-2.49783	-59993.2	-0.40979	-55269.7	-1.43053	-55374.7	-3.59959	-50331.2	-5.23779	-40140.7	-1.19396	-38851.1	-0.5439	-40110.9	3.58281	1125.73	0.52248	1259.26	-4.61006
-29456.2	-1.30666	-29456.4	-2.51273	-59906.7	-0.44704	-55419.8	-1.42494	-55524.6	-3.46734	-50481.5	-5.25643	-40290.6	-1.58326	-38985.8	-0.75251	-40261.2	3.45057	1274.71	0.65844	1408.3	-4.6082
-29306.8	-1.37558	-29306.1	-2.47548	-59775.7	-0.41165	-55570.7	-1.37651	-55689.7	-3.41333	-50646.1	-5.25269	-40441.1	-1.93716	-39136	-1.02446	-40411.1	3.40585	1423.68	0.68452	1556.75	-4.57096
-29141.4	-1.42401	-29141.4	-2.59655	-59633.4	-0.3744	-55720.9	-1.32249	-55825.1	-3.44127	-50795.9	-5.15397	-40591.4	-1.98745	-39286.5	-1.44728	-40561.7	3.33695	1572.39	0.84844	1720.83	-4.60262
-29006.8	-1.47802	-29006.8	-2.64871	-59489	-0.39861	-55870.6	-1.23123	-55974.9	-3.31833	-50946.2	-5.03477	-40740.8	-2.12343	-39436.2	-1.65963	-40711.9	3.15067	1721.23	1.07754	1854.68	-4.49086
-28857.5	-1.47244	-28857.1	-2.67106	-59343.7	-0.40793	-56020.4	-1.28897	-56139.7	-3.43754	-51111.5	-5.09065	-40906	-2.22587	-39586.5	-1.79374	-40861.6	0.49267	1885.41	1.12784	2003.77	-4.59144
-28707.8	-1.46126	-28707.4	-2.68224	-59197.8	-0.35577	-56170	-1.26848	-56275.1	-3.34627	-51246.9	-5.03105	-41040.8	-2.27803	-39736.3	-1.9502	-41011.4	-0.90991	2019.32	1.12598	2153.18	-4.66036
-28557.8	-1.49851	-28557.3	-2.75488	-59037.1	-0.27009	-56320.2	-1.25358	-56440.3	-3.31275	-51396.6	-5.05153	-41190.6	-2.39724	-39886.1	-2.11784	-41161.3	-1.39793	2168.97	1.1446	2302.81	-4.50948
-28407.6	-1.66056	-28392	-2.89271	-58904.7	-0.29244	-56470.1	-1.14182	-56575.2	-3.3351	-51561.9	-5.07389	-41341.4	-2.48851	-40051	-2.34508	-41312.1	-1.58792	2318.04	1.32154	2451.8	-4.30088
-28242.3	-1.67547	-28256.3	-2.80517	-58756.3	-0.34832	-56620.7	-1.17535	-56740.2	-3.28481	-51696.3	-5.08693	-41491.8	-2.5984	-40186.3	-2.54625	-41462.6	-1.65311	2482	1.4538	2600.61	-3.85383
-28092	-1.74625	-28107.3	-2.82193	-58607.2	-0.36322	-56770.2	-1.11202	-56890.3	-3.20285	-51831.5	-5.17261	-41642.4	-2.67105	-40336.4	-2.6487	-41612.2	-1.8282	2630.75	1.39232	2779.81	-1.8254
-27942.2	-1.83007	-27956.4	-2.97653	-58459.2	-0.37626	-56920.8	-1.05241	-57040.4	-3.10227	-51996.6	-5.14281	-41792.4	-2.66173	-40501.3	-2.60958	-41762.9	-1.88408	2765.03	1.53762	2929.06	1.00398
-27807.7	-1.78909	-27807.8	-3.08457	-58309.5	-0.25705	-57070.3	-1.058	-57174.8	-2.96816	-52146.8	-5.03849	-41942.1	-2.74183	-40651.8	-2.72879	-41912.5	-2.01447	2914.26	1.68664	3063.74	2.22402
-27658	-1.79467	-27657.9	-3.05663	-58160.6	-0.37626	-57220.4	-1.12878	-57325.3	-2.98119	-52296.6	-5.01241	-42092.1	-2.80702	-40801.5	-2.75301	-42062.7	-2.16162	3079.48	1.79094	3199.24	3.07338
-27508.3	-1.91389	-27507.9	-3.02496	-58011	-0.34832	-57370.4	-1.09711	-57489.6	-2.92904	-52431.6	-5.01241	-42242.4	-2.84614	-40951.6	-2.82192	-42227.9	-2.22309	3215.21	1.80398	3349.95	3.48876
-27343.5	-1.96231	-27358.5	-3.09388	-57862.2	-0.37626	-57520.4	-1.0729	-57640.5	-2.94767	-52581.6	-4.98075	-42392.5	-3.0473	-41116.5	-2.96349	-42362.9	-2.33671	3380.57	1.89898	3515.91	3.62472
-27207.9	-2.00888	-27208.2	-3.14604	-57711.7	-0.3893	-57670.4	-1.04496	-57790.4	-2.92904	-52746.7	-4.88949	-42542.6	-2.98211	-41236.5	-3.07338	-42513.1	-2.53788	3532	1.95858	3666.76	3.6806
-27058.1	-2.00516	-27057.8	-3.1777	-57562.7	-0.38185	-57820.3	-1.10829	-57925.7	-2.87688	-52896.7	-4.92487	-42692.5	-2.99701	-41387.2	-3.12926	-42663.3	-2.59189	3667.69	2.00702	3802.31	3.6713
-26908.4	-2.03868	-26907.5	-3.23172	-57413	-0.44332	-57971.2	-0.9928	-58075.7	-2.92531	-53061.7	-4.90625	-42842.7	-3.01378	-41538.2	-3.19632	-42812.9	-2.64032	3832.74	2.04054	3952.7	3.81658
-26758.5	-2.20818	-26743.2	-3.23358	-57263.5	-0.43214	-58120.2	-1.01515	-58240.1	-2.85453	-53196.9	-4.88949	-42992.4	-3.08456	-41718.3	-3.28386	-42963.2	-2.6962	3968.5	2.10202	4103.33	3.95628
-26609	-2.2324	-26609	-3.16466	-57114.2	-0.43773	-58270.6	-0.91457	-58390	-2.90296	-53347.1	-4.90625	-43142.4	-3.14603	-41837.6	-3.33415	-43113	-2.70924	4134.25	2.21564	4268.17	3.97676
-26444.5	-2.24544	-26459.4	-3.24103	-56965	-0.35764	-58421.3	-0.98349	-58525.4	-2.76512	-53497.4	-4.88203	-43292.3	-3.13857	-42002.7	-3.47944	-43262.8	-2.8508	4269.24	2.387	4403.4	4.0196
-26294.5	-2.35161	-26309.2	-3.33975	-56815.5	-0.51969	-58570.6	-0.98349	-58690.7	-2.61611	-53647.5	-4.80379	-43457.4	-3.14416	-42152.5	-3.54091	-43413.2	-3.01472	4418.52	2.41122	4553.35	4.04754
-26144.8	-2.47827	-26159.4	-3.3174	-56665.8	-0.42469	-58721.2	-0.98721	-58826.5	-2.62915	-53797.1	-4.77959	-43607.3	-3.28014	-42317.8	-3.64335	-43563	-3.09108	4584.3	2.36464	4719.54	4.04942
-26009.6	-2.47268	-26009.2	-3.38632	-56515.8	-0.46008	-58871.8	-0.89781	-58991.2	-2.58817	-53947.2	-4.75537	-43742.4	-3.282	-42438.1	-3.75511	-43712.7	-2.9905	4734.26	2.42984	4853.98	4.01588
-25844.9	-2.40935	-25844.8	-3.49994	-56351.8	-0.36881	-59022	-0.79909	-59126.6	-2.56396	-54097.3	-4.74979	-43892.3	-3.27827	-42617.5	-3.85011	-43863.1	-3.09481	4884.25	2.44846	5004.28	4.09784
-25710.4	-2.57699	-25709.9	-3.5018	-56217	-0.38185	-59172.5	-0.76742	-59291.4	-2.64219	-54247.4	-4.59891	-44042.4	-3.41611	-42767.8	-3.94325	-44012.6	-3.21029	5034.16	2.42238	5153.81	4.13136
-25545.5	-2.70924	-25560.4	-3.45524	-56067.8	-0.31293	-59321.1	-0.9183	-59441.3	-2.50622	-54412.9	-4.69763	-44192.4	-3.45522	-42903.2	-4.0699	-44162.6	-3.38538	5169.58	2.39818	5319.34	4.26548
-25411	-2.76884	-25410.5	-3.54837	-55903.1	-0.40048	-59471.5	-0.87732	-59591.5	-2.40377	-54548.4	-4.70321	-44357.5	-3.49434	-43053	-4.0997	-44313	-3.46175	5319.58	2.47268	5453.94	4.43498
-25260.8	-2.74649	-25260.3	-3.5968	-55768.2	-0.47871	-59637	-0.75438	-59726.1	-2.34789	-54698.8	-4.58215	-44492.3	-3.68433	-43203.3	-4.13138	-44462.8	-3.38538	5484.78	2.4764	5619.9	4.30646
-25111	-2.69248	-25111.4	-3.60797	-55603.9	-0.48988	-59772	-0.74693	-59891.7	-2.38514	-54848.6	-4.55607	-44642.6	-3.78119	-43353	-4.0606	-44613.2	-3.54371	5635.22	2.50994	5769.57	4.17234
-24961	-2.78188	-24960.6	-3.69552	-55469	-0.44518	-59922.2	-0.80468	-60026.9	-2.40936	-54998.4	-4.44989	-44792.6	-3.71786	-43502.8	-4.09784	-44763.8	-3.53626	5785.3	2.56022	5904.96	4.35674
-24811.2	-2.89178	-24811.2	-3.66572	-55319.4	-0.37067	-60072	-0.88291	-60177.1	-2.35534	-55148.6	-4.44989	-44942.8	-3.73276	-43653.1	-4.19284	-44913.5	-3.53067	5919.91	2.56022	6069.03	4.32694
-24646.4	-2.8359	-24661.5	-3.65082	-55169.9	-0.40979	-60222.8	-0.88477	-60326.9	-2.26407	-55298.6	-4.50391	-45093	-3.79237	-43803.1	-4.29528	-45063.6	-3.65919	6069.89	2.5211	6204.61	4.34744
-24511.5	-2.83031	-24511.7	-3.6564	-55020.5	-0.43028	-60371.9	-0.86614	-60491.5	-2.2026	-55448.8	-4.50205	-45242.5	-3.92835	-43953.3	-4.29714	-45213.4	-3.81752	6234.95	2.55464	6369.52	4.47224
-24361.9	-2.92344	-24361.7	-3.72718	-54870.9	-0.45636	-60521.8	-0.81771	-60641.4	-2.14672	-55598.7	-4.41079	-45392.9	-4.01961	-44102.4	-4.37538	-45363.2	-3.75605	6370	2.56022	6520.09	4.4536
-24197.2	-2.92344	-24211.6	-3.76444	-54721.3	-0.48057	-60672	-0.73762	-60776.3	-2.02379	-55748.8	-4.39401	-45542.9	-4.06245	-44252.7	-4.36792	-45513.5	-3.86408	6536.22	2.52296	6670.76	4.44056
-24061.7	-2.95697	-24061.9	-3.85198	-54571.4	-0.46753	-60821.8	-0.7339	-60927.1	-1.96605	-55898.9	-4.46107	-45693.4	-4.05687	-44418.1	-4.43684	-45678.9	-4.01123	6671.66	2.4615	6820.65	4.51134
-23911.6	-3.00913	-23910.9	-3.85384	-54421.5	-0.46381	-60972.6	-0.70037	-61076.7	-1.95859	-56048.8	-4.41079	-45844	-4.06431	-44552.8	-4.5095	-45814	-4.02987	6821.75	2.45592	6970.3	4.55418
-23746.5	-3.05942	-23761.6	-3.87806	-54270.9	-0.43773	-61122.1	-0.79723	-61227	-1.92693	-56198.6	-4.39961	-45994.2	-3.95629	-44703.4	-4.5486	-45979.8	-4.07085	6986.51	2.57512	7120.08	4.5337
-23596.5	-3.09481	-23611.2	-3.84267	-54106.8	-0.38744	-61271.8	-0.72458	-61376.6	-1.83193	-56349	-4.31579	-46144.1	-4.02147	-44853.1	-4.48342	-46114.6	-4.11555	7121.42	2.5509	7271.04	4.5486
-23447.2	-3.09481	-23461.5	-3.83522	-53972.2	-0.51596	-61421.7	-0.70037	-61526.4	-1.86919	-56499.1	-4.30833	-46293.5	-4.17049	-45003.4	-4.47782	-46264.6	-4.11555	7271.41	2.50062	7420.53	4.49272
-23312.1	-3.17118	-23312.2	-3.92462	-53822.8	-0.47498	-61571.5	-0.61841	-61676.1	-1.81145	-56648.8	-4.31393	-46444	-4.24685	-45153.5	-4.51136	-46414.7	-4.12487	7421.46	2.54718	7570.59	4.45734
-23147.1	-3.18608	-23161.8	-3.93207	-53673.4	-0.47498	-61721.3	-0.65194	-61841.2	-1.75557	-56799	-4.30833	-46594.2	-4.22265	-45303.2	-4.69762	-46564.4	-4.19751	7571.42	2.5118	7720.65	4.46292
-23012	-3.18235	-23012.3	-3.96001	-53523.5	-0.52341	-61871.5	-0.73017	-61976.7	-1.79841	-56949.2	-4.26923	-46744.3	-4.20587	-45453.3	-4.74604	-46714.4	-4.27201	7721.79	2.47268	7871.3	4.3288
-22847.5	-3.22147	-22847.8	-4.08295	-53373.8	-0.53086	-62022.4	-0.6985	-62142	-1.77047	-57098.9	-4.21147	-46894.4	-4.23755	-45603.4	-4.74978	-46864.7	-4.35025	7872.08	2.4019	8020.89	4.4089
-22682.7	-3.29225	-22712.2	-4.12579	-53224.3	-0.55694	-62172.7	-0.69664	-62291.8	-1.67175	-57248.9	-4.13883	-47044.3	-4.16863	-45754.4	-4.69948	-47015.1	-4.39495	8021.72	2.37768	8170.85	4.36978
-22562.9	-3.33509	-22562.8	-4.16677	-53074.7	-0.57184	-62322.1	-0.74507	-62427	-1.68478	-57398.6	-4.02893	-47194.2	-4.20961	-45904.7	-4.88574	-47164.8	-4.41729	8171.22	2.35906	8320.27	4.40332
-22398.2	-3.29411	-22412.9	-4.15559	-52924.5	-0.46008	-62472.3	-0.74135	-62592.1	-1.61959	-57549.2	-4.11463	-47344.5	-4.31205	-46054.4	-4.82428	-47315	-4.47877	8321.24	2.29386	8470.44	4.39586
-22248.3	-3.32019	-22263.2	-4.13139	-52775.4	-0.4843	-62622.2	-0.68733	-62726.8	-1.49479	-57699.3	-4.07365	-47494	-4.28597	-46205.4	-4.88388	-47464.7	-4.54769	8471.41	2.29758	8620.54	4.45174
-22113.6	-3.36489	-22113.6	-4.20031	-52626.1	-0.54949	-62772.7	-0.68174	-62907.5	-1.59165	-57849.2	-3.92649	-47659.5	-4.28783	-46354.5	-4.84662	-47615.3	-4.61287	8636.19	2.27524	8770.61	4.39028
-21964	-3.44871	-21963.9	-4.26177	-52476.7	-0.529	-62922.8	-0.70409	-63043.4	-1.55067	-57999.3	-3.89669	-47794.2	-4.26921	-46504.4	-4.8131	-47764.7	-4.61847	8786.36	2.1672	8920.77	4.39586
-21814.2	-3.51018	-21813.7	-4.18353	-52311.7	-0.5141	-63074.2	-0.70409	-63179.3	-1.50411	-58149.2	-3.98237	-47944	-4.28597	-46654.3	-4.97142	-47914.7	-4.51229	8921.53	2.19514	9070.36	4.36048
-21648.9	-3.56792	-21663.6	-4.20961	-52177.4	-0.54018	-63225.3	-0.65566	-63330.1	-1.51715	-58299.1	-4.05129	-48093.8	-4.25617	-46805.4	-4.83918	-48064.7	-4.56259	9071.34	2.26592	9220.37	4.3437
-21513.8	-3.45058	-21514	-4.19657	-52027.3	-0.52527	-63375.6	-0.66684	-63480.4	-1.44264	-58449.2	-4.02335	-48244.4	-4.33813	-46954.8	-4.81496	-48214.8	-4.65571	9221.41	2.36836	9370.21	4.3195
-21364.5	-3.54743	-21364.4	-4.36607	-51862.9	-0.43214	-63540.8	-0.55881	-63630.8	-1.35323	-58599.3	-3.98983	-48394	-4.35861	-47105.1	-4.8634	-48364.4	-4.63337	9401.14	2.24916	9520.45	4.29528
-21214.9	-3.66292	-21214.6	-4.45735	-51728.2	-0.44146	-63676.7	-0.55881	-63796	-1.33461	-58749.9	-3.91532	-48543.9	-4.40705	-47254.9	-4.88016	-48514.8	-4.63709	9520.97	2.1672	9669.92	4.30274
-21049.8	-3.64802	-21065.4	-4.42569	-51579.1	-0.55694	-63826.9	-0.61655	-63931.6	-1.36813	-58900.8	-3.79983	-48694.1	-4.39959	-47405.2	-5.0031	-48664.3	-4.71905	9670.9	2.13926	9835.32	4.35302
-20900	-3.64802	-20915.2	-4.38471	-51429.8	-0.61096	-63977.4	-0.60351	-64081.9	-1.30108	-59050.7	-3.7216	-48844.1	-4.44989	-47554.2	-5.03662	-48814.4	-4.79169	9821.28	2.0275	9970.68	4.35302
-20765.3	-3.72066	-20765	-4.36981	-51279.6	-0.62027	-64128	-0.5942	-64233.1	-1.28804	-59200.8	-3.73091	-48994.1	-4.47037	-47705.1	-4.99192	-48964.6	-4.76933	9971.35	1.93624	10120.8	4.31018
-20599.9	-3.66105	-20600.4	-4.28971	-51115.5	-0.55135	-64278.5	-0.66311	-64383.7	-1.21726	-59350.2	-3.70856	-49143.9	-4.46479	-47854.7	-5.08318	-49114.9	-4.70973	10121.5	1.9083	10270.6	4.2692
-20465.4	-3.79144	-20465.2	-4.43313	-50980.4	-0.56253	-64444	-0.6687	-64534.1	-1.21353	-59500.5	-3.66572	-49309.5	-4.44429	-48005.3	-5.06456	-49264.9	-4.77865	10271	1.94554	10435.3	4.19284
-20300.4	-3.85663	-20315.3	-4.45735	-50831	-0.56439	-64580	-0.66311	-64699.4	-1.17069	-59650.1	-3.64523	-49444.3	-4.39027	-48154.8	-4.95466	-49414.9	-4.71905	10420.8	1.95486	10570.2	4.1593
-20165.7	-3.85291	-20165.9	-4.50019	-50681.1	-0.56439	-64729.9	-0.57185	-64834	-1.20049	-59800.4	-3.52602	-49594	-4.36979	-48304.8	-5.01426	-49564.6	-4.77865	10586.1	1.86546	10720.6	4.21892
-20001.1	-3.85291	-20016.5	-4.45921	-50531.9	-0.61654	-64879.7	-0.59792	-64985	-1.15765	-59950.7	-3.48876	-49744.1	-4.46851	-48454.2	-4.96212	-49714.4	-4.85129	10721.4	1.82448	10871.3	4.20402
-19866.1	-3.86036	-19850.8	-4.48343	-50382.6	-0.57743	-65045.6	-0.624	-65135.8	-1.15765	-60100.8	-3.59121	-49894.3	-4.46851	-48619.5	-5.09064	-49864.9	-4.82707	10871.6	1.85056	11020.9	4.19656
-19716.1	-3.8082	-19715.5	-4.52255	-50232.8	-0.53831	-65180.9	-0.61282	-65285.8	-1.21726	-60251.2	-3.5968	-50060.1	-4.45919	-48754.4	-5.1726	-50014.8	-4.85315	11021.9	1.81888	11171.4	4.11832
-19566.1	-3.83987	-19565.6	-4.66223	-50082.8	-0.54018	-65331.6	-0.61282	-65436.5	-1.19863	-60400.8	-3.54464	-50210.2	-4.57841	-48904.2	-5.19122	-50166	-4.85875	11172.3	1.72762	11336.1	4.1798
-19400.7	-3.94231	-19415.8	-4.74233	-49917.6	-0.63331	-65496.5	-0.63145	-65601.8	-1.0906	-60551	-3.44592	-50345.4	-4.56723	-49054.7	-5.20054	-50316.2	-4.93325	11321.8	1.66056	11470.9	4.08294
-19250.6	-3.97025	-19265.7	-4.75351	-49782.5	-0.64262	-65632.9	-0.47685	-65752.2	-1.10364	-60700.8	-3.47014	-50495.7	-4.57655	-49205.3	-5.14652	-50466.5	-4.92953	11486.7	1.60468	11621.5	4.08108
-19116	-4.00565	-19086.2	-4.68459	-49632.9	-0.69664	-65782.6	-0.52528	-65887.2	-1.08501	-60850.8	-3.31181	-50645.2	-4.48527	-49355.1	-5.23034	-50615.5	-5.09529	11636.6	1.60094	11771.1	4.04196
-18966.6	-3.95163	-18966.3	-4.72185	-49483.6	-0.62399	-65933	-0.49548	-66037.6	-1.05335	-61000.4	-3.34534	-50795.5	-4.54675	-49519.6	-5.26572	-50765.8	-5.03197	11772.1	1.63448	11936.5	3.9302
-18816.7	-4.0131	-18801.9	-4.72371	-49334.5	-0.70036	-66083.5	-0.50479	-66203.6	-1.02913	-61150.4	-3.29319	-50945.5	-4.52997	-49654.5	-5.26946	-50916.3	-4.90159	11936.8	1.70154	12070.8	3.9898
-18651.5	-4.09692	-18666.1	-4.70135	-49184.7	-0.67242	-66234.2	-0.62959	-66339	-0.95835	-61300.8	-3.25593	-51110.8	-4.50391	-49805.1	-5.2471	-51066.3	-4.97609	12072	1.6587	12236.3	3.96746
-18516.5	-4.123	-18516.5	-4.71999	-49034.6	-0.72458	-66384.5	-0.54577	-66504.9	-0.98815	-61450.3	-3.26897	-51260.8	-4.47597	-49955	-5.22102	-51216.4	-5.06177	12221.6	1.5879	12371.1	3.92462
-18366.8	-4.07829	-18366.7	-4.74419	-48885.4	-0.74879	-66535.2	-0.47312	-66640.1	-0.99933	-61615.4	-3.21682	-51396.2	-4.57281	-50105.8	-5.24152	-51366.8	-5.11765	12371.5	1.50036	12521.6	3.93578
-18216.7	-4.18446	-18216.5	-4.81683	-48720.6	-0.66311	-66685.4	-0.47499	-66790.7	-1.0105	-61750.4	-3.18888	-51546	-4.55047	-50255.9	-5.25454	-51516.8	-5.15863	12521.6	1.43516	12671.1	3.93392
-18052	-4.12114	-18066.8	-4.89879	-48585.5	-0.58115	-66836	-0.41352	-66955.8	-0.93041	-61900.5	-3.09388	-51710.5	-4.48155	-50406.6	-5.34768	-51666.2	-5.15863	12671.4	1.3737	12820.5	3.94324
-17902.4	-4.14348	-17917.4	-4.80939	-48437	-0.66311	-66986.4	-0.37254	-67091.1	-0.90247	-62050.6	-3.08457	-51845.6	-4.52067	-50555.9	-5.32346	-51816.4	-5.11393	12821.5	1.45566	12970.9	3.90972
-17767.5	-4.22172	-17752.5	-4.82057	-48287.2	-0.75065	-67136.5	-0.55136	-67271.7	-0.89874	-62215.7	-2.97095	-52010.6	-4.56723	-50705.9	-5.34396	-51966.2	-5.07109	12986.6	1.39792	13120.5	3.9153
-17617.7	-4.21986	-17617.5	-4.83733	-48137.4	-0.76928	-67287	-0.63145	-67408.2	-0.89315	-62350.9	-2.95791	-52160.6	-4.59331	-50856.2	-5.27504	-52116.4	-5.07295	13121.8	1.33644	13271	3.80354
-17467.6	-4.20868	-17467.3	-4.77027	-47988.2	-0.85496	-67437.8	-0.63145	-67558.7	-0.82796	-62501	-2.97095	-52295.9	-4.52625	-51006.1	-5.28808	-52266.3	-5.05059	13271.6	1.24704	13421	3.94696
-17302.8	-4.2571	-17302.7	-4.93791	-47838.9	-0.81398	-67589.4	-0.58116	-67693.9	-0.88757	-62650.5	-2.95419	-52446.1	-4.58585	-51156.3	-5.32906	-52416.6	-5.10275	13421.4	1.19862	13570.6	3.8408
-17167.9	-4.29994	-17152.4	-4.98261	-47688.8	-0.78604	-67740	-0.49548	-67860	-0.90619	-62801.2	-2.88713	-52596.4	-4.63615	-51306.3	-5.37748	-52566.8	-5.13069	13571.3	1.22656	13735.6	3.83148
-17018.2	-4.272	-17018.4	-5.01801	-47524.4	-0.74507	-67890.4	-0.50852	-68025.7	-0.81865	-62951.9	-2.76792	-52745.9	-4.70693	-51456.5	-5.45944	-52731.1	-5.08413	13736.1	1.11106	13870.4	3.76256
-16853.5	-4.19564	-16868.4	-5.08133	-47390.4	-0.72271	-68040.1	-0.51597	-68160.4	-0.80189	-63102.6	-2.66733	-52896	-4.55605	-51606.4	-5.44454	-52881.7	-5.10089	13886.5	1.1446	14035.7	3.77932
-16703.8	-4.23662	-16718.7	-4.97517	-47240.6	-0.74879	-68190.8	-0.47126	-68310.9	-0.96021	-63253.7	-2.60214	-53046	-4.58027	-51756.1	-5.31602	-53016.5	-5.15305	14021.4	1.02912	14185.8	3.72344
-16568.9	-4.39866	-16568.9	-5.01427	-47091.2	-0.83634	-68341.9	-0.41911	-68461.4	-0.97511	-63404.1	-2.77909	-53195.7	-4.56351	-51906.4	-5.29738	-53166.8	-5.27597	14171.5	1.02538	14321.1	3.6955
-16418.9	-4.37818	-16418.9	-4.94909	-46941.8	-0.92574	-68492.1	-0.43401	-68612.3	-0.90806	-63554.4	-2.78282	-53346	-4.59703	-52056.4	-5.28248	-53316.6	-5.22569	14321.7	0.96206	14486.4	3.63404
-16268.9	-4.40984	-16268.9	-4.89507	-46791.8	-0.8978	-68658.1	-0.42097	-68762.5	-0.90992	-63719.8	-2.74184	-53496.1	-4.60821	-52206.4	-5.34024	-53466.8	-5.05991	14501.5	0.95648	14620.7	3.58562
-16119	-4.36886	-16119.2	-5.03477	-46626.9	-0.85869	-68793.1	-0.47126	-68913.1	-0.80747	-63855.3	-2.68224	-53647	-4.67153	-52356.3	-5.37934	-53617.2	-5.13069	14621.3	0.94156	14770.7	3.56512
-15939.4	-4.31858	-15969.1	-5.12045	-46491.9	-0.94623	-68959.2	-0.47312	-69063.6	-0.87267	-64005.9	-2.46617	-53811.8	-4.54675	-52521.6	-5.39238	-53766.9	-5.15305	14771.2	0.9006	14920.1	3.66384
-15819.5	-4.42102	-15819.4	-5.04035	-46342.9	-0.90153	-69108.8	-0.48244	-69213.8	-0.83169	-64156.5	-2.39166	-53946.3	-4.63429	-52656.8	-5.3272	-53917	-5.05619	14920.9	0.91922	15086	3.59306
-15670	-4.48062	-15655.1	-5.09251	-46178.3	-0.96113	-69244.1	-0.52155	-69364.3	-0.79443	-64306.9	-2.45127	-54096.1	-4.60263	-52806.5	-5.29738	-54081.9	-5.14559	15086.7	0.90804	15221.1	3.60424
-15519.9	-4.57934	-15504.8	-5.16515	-46043.9	-0.95368	-69409.9	-0.60351	-69529.6	-0.8708	-64457.8	-2.36745	-54246.5	-4.56165	-52971.4	-5.25828	-54217	-5.13069	15221.9	0.84658	15371	3.58376
-15369.9	-4.53092	-15369.8	-5.11859	-45894	-1.06544	-69545.1	-0.54577	-69665.3	-0.79071	-64623.4	-2.32647	-54397.1	-4.55791	-53106.5	-5.28062	-54367.6	-5.11579	15372	0.90618	15521.5	3.50366
-15219.4	-4.51416	-15218.9	-5.24153	-45743.8	-1.05985	-69711.2	-0.53087	-69815.8	-0.72924	-64758.4	-2.38235	-54562	-4.59145	-53256.8	-5.33836	-54532.6	-5.11951	15522.1	0.87266	15686.5	3.53532
-15054.3	-4.557	-15038.9	-5.21359	-45594.6	-1.0077	-69846.4	-0.35019	-69966.4	-0.77208	-64908.5	-2.33578	-54697.6	-4.61379	-53406.7	-5.29738	-54668.1	-5.20147	15671.9	0.7907	15821.3	3.5316
-14919.2	-4.68366	-14904.4	-5.18005	-45444.2	-0.99094	-69997	-0.42842	-70116.6	-0.72924	-65059.4	-2.28176	-54847.9	-4.68271	-53557.1	-5.23964	-54818.4	-5.13069	15821.9	0.76834	15970.8	3.49434
-14754.6	-4.67062	-14769.7	-5.29927	-45294.4	-1.09152	-70147.2	-0.40979	-70267.2	-0.76649	-65209.6	-2.27804	-55012.3	-4.60263	-53707.1	-5.26014	-54982.9	-5.10647	15971.7	0.68266	16121.6	3.40308
-14604.9	-4.55514	-14620	-5.29181	-45145.4	-1.13995	-70297.5	-0.35205	-70417.1	-0.76836	-65359.7	-2.20726	-55147.6	-4.53929	-53856.7	-5.33092	-55117.9	-5.08971	16122.2	0.71618	16272.2	3.2969
-14470.1	-4.62218	-14470.1	-5.27505	-44995.5	-1.15858	-70448.1	-0.43028	-70568	-0.79071	-65510.4	-2.18863	-55297.6	-4.50577	-54006.6	-5.29926	-55268	-5.10275	16272.3	0.68638	16437	3.38072
-14320	-4.65944	-14320.6	-5.28437	-44846.1	-1.16789	-70613.9	-0.50106	-70718.7	-0.74042	-65661.1	-2.10295	-55462.5	-4.46665	-54157.1	-5.28062	-55418	-5.15677	16437.2	0.75902	16572	3.38072
-14170.4	-4.70228	-14170.2	-5.30299	-44696.1	-1.12132	-70763.8	-0.4545	-70869.1	-0.69013	-65810.8	-2.12344	-55597.7	-4.49087	-54307	-5.27318	-55568.4	-5.03755	16588	0.74412	16722.1	3.2969
-13990.3	-4.68738	-14020.1	-5.27691	-44531.9	-1.13064	-70914.9	-0.38558	-71035	-0.66219	-65961.6	-2.08619	-55748	-4.50017	-54472.4	-5.23778	-55733.7	-5.03197	16723.1	0.6454	16886.4	3.25034
-13870.3	-4.76934	-13870.7	-5.28995	-44397.1	-1.16417	-71065.4	-0.41166	-71170.6	-0.76649	-66112.1	-1.95953	-55898	-4.36607	-54608	-5.07946	-55868.3	-5.04129	16872.6	0.56904	17022.1	3.23544
-13690.8	-4.80846	-13720.7	-5.40357	-44247.1	-1.31876	-71215.6	-0.4247	-71320.5	-0.74787	-66262.4	-1.80306	-56062.7	-4.31391	-54773.2	-5.03104	-56018.1	-5.05991	17037.1	0.62306	17172.2	3.20936
-13571.2	-4.81962	-13570.8	-5.34955	-44098	-1.33553	-71350.8	-0.43773	-71471.2	-0.69571	-66413.5	-1.93159	-56197.7	-4.41635	-54908.3	-5.07014	-56168.2	-5.13255	17172.7	0.68452	17337.1	3.15534
-13421.3	-4.84198	-13420.8	-5.34397	-43948.1	-1.2722	-71501.2	-0.39676	-71621.6	-0.71993	-66563.7	-1.92041	-56377.8	-4.27293	-55057.9	-5.13162	-56318.5	-5.09343	17337.6	0.49826	17472.4	3.20004
-13271.3	-4.8364	-13271.5	-5.36819	-43783.8	-1.34298	-71651.7	-0.43028	-71772.4	-0.72924	-66714.4	-1.90923	-56497.9	-4.33253	-55207.9	-5.17446	-56468.4	-5.06177	17488	0.57836	17622.5	3.1721
-13121.7	-4.86992	-13106.7	-5.43523	-43649.3	-1.38955	-71803.1	-0.38744	-71923.5	-0.60072	-66864.8	-1.79375	-56647.9	-4.33627	-55358.1	-5.20612	-56618.6	-4.96305	17623.3	0.6212	17773.2	3.1777
-12957	-4.82522	-12972.1	-5.42779	-43485	-1.44542	-71954	-0.46009	-72073.9	-0.67336	-67014.8	-1.67826	-56798.1	-4.35861	-55508	-5.20612	-56768.4	-4.85315	17773.4	0.62678	17922.3	3.07898
-12807	-4.96864	-12822.3	-5.42965	-43335.1	-1.43239	-72104.3	-0.56253	-72239.1	-0.76836	-67165.3	-1.67826	-56948.1	-4.47223	-55658.2	-5.21916	-56918.8	-4.96677	17937.8	0.4815	18072.8	2.95976
-12657.4	-4.99844	-12672.1	-5.40171	-43200.3	-1.46033	-72254.9	-0.46381	-72374.8	-0.64542	-67316	-1.64474	-57097.8	-4.43685	-55808.7	-5.06642	-57068.9	-5.03011	18073.3	0.52434	18223	2.8927
-12507.7	-4.97422	-12523	-5.46691	-43051.3	-1.46219	-72404.9	-0.50293	-72525.3	-0.61376	-67482.2	-1.59258	-57247.8	-4.15931	-55958.4	-5.05898	-57233.2	-5.01707	18223.1	0.58022	18387.6	2.93554
-12357.9	-4.9109	-12358.2	-5.46317	-42887	-1.53856	-72555.9	-0.41352	-72675.5	-0.71807	-67617.6	-1.61121	-57397.7	-4.26735	-56107.8	-5.03848	-57368.5	-4.98727	18388.4	0.54856	18522.8	2.92624
-12208	-4.92766	-12222.7	-5.57121	-42752.2	-1.59071	-72706.4	-0.36882	-72826.3	-0.67523	-67768.5	-1.66709	-57547.9	-4.26921	-56258.3	-4.98446	-57518.8	-4.99471	18538.6	0.44984	18673.5	2.92624
-12058.4	-4.94442	-12073	-5.43523	-42587.2	-1.68571	-72856.4	-0.40048	-72976.7	-0.64915	-67919.1	-1.58513	-57698	-4.20775	-56408.3	-4.96212	-57668.5	-4.91463	18673.9	0.52062	18823.4	2.89084
-11908.1	-5.00216	-11907.9	-5.51905	-42452.5	-1.70806	-73007.5	-0.46567	-73142.4	-0.64542	-68069.5	-1.54043	-57848.1	-4.19283	-56558.6	-4.95466	-57818.9	-4.91089	18824	0.51502	18988.4	2.7884
-11758.2	-5.00962	-11773.3	-5.52465	-42302.9	-1.68012	-73158.1	-0.46195	-73293.2	-0.57651	-68219.8	-1.38024	-57998.3	-4.10529	-56708.5	-5.02544	-57969.2	-4.87365	18973.7	0.45914	19138.4	2.7381
-11608.1	-5.00402	-11608.1	-5.55073	-42153.7	-1.82727	-73308.3	-0.43028	-73428.1	-0.55788	-68370	-1.46406	-58148.5	-4.12019	-56873.6	-5.00496	-58118.5	-4.83825	19123.9	0.41816	19273.2	2.73438
-11458.8	-4.991	-11473.9	-5.55259	-42003.7	-1.9055	-73458.7	-0.47871	-73578.8	-0.51318	-68520.8	-1.45661	-58298.1	-4.18353	-57008.4	-4.9081	-58269	-4.80287	19273.8	0.46846	19423.6	2.74742
-11308.9	-5.06736	-11308.5	-5.60659	-41839.6	-1.93344	-73623.8	-0.40979	-73729	-0.57464	-68671.3	-1.36906	-58448.1	-4.19657	-57158.3	-4.96212	-58433.8	-4.84943	19423.9	0.54856	19573.9	2.61332
-11159.5	-5.11392	-11158.8	-5.54699	-41705.1	-1.96511	-73759.1	-0.38186	-73879.2	-0.64915	-68821.9	-1.33367	-58613.1	-4.08853	-57308.3	-4.93418	-58583.9	-4.82707	19574.8	0.51688	19724.7	2.6189
-11009.1	-5.04686	-11008.4	-5.51533	-41555.3	-2.00422	-73910	-0.41352	-74030	-0.65474	-68972.2	-1.32063	-58763.7	-3.93579	-57458.6	-4.99006	-58719	-4.70973	19740.2	0.42376	19874.9	2.58538
-10858.4	-5.08226	-10873.2	-5.49111	-41404.9	-2.0601	-74059.6	-0.34274	-74195.9	-0.66219	-69122.5	-1.31132	-58898.6	-3.98049	-57608.5	-4.90996	-58869.8	-4.64827	19890.4	0.46286	20024.6	2.54066
-10708.6	-5.17166	-10723.4	-5.54327	-41254.8	-2.04147	-74211.4	-0.46381	-74330.9	-0.74042	-69273.2	-1.26289	-59049.2	-3.98237	-57758.9	-4.86712	-59020	-4.71159	20055.3	0.38278	20174.9	2.4643
-10558.6	-5.20334	-10558.3	-5.58983	-41090.4	-2.09363	-74361.8	-0.41538	-74481.3	-0.6864	-69423.6	-1.3076	-59199.1	-3.94511	-57908.7	-4.7833	-59170.5	-4.63709	20175.2	0.36974	20324.9	2.35068
-10409	-5.1102	-10408.5	-5.57867	-40955.5	-2.09177	-74511.8	-0.4247	-74631.7	-0.65846	-69574	-1.32063	-59348.9	-3.93021	-58073.9	-4.77772	-59319.8	-4.62405	20325.3	0.44984	20474.9	2.29294
-10259.3	-5.02824	-10274	-5.66061	-40806.1	-2.16814	-74662.1	-0.43401	-74781.9	-0.63425	-69724.6	-1.2126	-59498.9	-3.89667	-58208.9	-4.75908	-59484.9	-4.68925	20490.6	0.48336	20624.5	2.37116
-10109.2	-5.13628	-10124.2	-5.69229	-40656.7	-2.17745	-74827.8	-0.40234	-74995.9	-0.67336	-69875.2	-1.2275	-59649.2	-3.88551	-58358.5	-4.7032	-59619.9	-4.64453	20640.4	0.46846	20774.9	2.41028
-9959.48	-5.21638	-9974.04	-5.60847	-40491.9	-2.30597	-74996.7	-0.38931	-74999.4	-0.60631	-70025.6	-1.17721	-59799.6	-3.88177	-58508.5	-4.6436	-59785.3	-4.60169	20775.8	0.45914	20925.7	2.21844
-9809.23	-5.21264	-9824.05	-5.68483	-40342.5	-2.38979	-74999.3	-0.32225	-74999.7	-0.5467	-70175.8	-1.18466	-59949.9	-3.86501	-58659	-4.57096	-59935.1	-4.61659	20926.3	0.38464	21090.8	2.22588
-9659.14	-5.16608	-9673.81	-5.54885	-40208	-2.46616	-74999.6	-0.32225	-74999.6	-0.52435	-70326.3	-1.19584	-60099.9	-3.82031	-58809.7	-4.67712	-60070.6	-4.55699	21076	0.35484	21225.4	2.24638
-9509.37	-5.1754	-9509.24	-5.56189	-40058	-2.5388	-74999.6	-0.4247	-74999.6	-0.5616	-70491.7	-1.16417	-60249.7	-3.80168	-58959.9	-4.69204	-60219.4	-4.57749	21225.8	0.41816	21390.2	2.06942
-9360.19	-5.24244	-9374.52	-5.61777	-39908.3	-2.54812	-74999.6	-0.49361	-74999.7	-0.60444	-70627.3	-1.03006	-60399.6	-3.75697	-59110.2	-4.5989	-60370.1	-4.56817	21406	0.40698	21525.5	1.9856
-9210.38	-5.24618	-9210.03	-5.59169	-39759.1	-2.55929	-74999.5	-0.4843	-74999.6	-0.6566	-70777.9	-1.0729	-60549.5	-3.69551	-59260	-4.60076	-60520.2	-4.53837	21526.1	0.44052	21675.1	2.06942
-9060.32	-5.2797	-9074.94	-5.65503	-39609.3	-2.66919	-74999.5	-0.38186	-74999.6	-0.67709	-70928.7	-0.97046	-60699	-3.70109	-59409.9	-4.60822	-60670.4	-4.49181	21675.6	0.41816	21825	1.93718
-8910.34	-5.29832	-8925.3	-5.63267	-39459.8	-2.68595	-74999.5	-0.38186	-74999.6	-0.64542	-71094.1	-1.09339	-60864.5	-3.71227	-59560.1	-4.61938	-60820.1	-4.38377	21826	0.36414	21990.1	1.80492
-8745.85	-5.29646	-8775.61	-5.64199	-39295.4	-2.71203	-74999.5	-0.40979	-74999.6	-0.60817	-71244.3	-1.16976	-60999.6	-3.71599	-59710	-4.57282	-60970.1	-4.45455	21975.8	0.36974	22125.1	1.76208
-8610.84	-5.22196	-8610.99	-5.76679	-39160.4	-2.71948	-74999.5	-0.36323	-74999.6	-0.67336	-71395.1	-1.1679	-61164.6	-3.71599	-59875.3	-4.51694	-61120.6	-4.50483	22155.9	0.35112	22275.5	1.75276
-8460.92	-5.23872	-8445.72	-5.72209	-39010.3	-2.84055	-74999.5	-0.3446	-74999.6	-0.6268	-71529.8	-1.14368	-61299.6	-3.6806	-60010.4	-4.50204	-61270.2	-4.40425	22291.1	0.33808	22440	1.66334
-8310.98	-5.23314	-8325.63	-5.68111	-38861.3	-2.88153	-74999.5	-0.41538	-74999.6	-0.61935	-71680.4	-1.12319	-61449.4	-3.62659	-60160.4	-4.5188	-61419.8	-4.36515	22441	0.34738	22575.3	1.72484
-8161.68	-5.27038	-8176.27	-5.70159	-38712	-2.92437	-74999.5	-0.44705	-74999.6	-0.64729	-71831.5	-1.01889	-61599.3	-3.52414	-60310.2	-4.41822	-61569.9	-4.36327	22590.9	0.29524	22725.7	1.74346
-8011.45	-5.37098	-8026.19	-5.75003	-38562.1	-2.91506	-74999.5	-0.34274	-74999.6	-0.6119	-71982.5	-0.89222	-61749.1	-3.55208	-60459.8	-4.51136	-61719.9	-4.29063	22741.3	0.35298	22875.2	1.61678
-7861.77	-5.35048	-7861.43	-5.71091	-38412.9	-2.96349	-74999.5	-0.21794	-74999.6	-0.4573	-72133.3	-1.00585	-61899.4	-3.4664	-60624.8	-4.5095	-61869.7	-4.30553	22906.8	0.42934	23026.3	1.57766
-7711.78	-5.39332	-7711.31	-5.72023	-38263	-3.01565	-74999.5	-0.34646	-74999.6	-0.48524	-72283.5	-0.95742	-62064.8	-3.36954	-60775.1	-4.41078	-62020.4	-4.22545	23056.8	0.45356	23176.3	1.4566
-7561.96	-5.36352	-7576.78	-5.67739	-38098.1	-3.0231	-74999.5	-0.32598	-74999.6	-0.64915	-72433.9	-0.86615	-62199.7	-3.36023	-60925.1	-4.4145	-62170.6	-4.17515	23191.4	0.34738	23325.7	1.37836
-7411.67	-5.31136	-7426.5	-5.67925	-37964	-3.00819	-74999.5	-0.36695	-74999.6	-0.57837	-72584.4	-0.85683	-62349.7	-3.33788	-61059.6	-4.34186	-62320.6	-4.21613	23341.6	0.23936	23490.7	1.43984
-7261.3	-5.41568	-7276.55	-5.72953	-37813.8	-3.06966	-74999.5	-0.35019	-74999.6	-0.54298	-72749.7	-0.9034	-62499.8	-3.50179	-61210.2	-4.33254	-62470.3	-4.31113	23491.3	0.20954	23625.8	1.4417
-7112.07	-5.43802	-7126.97	-5.74443	-37664.5	-3.20377	-74999.5	-0.31294	-74999.6	-0.61003	-72885.5	-0.86242	-62649.4	-3.35278	-61360.1	-4.26734	-62620.9	-4.31485	23641.8	0.29336	23776.6	1.3262
-6962.4	-5.36538	-6962.27	-5.72953	-37515.3	-3.32671	-74999.5	-0.26823	-74999.6	-0.59699	-73035.8	-0.84566	-62799.9	-3.24288	-61510	-4.30832	-62770.3	-4.24407	23792.1	0.44052	23927.2	1.3169
-6812.41	-5.36352	-6811.87	-5.78541	-37365.3	-3.28387	-74999.5	-0.29431	-74999.6	-0.58209	-73201.5	-0.81213	-62950.5	-3.28572	-61659.9	-4.24686	-62936.1	-4.14907	23942.4	0.40326	24092.5	1.2964
-6647.04	-5.31136	-6661.53	-5.83197	-37215.3	-3.31553	-74999.5	-0.34833	-74999.6	-0.52808	-73351.9	-0.91271	-63101.7	-3.22798	-61809.9	-4.34744	-63072.1	-4.12299	24092.9	0.2766	24227.8	1.2666
-6511.48	-5.39704	-6526.38	-5.81521	-37065.9	-3.38631	-74999.5	-0.46195	-74999.6	-0.58396	-73486.9	-0.89036	-63267.6	-3.22984	-61960.1	-4.27852	-63222.9	-4.08947	24243.2	0.30826	24377.1	1.25356
-6346.62	-5.4045	-6361.42	-5.84875	-36915.7	-3.3323	-74999.5	-0.49361	-74999.6	-0.53739	-73637.6	-0.91457	-63403.4	-3.13112	-62110.3	-4.19098	-63373.5	-4.09693	24393.1	0.31944	24527.8	1.20514
-6211.38	-5.37284	-6211.12	-5.70345	-36751	-3.41798	-74999.5	-0.35578	-74999.6	-0.50386	-73788.1	-0.86987	-63553.5	-3.14789	-62275.4	-4.15186	-63524.2	-4.02987	24542.7	0.30268	24692.4	1.20514
-6061.93	-5.39704	-6076.08	-5.70719	-36601.5	-3.42543	-74999.5	-0.44332	-74999.6	-0.53366	-73938.9	-0.9481	-63703.9	-3.11622	-62410.5	-4.16676	-63674.3	-3.9684	24693.1	0.3362	24827.4	1.07476
-5896.84	-5.39146	-5926.84	-5.69229	-36467.1	-3.51111	-74999.5	-0.46195	-74999.6	-0.56905	-74119.5	-0.85124	-63854.5	-3.00819	-62575.1	-4.06804	-63825.1	-3.98516	24843.4	0.32876	24977.6	1.09524
-5762.08	-5.36352	-5761.83	-5.74629	-36317.7	-3.5614	-74999.5	-0.34646	-74999.6	-0.58023	-74239.5	-0.80654	-64020.1	-3.05662	-62710.5	-4.0848	-63975.7	-3.91066	24993.4	0.30082	25143	1.17906
-5611.68	-5.37098	-5626.97	-5.75933	-36168.1	-3.59679	-74999.5	-0.39862	-74999.6	-0.54111	-74389.9	-0.71713	-64155.4	-3.01005	-62875.8	-4.10344	-64141	-3.84173	25143.6	0.217	25278	1.03936
-5461.61	-5.4343	-5476.38	-5.84315	-36017.9	-3.57816	-74999.5	-0.39303	-74999.6	-0.56719	-74555.4	-0.80095	-64321.3	-2.93927	-63011.5	-4.09412	-64276.7	-3.90134	25293.7	0.25052	25442.9	1.02074
-5296.55	-5.44734	-5296.51	-5.73325	-35868.3	-3.49807	-74999.5	-0.32039	-74999.6	-0.5169	-74690.7	-0.85497	-64456.4	-3.00074	-63162.4	-4.02892	-64427.3	-3.91624	25443.7	0.2617	25578.2	0.98534
-5161.6	-5.38214	-5176.71	-5.71277	-35718.6	-3.53905	-74999.5	-0.31294	-74999.6	-0.58768	-74856.3	-0.81585	-64622.6	-2.8629	-63328.4	-4.03452	-64577.8	-3.86036	25593.4	0.24866	25728.2	1.01142
-5011.94	-5.44362	-5026.64	-5.87855	-35568.8	-3.62659	-74999.5	-0.38558	-74999.6	-0.6119	-74992.1	-0.79723	-64757.3	-2.83496	-63464.1	-4.02706	-64728	-3.79516	25743.5	0.31758	25878.6	0.98908
-4862.07	-5.49018	-4876.93	-5.77237	-35419.7	-3.68806	-74999.5	-0.33901	-74999.6	-0.59699	-75157.6	-0.82517	-64923	-2.88712	-63614	-3.91531	-64878	-3.85849	25908.7	0.2468	26028.3	0.95368
-4697.23	-5.5535	-4712.03	-5.79845	-35270.1	-3.77933	-74999.5	-0.35578	-74999.6	-0.58582	-75292.8	-0.80468	-65058.1	-2.89643	-63764.7	-3.88363	-65028.9	-3.72438	26043.7	0.3418	26178.4	0.90898
-4562.14	-5.49018	-4576.95	-5.84315	-35120.8	-3.81472	-74999.5	-0.39862	-74999.6	-0.53739	-75443.3	-0.77115	-65223.8	-2.79771	-63914.9	-3.91344	-65179	-3.74674	26193.9	0.3418	26328.3	0.8326
-4412.02	-5.4846	-4411.95	-5.85061	-34970.6	-3.73463	-74999.5	-0.3744	-74999.6	-0.6268	-75594	-0.67616	-65359	-2.70085	-64065.6	-3.75511	-65329.7	-3.72625	26344	0.28406	26478.3	0.86242
-4262.19	-5.47156	-4276.84	-5.84689	-34821	-3.77188	-74999.5	-0.43028	-74999.6	-0.56719	-75744.1	-0.7786	-65539.5	-2.69526	-64216.2	-3.75139	-65480.2	-3.69644	26493.9	0.26542	26628	0.868
-4112.07	-5.35048	-4126.81	-5.89159	-34671.2	-3.84639	-74999.5	-0.52155	-74999.6	-0.58768	-75894.2	-0.78046	-65675.2	-2.67105	-64366.8	-3.7905	-65630.7	-3.63498	26643.9	0.23562	26778.1	0.90152
-3962.29	-5.43244	-3976.93	-5.76865	-34521.6	-3.9302	-74999.5	-0.4545	-74999.6	-0.59699	-76045.6	-0.75811	-65825.3	-2.66173	-64517.5	-3.68433	-65780.9	-3.6238	26809.1	0.32318	26928.2	0.9332
-3797.78	-5.46596	-3827.49	-5.70531	-34372.4	-3.87246	-74999.5	-0.36882	-74999.6	-0.6417	-76195.8	-0.7637	-65960.3	-2.61517	-64667.9	-3.68433	-65931.1	-3.58096	26958.6	0.27846	27078.5	0.82516
-3662.51	-5.48646	-3662.5	-5.77611	-34223	-3.94138	-74999.5	-0.35019	-74999.6	-0.62121	-76347.1	-0.64077	-66110.8	-2.54439	-64818.1	-3.52601	-66081.4	-3.5642	27094.2	0.37346	27228.5	0.73576
-3512.57	-5.46596	-3527.31	-5.83943	-34043.6	-4.03079	-74999.5	-0.27568	-74999.6	-0.57837	-76497.8	-0.74321	-66261.3	-2.45125	-64968.6	-3.63218	-66247.5	-3.54184	27244.2	0.33434	27379	0.85124
-3362.47	-5.5386	-3377.49	-5.90463	-33908.7	-4.06246	-74999.5	-0.37999	-74999.6	-0.63052	-76647.9	-0.67802	-66427.3	-2.43077	-65119.1	-3.61914	-66382.6	-3.52508	27394.9	0.23376	27528.9	0.83448
-3212.3	-5.50322	-3227.03	-5.90837	-33774	-4.12392	-74999.5	-0.41352	-74999.6	-0.55974	-76813.4	-0.60724	-66562.6	-2.43822	-65269.2	-3.5614	-66547.8	-3.50832	27544.7	0.17602	27678.9	0.7283
-3062.13	-5.50508	-3061.9	-5.88973	-33609.5	-4.12952	-74999.5	-0.38372	-74999.6	-0.55602	-76949	-0.68547	-66713.4	-2.42704	-65419.8	-3.52601	-66684	-3.45244	27694.5	0.2524	27828.6	0.67056
-2912.11	-5.479	-2910.85	-5.79845	-33474.3	-4.20402	-74999.5	-0.44332	-74999.6	-0.63983	-77099.1	-0.76743	-66878.1	-2.47733	-65569.8	-3.52973	-66849.2	-3.3947	27844.4	0.27102	27978.7	0.71712
-2762.43	-5.38214	-2776.63	-5.80031	-33310	-4.14256	-74999.5	-0.46754	-74999.6	-0.60072	-77250.2	-0.75252	-67028.9	-2.32459	-65720.7	-3.56885	-66984.3	-3.2997	27994.9	0.28592	28129.1	0.73388
-2597.16	-5.39704	-2627.13	-5.77983	-33161	-4.17608	-74999.5	-0.39117	-74999.6	-0.63611	-77415.6	-0.61841	-67164.4	-2.33204	-65871	-3.45523	-67135.3	-3.33882	28145.2	0.22446	28279.9	0.71712
-2462.14	-5.39704	-2477.33	-5.86551	-33011.2	-4.24686	-74999.5	-0.35764	-74999.6	-0.58582	-77551	-0.69478	-67329.7	-2.21656	-66021.4	-3.42356	-67285.4	-3.29784	28295.6	0.1574	28445.2	0.69292
-2311.66	-5.47342	-2311.73	-5.95121	-32876.6	-4.29342	-74999.5	-0.39117	-74999.6	-0.60258	-77701.4	-0.68919	-67480.9	-2.23891	-66171.8	-3.44964	-67436.6	-3.17863	28445.7	0.17788	28580.7	0.64262
-2161.29	-5.47528	-2176.01	-5.87295	-32711.6	-4.25058	-74999.5	-0.40793	-74999.6	-0.63611	-77851.5	-0.67802	-67632	-2.19421	-66322.4	-3.26896	-67587.4	-3.21774	28611	0.24494	28745.6	0.73202
-1996.02	-5.43988	-2010.67	-5.81521	-32576.3	-4.27294	-74999.5	-0.37813	-74999.6	-0.57464	-78002.1	-0.56067	-67767.4	-2.20166	-66488.1	-3.31925	-67737.8	-3.25686	28745.6	0.35112	28880.4	0.63516
-1845.94	-5.4939	-1860.27	-5.86179	-32411.7	-4.23196	-74999.5	-0.41166	-74999.6	-0.58396	-78152.7	-0.52714	-67917.5	-2.11598	-66623.7	-3.3919	-67888.7	-3.24568	28896	0.30268	29030.3	0.63144
-1710.77	-5.4194	-1710.58	-5.86551	-32276.8	-4.32696	-74999.5	-0.39117	-74999.6	-0.50386	-78303.1	-0.5942	-68098.1	-2.13274	-66774.3	-3.33602	-68038.7	-3.2401	29046.3	0.22818	29180.5	0.70408
-1545.73	-5.46596	-1575.15	-5.83943	-32112.8	-4.31206	-74999.5	-0.28872	-74999.6	-0.45543	-78468.8	-0.56998	-68218.5	-2.02657	-66924.5	-3.16093	-68189.2	-3.08736	29196.2	0.17044	29330.7	0.6184
-1410.91	-5.42498	-1425.42	-5.84129	-31977.9	-4.29156	-74999.5	-0.41911	-74999.6	-0.55602	-78604	-0.54577	-68384.1	-1.95765	-67074.8	-3.0976	-68339.8	-3.06128	29346.2	0.18906	29480.5	0.5141
-1260.61	-5.56654	-1275.15	-5.92327	-31813.5	-4.34	-74999.5	-0.33715	-74999.6	-0.55043	-78754.4	-0.45264	-68519.8	-1.97814	-67240.3	-3.11809	-68505.1	-3.04079	29496.3	0.2971	29630.9	0.63704
-1110.26	-5.5889	-1109.71	-5.88785	-31678.6	-4.31206	-74999.5	-0.36882	-74999.2	-0.53366	-78904.4	-0.55695	-68685.3	-2.02098	-67376.1	-3.04172	-68655.9	-3.10785	29647	0.30454	29781	0.58488
-945.039	-5.5088	-974.708	-5.85247	-31529.2	-4.37352	-74999.1	-0.40607	-74999.2	-0.59327	-79070	-0.60165	-68836.1	-1.97255	-67527.1	-3.00074	-68806.8	-3.06873	29796.5	0.26916	29930.5	0.59978
-809.732	-5.52184	-824.279	-5.88227	-31379.2	-4.43872	-74999.1	-0.44146	-74999.3	-0.59141	-79220.6	-0.59606	-68971.7	-1.79187	-67692.6	-3.12368	-68942.5	-3.01844	29946.6	0.30826	30080.8	0.59792
-659.205	-5.51812	-673.672	-5.86737	-31229.4	-4.4946	-74999.1	-0.40234	-74999.3	-0.57464	-79356	-0.59047	-69136.5	-1.83099	-67828.2	-3.09015	-69091.9	-2.94021	30096.6	0.2524	30245.9	0.66684
-494.4	-5.44176	-523.856	-5.80963	-31079.9	-4.49646	-74999.1	-0.37254	-74999.3	-0.47778	-79506.4	-0.57185	-69272.2	-1.87756	-67993.6	-3.07152	-69242.4	-2.91786	30246.6	0.2673	30381.2	0.65938
-344.595	-5.58332	-374.187	-5.86551	-30915.3	-4.68644	-74999.2	-0.39676	-74999.3	-0.5318	-79657	-0.59792	-69422.7	-1.74345	-68128.9	-3.04917	-69393.1	-2.85639	30396.8	0.28032	30531.6	0.5588
-194.273	-5.59822	-223.836	-5.94375	-30765.2	-4.70134	-74999.1	-0.33529	-74999.3	-0.61748	-79807.7	-0.47126	-69573.1	-1.77139	-68279.5	-2.99515	-69543.7	-2.77629	30546.8	0.1872	30680.8	0.5886
-44.6691	-5.48086	-59.1	-5.98287	-30615.5	-4.64174	-74999.1	-0.38558	-74999.3	-0.61935	-79994.7	-0.56067	-69723.7	-1.67453	-68429.8	-2.79212	-69694.3	-2.82659	30697.2	0.18534	30831.4	0.65006
105.369	-5.50322	75.6941	-5.97355	-30466.3	-4.6641	-74999.1	-0.33156	-74999.3	-0.52621	-79999.3	-0.65567	-69874.3	-1.56463	-68581	-2.88898	-69845	-2.87315	30847.6	0.19652	30981.3	0.52714
254.695	-5.55164	225.448	-5.97915	-30316.3	-4.72928	-74999.1	-0.38558	-74999.3	-0.50014	-79999.5	-0.5793	-70025	-1.55532	-68731.5	-2.81261	-69995.9	-2.77257	31012	0.2673	31146.6	0.48056
389.423	-5.51998	390.208	-5.91395	-30181.2	-4.61566	-74999.1	-0.41538	-74999.3	-0.55974	-79999.6	-0.60165	-70190.1	-1.56836	-68882	-2.77536	-70145.5	-2.70551	31146.8	0.22446	31281.6	0.62772
538.46	-5.49762	538.893	-5.90837	-30016.5	-4.72928	-74999.1	-0.41352	-74999.3	-0.54298	-79999.6	-0.65194	-70340.3	-1.53855	-69046.9	-2.88339	-70295.9	-2.66826	31297.3	0.27846	31431.3	0.50478
702.494	-5.59262	688.45	-5.84875	-29866.6	-4.7833	-74999.1	-0.45077	-74999.3	-0.56347	-79999.5	-0.58116	-70476	-1.55904	-69182.3	-2.81447	-70446.3	-2.65522	31447.6	0.24308	31581.5	0.49174
851.721	-5.55164	837.364	-5.84315	-29717	-4.74792	-74999.2	-0.4545	-74999.4	-0.47406	-79999.6	-0.55508	-70625.9	-1.58139	-69347.9	-2.78095	-70612.4	-2.60121	31597.3	0.2319	31731.8	0.51968
985.976	-5.47714	986.003	-5.83757	-29582.3	-4.79634	-74999.2	-0.49548	-74999.4	-0.44053	-79999.6	-0.6538	-70777.3	-1.54042	-69483.1	-2.75673	-70747.6	-2.57885	31747.7	0.23004	31882.2	0.54762
1135.2	-5.42684	1135.18	-5.81149	-29432.3	-4.74978	-74999.2	-0.42842	-74981.7	-0.49827	-79999.6	-0.63331	-70927.8	-1.50503	-69633.8	-2.75673	-70913	-2.60121	31912.8	0.23376	32031.5	0.48988
1284.4	-5.49018	1269.8	-5.86923	-29282.5	-4.80938	-74987.4	-0.35019	-74893.7	-0.58209	-79999.6	-0.60538	-71078.7	-1.43797	-69784.4	-2.67664	-71048.9	-2.63287	32062.6	0.2915	32181.5	0.45262
1433.19	-5.5088	1418.43	-5.95121	-29117.4	-4.82614	-74894.3	-0.37813	-74762.6	-0.67895	-79999.6	-0.5644	-71258.7	-1.43611	-69935	-2.61703	-71213.9	-2.50994	32197.7	0.25984	32347.1	0.52714
1581.8	-5.50694	1581.94	-5.90837	-28967.7	-4.92858	-74762.2	-0.32598	-74607.4	-0.63983	-79999.6	-0.54763	-71393.8	-1.46218	-70100.3	-2.57792	-71364.1	-2.54346	32348.1	0.22446	32482.6	0.62772
1730.7	-5.44362	1730.66	-5.87295	-28818.2	-4.96956	-74622	-0.41538	-74464.1	-0.68268	-79999.6	-0.56626	-71544.4	-1.4864	-70235.7	-2.63007	-71499.6	-2.53042	32497.9	0.25798	32632.9	0.49546
1894.26	-5.40078	1879.65	-5.86923	-28668.5	-5.0478	-74478.3	-0.4545	-74334	-0.59699	-79999.6	-0.58675	-71679.9	-1.48454	-70386.2	-2.5835	-71664.7	-2.49131	32648.8	0.15368	32783.7	0.51968
2028.41	-5.45666	2029.02	-5.88973	-28518.7	-5.10182	-74334.1	-0.48058	-74172.9	-0.59699	-79999.6	-0.54763	-71845.7	-1.31503	-70536.4	-2.47733	-71801.1	-2.50807	32814.1	0.20768	32948.3	0.54204
2178.47	-5.42126	2193.29	-5.91581	-28383.2	-5.04594	-74187.5	-0.40048	-74025.4	-0.60072	-79999.6	-0.48803	-72012	-1.25915	-70687.2	-2.37302	-71952.4	-2.5118	32948.9	0.1667	33082.8	0.50664
2327.4	-5.44176	2327.59	-5.87855	-28233	-5.02358	-74041	-0.36323	-73877	-0.54111	-79999.6	-0.51783	-72132.2	-1.26102	-70852.5	-2.36557	-72117.7	-2.43357	33098.9	0.10338	33232.9	0.55322
2476.52	-5.44548	2476.69	-5.87109	-28083.2	-5.04408	-73892.1	-0.40607	-73743.7	-0.54111	-79999.6	-0.48058	-72297.1	-1.29268	-70988.3	-2.40283	-72268.4	-2.27338	33263.9	0.25052	33383.3	0.45636
2640.05	-5.41008	2625.62	-5.99031	-27918.3	-5.06642	-73743.2	-0.40793	-73594.4	-0.60631	-79999.6	-0.51224	-72448.4	-1.25729	-71153.9	-2.47733	-72403.4	-2.25661	33398.8	0.3064	33548.5	0.44332
2774.38	-5.43802	2774.78	-5.93443	-27783.5	-5.11112	-73594.1	-0.37254	-73445.5	-0.66777	-79999.6	-0.54577	-72583.8	-1.28709	-71289.2	-2.45498	-72553.9	-2.29759	33549.2	0.24494	33699	0.40234
2924.34	-5.5088	2924.22	-5.77051	-27633.8	-5.14466	-73445.5	-0.41166	-73281.2	-0.71993	-79999.6	-0.66871	-72764.1	-1.26474	-71439.9	-2.34508	-72704.6	-2.22681	33699.2	0.25984	33834.1	0.33528
3074.13	-5.37656	3088.89	-5.89533	-27469.1	-5.18004	-73296.6	-0.38931	-73146.9	-0.64542	-79999.6	-0.59606	-72884.3	-1.19396	-71589.8	-2.29293	-72855.2	-2.24544	33849.7	0.17788	33984.2	0.4545
3224.57	-5.48086	3224.57	-5.86179	-27318.8	-5.10926	-73146.7	-0.3595	-72997.3	-0.61003	-79999.6	-0.54763	-73050	-1.13808	-71740.9	-2.30224	-73020.3	-2.24171	33999.8	0.122	34134.1	0.39488
3390.23	-5.51812	3375.57	-5.71649	-27184.2	-5.0478	-72997.6	-0.41166	-72847.8	-0.65846	-79999.6	-0.66125	-73185.6	-1.10269	-71891.5	-2.26499	-73171.6	-2.21191	34164.6	0.21514	34283.6	0.36694
3526.17	-5.56096	3526.51	-5.76865	-27019.1	-5.22288	-72832.9	-0.45264	-72698	-0.6864	-79999.6	-0.53646	-73335.7	-1.06544	-72042.2	-2.15696	-73321.7	-2.23612	34299.4	0.20582	34449	0.4042
3676.84	-5.45478	3677.23	-5.81521	-26884.4	-5.23592	-72682.9	-0.36323	-72548.4	-0.6119	-79999.6	-0.41725	-73501.3	-1.13249	-72192.9	-2.13833	-73456.9	-2.18211	34449.4	0.19464	34599.2	0.37626
3842.53	-5.41194	3827.37	-5.81521	-26735	-5.12602	-72548.5	-0.35578	-72384	-0.6417	-79999.6	-0.48803	-73636.7	-1.12318	-72342.9	-2.12529	-73607.4	-2.06849	34599.6	0.21328	34734.4	0.4042
3977.57	-5.4697	3978.02	-5.80963	-26585.1	-5.1875	-72398.9	-0.3297	-72220.1	-0.63983	-79999.6	-0.55136	-73787.4	-1.03191	-72493.5	-2.08059	-73757.3	-2.15789	34749.6	0.3269	34884.4	0.39302
4143.49	-5.49576	4128.57	-5.79845	-26420.3	-5.22662	-72249.9	-0.47499	-72100.2	-0.66591	-79999.6	-0.56998	-73937.6	-1.0226	-72659.3	-2.21656	-73923.2	-2.1374	34900.1	0.23004	35034.6	0.40048
4292.91	-5.52744	4278.89	-5.83385	-26285.4	-5.3216	-72100.3	-0.39117	-71935.4	-0.65474	-79999.6	-0.51411	-74088.4	-1.0375	-72794.5	-2.15696	-74059	-2.07221	35065	0.18534	35199.6	0.47312
4443.61	-5.53674	4443.63	-5.82081	-26120.2	-5.23406	-71950.5	-0.31294	-71785.4	-0.63052	-79999.6	-0.41539	-74238.9	-1.04123	-72945.4	-2.15137	-74225	-2.05917	35200.2	0.24866	35334.2	0.4936
4578.73	-5.51066	4578.99	-5.76119	-25985.8	-5.20984	-71800.8	-0.27568	-71650.4	-0.67895	-79999.6	-0.53087	-74389.1	-1.09524	-73095.5	-2.05079	-74374.7	-1.96418	35350.2	0.2524	35499.2	0.4936
4728.73	-5.50508	4743.7	-5.82267	-25836.2	-5.33464	-71650.3	-0.34646	-71485.6	-0.71434	-79999.6	-0.5495	-74539.4	-0.9928	-73261.6	-2.07127	-74509.6	-1.9232	35500.3	0.22446	35634.9	0.46008
4878.63	-5.4343	4878.88	-5.83197	-25686.2	-5.33278	-71486	-0.32598	-71351.2	-0.73297	-79999.6	-0.46381	-74689.6	-1.04309	-73396.8	-2.02471	-74660.4	-1.96045	35650	0.13876	35784.9	0.42096
5043.78	-5.52744	5029	-5.81149	-25536.7	-5.2769	-71351.1	-0.41538	-71202	-0.6864	-79999.6	-0.54205	-74855.6	-1.0673	-73547.2	-2.02657	-74811	-1.9232	35815.3	0.13504	35935.2	0.37812
5194.19	-5.44176	5193.9	-5.77611	-25386.8	-5.3868	-71202.1	-0.45264	-71052	-0.68268	-79999.6	-0.59792	-75006.2	-0.95368	-73697.4	-2.00049	-74961.6	-1.98467	35965.4	0.1723	36085.4	0.39488
5359.11	-5.44362	5329.07	-5.78727	-25237.2	-5.31044	-71052.4	-0.46381	-70888	-0.64729	-79999.6	-0.61283	-75141.8	-0.92947	-73848	-1.99118	-75126.8	-1.87849	36100.9	0.17788	36235.5	0.40978
5479.48	-5.37656	5479.37	-5.84315	-25041.8	-5.27132	-70902.7	-0.36882	-70752.9	-0.71248	-79999.6	-0.65194	-75292.2	-0.93692	-73998.6	-1.97255	-75278	-1.94741	36250.9	0.15368	36384.9	0.42656
5629.51	-5.3691	5629.99	-5.88599	-24937.1	-5.36632	-70738	-0.43773	-70603.7	-0.68268	-79999.6	-0.61283	-75457.6	-0.94809	-74148.8	-1.91481	-75413.3	-1.92134	36400.7	0.21514	36535.1	0.4638
5779.73	-5.34116	5780.19	-5.84875	-24787.6	-5.48366	-70603.3	-0.44146	-70438.8	-0.69944	-79999.6	-0.50666	-75592.7	-0.94064	-74299.4	-1.92226	-75578.7	-1.85614	36550.3	0.19092	36700.1	0.40978
5929.42	-5.42872	5929.72	-5.64199	-24637.5	-5.46876	-70454.1	-0.47126	-70304.3	-0.65474	-79999.6	-0.48617	-75773.3	-0.89594	-74464.7	-1.98932	-75713.7	-1.79468	36700.5	0.20582	36850.9	0.44518
6079.47	-5.34116	6094.92	-5.62523	-24487.9	-5.50414	-70304.2	-0.44705	-70154.5	-0.75718	-79999.6	-0.55695	-75908.9	-0.82702	-74600.3	-1.99491	-75878.7	-1.86359	36851.2	0.22632	37001.3	0.31852
6229.2	-5.30578	6229.77	-5.72953	-24337.9	-5.53954	-70139.9	-0.58116	-69991.1	-0.75718	-79999.6	-0.60165	-76059.4	-0.78604	-74781.1	-1.84962	-76029.9	-1.83379	37001.6	0.27288	37151.6	0.2496
6394.81	-5.1996	6380.01	-5.80217	-24187.9	-5.63454	-70005.1	-0.5141	-69840.9	-0.68268	-79999.6	-0.58489	-76195.3	-0.84564	-74916.5	-1.89805	-76165.8	-1.83007	37167.2	0.13876	37301.8	0.28872
6545.02	-5.16608	6530.67	-5.78169	-24022.7	-5.6811	-69855.5	-0.47871	-69706.2	-0.79257	-79999.6	-0.51783	-76376.4	-0.84564	-75051.4	-1.88501	-76316.9	-1.81516	37302	0.17974	37436.6	0.32596
6680.69	-5.18844	6680.91	-5.64571	-23857.8	-5.63454	-69706	-0.41538	-69556.3	-0.72924	-79999.6	-0.48989	-76511.8	-0.77114	-75202	-1.73786	-76467.5	-1.74066	37452.2	0.31386	37586.9	0.39302
6830.88	-5.01706	6861.18	-5.64571	-23737.7	-5.65688	-69556.2	-0.41725	-69392	-0.75532	-79999.6	-0.49734	-76661.8	-0.70781	-75352.8	-1.71923	-76617.8	-1.7388	37602.3	0.26916	37736.9	0.40606
6980.42	-4.20496	6981.1	-5.67365	-23587.5	-5.56934	-69406.7	-0.4247	-69256.9	-0.82237	-79999.6	-0.55695	-76812.5	-0.73016	-75518	-1.66894	-76767.7	-1.77046	37752.5	0.3064	37887.3	0.4191
7130.36	-1.64008	7145.86	-5.72395	-23423.3	-5.62336	-69256.9	-0.529	-69107.7	-0.76649	-79999.6	-0.624	-76947.6	-0.78045	-75653.7	-1.70619	-76918.9	-1.73507	37917.8	0.23004	38052.2	0.4638
7280.71	1.05146	7281.16	-5.64199	-23288.4	-5.65688	-69108	-0.4396	-68958	-0.72365	-79999.6	-0.51783	-77113.1	-0.76369	-75804	-1.63914	-77069.4	-1.70713	38052.9	0.16858	38202.1	0.37998
7445.65	1.83564	7431.1	-5.58239	-23123.3	-5.68296	-68958.1	-0.4247	-68808.5	-0.93972	-79999.6	-0.50293	-77249	-0.70595	-75954.2	-1.73041	-77219.5	-1.77232	38202.6	0.21142	38352.4	0.34088
7580.79	2.12808	7580.99	-5.58053	-22988.2	-5.77982	-68808.6	-0.41538	-68644.3	-0.87267	-79999.6	-0.59047	-77399.5	-0.73016	-76105.3	-1.66149	-77385.2	-1.68292	38368.1	0.20024	38487.3	0.36694
7730.99	2.60492	7731	-5.31789	-22838.4	-5.75002	-68644	-0.46195	-68509.2	-0.89688	-79999.6	-0.54763	-77565.3	-0.67614	-76256.4	-1.57767	-77535.7	-1.62704	38503.1	0.19652	38637.6	0.43586
7881.14	3.47106	7881.71	-3.96746	-22688.4	-5.76492	-68509.2	-0.41538	-68359.4	-0.94158	-79999.6	-0.6091	-77730.6	-0.73389	-76407.1	-1.54228	-77671.3	-1.62704	38667.9	0.21514	38802.5	0.47312
8031.05	3.7523	8031.12	-0.11922	-22523.7	-5.7463	-68344.6	-0.44146	-68210	-0.96952	-79999.6	-0.53646	-77865.5	-0.73202	-76557.6	-1.5665	-77836.4	-1.64194	38802.8	0.22446	38937.7	0.48988
8180.82	3.79888	8181.13	1.87011	-22388.8	-5.77236	-68210	-0.39676	-68060.8	-0.97325	-79999.6	-0.55695	-78015.8	-0.77673	-76722.8	-1.57767	-77971.7	-1.49292	38968	0.23936	39086.7	0.43028
8330.8	3.83054	8331.19	3.09199	-22239.2	-5.80404	-68060.7	-0.39676	-67911.1	-0.88012	-79999.6	-0.54763	-78181.7	-0.82143	-76857.8	-1.53297	-78137.1	-1.45008	39102.8	0.15368	39237.1	0.42282
8480.7	3.83054	8481	3.80725	-22074.3	-5.791	-67911.2	-0.42656	-67761.7	-0.86522	-79999.6	-0.43774	-78332.2	-0.82329	-77023.7	-1.53856	-78272.3	-1.54508	39252.9	0.22072	39386.9	0.34646
8630.56	3.96838	8630.85	4.01773	-21924.4	-5.78354	-67761.7	-0.44891	-67612.3	-0.92296	-79999.6	-0.56253	-78467.6	-0.6482	-77159.4	-1.47522	-78422.9	-1.50596	39403	0.28778	39552.3	0.3241
8780.67	4.16954	8795.95	4.06057	-21789.8	-5.84688	-67596.7	-0.45264	-67461.7	-0.94531	-79999.6	-0.50666	-78617.9	-0.73575	-77324.8	-1.46964	-78573.6	-1.44636	39553	0.2673	39687.1	0.3148
8930.83	4.2068	8930.54	4.15185	-21639.9	-5.81708	-67461.5	-0.49548	-67311.8	-0.93227	-79999.4	-0.65753	-78768	-0.78604	-77475.2	-1.44728	-78723.7	-1.46871	39703.1	0.2524	39837.5	0.3092
9095.89	4.17326	9081.12	4.25429	-21490	-5.9214	-67311.8	-0.55508	-67161.9	-0.95648	-79999.4	-0.56998	-78918.7	-0.7879	-77610.7	-1.49944	-78874.2	-1.53204	39853.2	0.25052	40001.3	0.3595
9245.37	4.29248	9245.46	4.24683	-21340.4	-5.90836	-67161.8	-0.49548	-67012.6	-0.96021	-79999.4	-0.54205	-79069.1	-0.69849	-77776.2	-1.51248	-79024.5	-1.5041	40001.2	0.23004	40000.4	0.3744
9394.75	4.42658	9380.45	4.19841	-21175.6	-5.94002	-67012.6	-0.56067	-66863.3	-0.89874	-79999.5	-0.49734	-79219.8	-0.74134	-77911.2	-1.43425	-79175	-1.54322	40000.3	0.20024	40000.4	0.3893
9560.33	4.57188	9530.4	4.25801	-21040.8	-5.91022	-66863.4	-0.57185	-66714	-0.99001	-79999.4	-0.47685	-79370	-0.70781	-78061.4	-1.49385	-79325.5	-1.49292	40000.2	0.19278	40000.3	0.45822
9695.53	4.66874	9680.57	4.24683	-20890.9	-6.03688	-66713.8	-0.49734	-66549.1	-1.04962	-79999.5	-0.48058	-79520.8	-0.69104	-78212.1	-1.43611	-79490.5	-1.53204	40000.2	0.14064	40000.3	0.3595
9830.54	4.6408	9845.68	4.26919	-20740.9	-6.07414	-66563.9	-0.51783	-66414.3	-0.91551	-79999.4	-0.57185	-79686.2	-0.75251	-78362.6	-1.40631	-79627.1	-1.49479	40000.3	0.13132	40000.3	0.40978
9980.84	4.66128	9981.25	4.30271	-20576.2	-6.12256	-66414	-0.51597	-66249.7	-0.936	-79999.4	-0.49548	-79821.7	-0.65565	-78513	-1.49758	-79792.4	-1.39793	40000.2	0.13504	40000.3	0.39674
10145.7	4.62402	10130.9	4.36045	-20441	-6.16726	-66264.6	-0.43773	-66100	-0.99933	-79999.4	-0.55695	-79972	-0.69849	-78663.6	-1.34856	-79927.3	-1.42028	40000.2	0.14064	40000.3	0.3744
10280.2	4.71344	10281	4.33439	-20276.3	-6.20638	-66114.7	-0.48989	-65950.2	-1.08315	-79999.4	-0.52714	-80122.2	-0.66683	-78813.7	-1.41934	-80078.2	-1.3942	40000.2	0.1276	40000.3	0.33528
10430.4	4.85128	10430.5	4.54673	-20126.5	-6.15794	-65965.1	-0.57743	-65815.8	-1.03844	-79999.5	-0.57557	-80272.6	-0.64448	-78979.4	-1.41562	-80228.3	-1.3644	40000.2	0.24122	40000.3	0.34088
10595.4	4.78422	10580.8	4.78327	-19976.8	-6.11324	-65815.9	-0.52342	-65666.5	-1.0757	-79999.4	-0.63518	-80423.9	-0.64448	-79115	-1.46219	-80378.9	-1.44822	40000.2	0.217	40000.3	0.32224
10730.6	4.76558	10745.9	5.01797	-19842.4	-6.09276	-65666.7	-0.60351	-65517.1	-1.0906	-79999.5	-0.64635	-80574.5	-0.59046	-79264.9	-1.43983	-80529.9	-1.3644	40000.2	0.24308	40000.3	0.3148
10881.1	4.75256	10881.5	5.24893	-19691.8	-6.0611	-65516.7	-0.53832	-65367.8	-1.04031	-79999.5	-0.44891	-80725.6	-0.55507	-79415.9	-1.3914	-80681.3	-1.39607	40000.2	0.19464	40000.3	0.32596
11046.3	4.77862	11031.6	5.15581	-19541.6	-6.12256	-65367.6	-0.53645	-65218.3	-1.12599	-79999.5	-0.56998	-80876.1	-0.61095	-79581.5	-1.35415	-80831.5	-1.35509	40000.2	0.15368	40000.3	0.285
11181.5	4.72462	11181.4	5.03659	-19376.6	-6.21196	-65218.1	-0.48244	-65068.6	-1.11295	-79998.4	-0.60724	-81026.1	-0.58115	-79716.9	-1.31317	-80981.8	-1.30293	40000.2	0.17788	40000.3	0.36508
11331.2	4.73392	11331.6	5.05523	-19241.6	-6.20638	-65068.2	-0.66498	-64918.9	-1.20795	-79928.8	-0.53832	-81176.4	-0.63144	-79867.4	-1.207	-81132.3	-1.26009	40000.2	0.13504	40000.3	0.37626
11480.8	4.7749	11481.7	5.11483	-19077	-6.15608	-64919	-0.67429	-64754.5	-1.19863	-79776.7	-0.5644	-81326.9	-0.54762	-80047.5	-1.25543	-81282.3	-1.27499	40000.2	0.1872	40000.3	0.3893
11630.9	4.80656	11646.8	5.22845	-18927.2	-6.21382	-64754.8	-0.61841	-64619.9	-1.19118	-79665.4	-0.55322	-81477.5	-0.64075	-80183.1	-1.35043	-81433	-1.17255	40000.2	0.22818	40000.3	0.38184
11796.2	4.79166	11781	5.16325	-18777.3	-6.32558	-64620.2	-0.63517	-64470.6	-1.29922	-79508.7	-0.55695	-81643.4	-0.55507	-80318.7	-1.34111	-81598.7	-1.25078	40000.2	0.24122	40000.3	0.4638
11946.3	4.77676	11946.5	5.25453	-18627.5	-6.26784	-64470.5	-0.57371	-64320.8	-1.38303	-79378.5	-0.63704	-81778.8	-0.64262	-80484.6	-1.35788	-81749.3	-1.26196	40000.2	0.22446	40000.3	0.47312
12096	4.78048	12081.3	5.15021	-18477.3	-6.27716	-64320.6	-0.52714	-64171.2	-1.28245	-79232.3	-0.60724	-81929.2	-0.57929	-80620.4	-1.30945	-81884.7	-1.25637	40000.2	0.14622	40000.3	0.41538
12231.3	4.7954	12246.5	5.17443	-18327.5	-6.29206	-64171	-0.55881	-64021.6	-1.4147	-79070.4	-0.54577	-82079.6	-0.64075	-80770.8	-1.25543	-82035.2	-1.31784	40000.2	0.25612	40000.3	0.33714
12381.3	4.7749	12381.5	5.21541	-18177.2	-6.27716	-64021.4	-0.50479	-63871.9	-1.40911	-78922.1	-0.61283	-82229.9	-0.5737	-80921.8	-1.25916	-82185.8	-1.28245	40000.2	0.23936	40000.3	0.2999
12531	4.8345	12546.2	5.04405	-18028.3	-6.34794	-63871.9	-0.5793	-63707.6	-1.38676	-78788.2	-0.5793	-82395.4	-0.52341	-81071.8	-1.29268	-82335.9	-1.29362	40000.2	0.1872	40000.3	0.45262
12696.1	4.8252	12681.1	5.12415	-17893.4	-6.3051	-63722.5	-0.55694	-63572.8	-1.275	-78623.9	-0.57557	-82530.9	-0.48615	-81222.4	-1.28337	-82486.5	-1.22843	40000.2	0.19278	40000.3	0.37998
12830.9	4.77676	12831.2	5.06827	-17743.2	-6.33304	-63573.1	-0.52528	-63423.3	-1.43891	-78489.9	-0.67243	-82680.9	-0.57556	-81387.7	-1.15671	-82636.6	-1.2098	40000.2	0.23936	40000.3	0.35764
12981.1	4.79726	12981.1	5.12041	-17593.4	-6.34236	-63423.6	-0.54018	-63273.9	-1.46499	-78325.4	-0.63518	-82831.4	-0.59232	-81553.6	-1.20887	-82786.9	-1.29921	40000.2	0.09592	40000.3	0.33714
13131.4	4.77118	13146.3	5.16699	-17443.6	-6.31814	-63273.5	-0.59792	-63123.8	-1.41842	-78190.9	-0.67429	-82981.9	-0.62399	-81673.6	-1.18651	-82952	-1.16882	40000.2	0.122	40000.3	0.34832
13296.1	4.71344	13281	5.11111	-17278.9	-6.36842	-63123.2	-0.59792	-62958.9	-1.46313	-78041.4	-0.70037	-83132.6	-0.57929	-81824.5	-1.16789	-83102.8	-1.13902	40000.2	0.1518	40000.3	0.35764
13446.2	4.65196	13431.2	5.27315	-17143.9	-6.3051	-62958.1	-0.55322	-62808.8	-1.46127	-77891.9	-0.71155	-83282.5	-0.48615	-81975.7	-1.21632	-83237.7	-1.2098	40000.2	0.23376	40000.3	0.30734
13595.8	4.74696	13581.1	5.40541	-16994.2	-6.37402	-62823.8	-0.61655	-62674.2	-1.57675	-77742.7	-0.65753	-83432.7	-0.39488	-82124.6	-1.2871	-83402.9	-1.25451	40000.2	0.14436	40000.3	0.26636
13730.9	4.83078	13731.2	5.38863	-16844.9	-6.3852	-62659.4	-0.67429	-62524.3	-1.60097	-77593.4	-0.65008	-83583.6	-0.47498	-82290.5	-1.18465	-83538.4	-1.18559	40000.2	0.22258	40000.3	0.34088
13895.4	4.8401	13880.9	5.34393	-16679.7	-6.48764	-62524.6	-0.55508	-62360.6	-1.71086	-77443.7	-0.66125	-83734.1	-0.52341	-82426.2	-1.12505	-83688.9	-1.11667	40000.2	0.2617	40000.3	0.39862
14030.6	4.81402	14030.9	5.35883	-16544.9	-6.3945	-62375.5	-0.69105	-62225.9	-1.67175	-77279.2	-0.57744	-83899.7	-0.62771	-82576.4	-1.16789	-83840.1	-1.17255	40000.2	0.16858	40000.3	0.3744
14180.7	4.77862	14181	5.24707	-16394.6	-6.38332	-62225.7	-0.70223	-62061.4	-1.75184	-77144.6	-0.62214	-84034.9	-0.42469	-82741.7	-1.0673	-83990.4	-1.16324	40000.2	0.1723	40000.3	0.37812
14361	4.82706	14331.3	5.24335	-16214.3	-6.32932	-62076.1	-0.63704	-61926.3	-1.68851	-76979.7	-0.59606	-84185.4	-0.48988	-82892	-1.08779	-84140.8	-1.15579	40000.2	0.24308	40000.3	0.28126
14480.9	4.73578	14481.3	5.25081	-16095.1	-6.37588	-61926.1	-0.64263	-61776.6	-1.77233	-76830.4	-0.59979	-84335.8	-0.48615	-83042.5	-1.21073	-84291.3	-1.17255	40000.2	0.16298	40000.3	0.36508
14631	4.66314	14631	5.27501	-15945	-6.34794	-61776.6	-0.6985	-61627.1	-1.82262	-76695.8	-0.6091	-84486	-0.4936	-83177.7	-1.11387	-84441.3	-1.24706	40000.2	0.20582	40000.3	0.40234
14795.5	4.7004	14781.2	5.23777	-15795.5	-6.5398	-61627.1	-0.75997	-61462.8	-1.85429	-76546.3	-0.72458	-84635.9	-0.54576	-83328	-1.10828	-84591.6	-1.24892	40000.2	0.20582
14945.6	4.75628	14930.9	5.26571	-15645.8	-6.53048	-61477.8	-0.68733	-61328.4	-1.78164	-76397.1	-0.80095	-84802.5	-0.48429	-83478.4	-1.18838	-84757.7	-1.15951
15095.8	4.68364	15081.2	5.26197	-15481.2	-6.48018	-61328	-0.67057	-61178.9	-1.90272	-76231.7	-0.81399	-84938.5	-0.44145	-83629.1	-1.09524	-84893.8	-1.09618
15231.5	4.63892	15232.1	5.23963	-15345.4	-6.4299	-61163.6	-0.6836	-61028.8	-1.94369	-76096.7	-0.84566	-85089.1	-0.50478	-83779.5	-1.0226	-85044.7	-1.08128
15381.5	4.64638	15396.7	5.20237	-15180.3	-6.57518	-61029.1	-0.78232	-60864.5	-2.01447	-75947.2	-0.83076	-85239.9	-0.61095	-83930.2	-1.06917	-85194.7	-1.10177
15531.3	4.59796	15547.3	5.32903	-15015.2	-6.6143	-60879.5	-0.76929	-60730.1	-2.07967	-75797.4	-0.81027	-85390.4	-0.6184	-84080.5	-1.15112	-85345.6	-1.10549
15696.3	4.6706	15681.8	5.27315	-14880.2	-6.60312	-60714.8	-0.72458	-60580.1	-2.04987	-75632.9	-0.66871	-85540.3	-0.53272	-84230.9	-1.15671	-85495.8	-1.10177
15831.4	4.59796	15846.9	5.17629	-14745.3	-6.60684	-60565.2	-0.75811	-60416.1	-2.09271	-75498.3	-0.75811	-85690.7	-0.49174	-84381	-1.11015	-85646.2	-1.1204
15996.5	4.516	15981.6	5.19119	-14595.6	-6.61988	-60431	-0.80654	-60281.6	-2.07222	-75349.1	-0.81399	-85841.6	-0.45821	-84531.8	-0.96672	-85811.6	-1.04775
16131.7	4.47874	16132	5.18189	-14416	-6.564	-60281.3	-0.73576	-60131.8	-2.12251	-75199.5	-0.68361	-85992	-0.45635	-84682.1	-1.00211	-85947.1	-0.99373
16296.8	4.54952	16282.2	5.08131	-14295.9	-6.5547	-60131.7	-0.80654	-59982.7	-2.19329	-75049.8	-0.63704	-86142.4	-0.47684	-84833.3	-1.08593	-86097.9	-1.05893
16447	4.421	16432.1	5.09435	-14146.1	-6.54352	-59982.3	-0.86056	-59832.6	-2.21005	-74899.7	-0.76184	-86293.1	-0.37998	-84999.5	-1.05799	-86248.1	-1.01608
16582.1	4.516	16597.6	5.09435	-13981.4	-6.58636	-59832.2	-0.83448	-59682.9	-2.29574	-74750.2	-0.82144	-86458	-0.49919	-85135	-1.11015	-86413.4	-1.00118
16746.9	4.58678	16732.5	5.01611	-13846.3	-6.6087	-59682.7	-0.84938	-59518.1	-2.29015	-74601.2	-0.80468	-86593.7	-0.52713	-85285.3	-1.08593	-86548.7	-1.06265
16882.2	4.5905	16882.5	5.00679	-13681.4	-6.66458	-59533.2	-0.7786	-59383.7	-2.38142	-74451.6	-0.84752	-86759	-0.46753	-85435.2	-1.11946	-86713.8	-0.98069
17032	4.5253	17032.2	5.10179	-13532	-6.52116	-59368.5	-0.78232	-59234.3	-2.42053	-74286.9	-0.83821	-86894.6	-0.45076	-85585.7	-1.08221	-86849.9	-1.02726
17197.2	4.46384	17197.1	5.06453	-13396.8	-6.55284	-59234.1	-0.75252	-59070.2	-2.40004	-74137.5	-0.81772	-87045.2	-0.48615	-85751.1	-1.02819	-87000.1	-0.96765
17347.1	4.44894	17332.7	5.01239	-13232	-6.59568	-59084.9	-0.88477	-58935.1	-2.46524	-74002.9	-0.87918	-87195.8	-0.56625	-85902.2	-0.86055	-87151	-0.98069
17512.6	4.48432	17482.7	4.97327	-13097.8	-6.60684	-58935.3	-0.85497	-58785.2	-2.55651	-73838.1	-0.89595	-87361.2	-0.51782	-86052.4	-0.92574	-87301.9	-1.0254
17632.6	4.40052	17633.2	4.93787	-12947.7	-6.68508	-58769.8	-0.79536	-58620.2	-2.59562	-73703.6	-0.92202	-87496.7	-0.45076	-86218	-0.98348	-87467.1	-0.9453
17797.7	4.43218	17782.9	4.90063	-12798.1	-6.73724	-58634.8	-0.91085	-58485.2	-2.64591	-73539	-0.84007	-87647.4	-0.49547	-86338.5	-0.9127	-87602.2	-0.95648
17947.3	4.4955	17932.9	4.94533	-12648.2	-6.80242	-58470	-0.86428	-58305.9	-2.69807	-73389.7	-0.82703	-87812.4	-0.58487	-86488.7	-0.87545	-87752.8	-1.03471
18097.6	4.3856	18082.9	4.99189	-12499.1	-6.77076	-58335.8	-0.84752	-58171.4	-2.72228	-73254.9	-0.89409	-87947.5	-0.46194	-86654.3	-0.87917	-87918.3	-1.02726
18232.5	4.32414	18248	4.89689	-12333.6	-6.754	-58171.3	-0.91085	-58037	-2.73718	-73105.6	-0.94624	-88098.4	-0.40606	-86789.7	-0.92015	-88068.8	-1.02726
18398.2	4.3763	18383.1	4.98817	-12169.2	-6.7391	-58006.4	-0.98349	-57887.3	-2.83032	-72955.7	-0.87918	-88248.9	-0.37812	-86955.3	-0.99652	-88219.3	-0.87452
18548.1	4.326	18533.5	4.89131	-12034.1	-6.69066	-57872.1	-0.99094	-57722.5	-2.85267	-72805.9	-0.87546	-88399.5	-0.5085	-87090.8	-0.95927	-88354.9	-0.77394
18698.2	4.27944	18683.9	4.85779	-11899.1	-6.72606	-57737.3	-1.00957	-57588.1	-2.93835	-72641.3	-0.9183	-88550	-0.5737	-87241.3	-1.04495	-88505.8	-0.83354
18848.6	4.22728	18833.6	4.88199	-11749.3	-6.7838	-57572.6	-0.99653	-57437.8	-2.95698	-72506.8	-0.82517	-88700.5	-0.50292	-87406.6	-1.00211	-88655.3	-0.97511
18997.9	4.2161	18998.4	4.88573	-11584.3	-6.7335	-57422.8	-1.06172	-57288.5	-2.94208	-72357.6	-1.02075	-88850.5	-0.48615	-87556.9	-0.91643	-88806	-0.92854
19148.2	4.11738	19133.5	4.85033	-11449.6	-6.72606	-57288.4	-1.07663	-57124.4	-3.00913	-72193	-0.96114	-89016	-0.52713	-87707.2	-0.97231	-88957	-0.9006
19298.4	4.20866	19298.8	4.77769	-11300.1	-6.75772	-57124.1	-0.99653	-56974.7	-3.03521	-72058.1	-0.95555	-89167.2	-0.51037	-87857.9	-0.89035	-89108	-0.98814
19463.8	4.13974	19434	4.79817	-11150.1	-6.78752	-56989.7	-1.00398	-56825.3	-3.05384	-71908.4	-1.00957	-89303.1	-0.45635	-87993.2	-0.89407	-89258	-0.96952
19599.4	4.0969	19585.1	4.81121	-10969.5	-6.75214	-56825	-1.08408	-56689.9	-3.10972	-71743.2	-1.01889	-89469	-0.39116	-88143.9	-0.89966	-89408.8	-0.91736
19749.8	4.01866	19734.8	4.69945	-10849.3	-6.78008	-56690.5	-1.03378	-56540.5	-3.12648	-71608.6	-0.91457	-89619.6	-0.43214	-88294.5	-0.87359	-89559.8	-0.87639
19915	3.98142	19900.6	4.73113	-10699.3	-6.7484	-56541	-1.07476	-56390.9	-3.15442	-71458.8	-0.78978	-89754.9	-0.36881	-88445.1	-0.94995	-89710.1	-0.90991
20049.5	3.94788	20034.9	4.64731	-10534.4	-6.7093	-56376.1	-1.11388	-56241.5	-3.1507	-71294.6	-0.95555	-89993.5	-0.4191	-88609.8	-0.87917	-89992.5	-0.9006
20199.7	3.92368	20185.2	4.59143	-10400	-6.80616	-56241.4	-1.11947	-56077.1	-3.22893	-71160.1	-1.10084	-89999.6	-0.38557	-88745.7	-0.93319	-89999.3	-0.94903
20364.7	3.838	20335.2	4.57653	-10250.4	-6.86762	-56092.2	-1.25916	-55942.6	-3.26432	-71010.6	-1.12878	-89999.4	-0.36136	-88926.4	-0.9127	-89999.5	-1.02167
20499.9	3.79516	20485.2	4.68455	-10100.8	-6.72606	-55927.4	-1.3672	-55778.2	-3.38725	-70860.7	-1.12506	-89999.6	-0.339	-89076.3	-0.89035	-89999.4	-0.96952
20665.1	3.73368	20635.5	4.66965	-9920.42	-6.72792	-55792.9	-1.33926	-55643.5	-3.35	-70711.1	-1.08594	-89999.6	-0.29244	-89227.7	-0.89035	-89999.7	-0.98069
20800.3	3.71692	20815.7	4.63241	-9784.89	-6.82106	-55643.3	-1.28338	-55494	-3.3947	-70561.4	-1.03379	-89999.7	-0.42655	-89363.7	-0.86055	-89999.7	-1.03098
20965.8	3.71134	20935.7	4.56163	-9650.31	-6.83596	-55493.4	-1.37279	-55343.8	-3.37608	-70411.6	-1.15113	-89999.7	-0.44704	-89499	-0.87917	-89999.6	-0.96952
21100.3	3.57908	21100.4	4.53369	-9500.16	-6.82664	-55343.9	-1.25916	-55194.4	-3.5642	-70262.2	-1.08967	-89999.7	-0.39675	-89679.7	-0.87172	-89999.6	-0.95089
21250.5	3.5437	21250.5	4.44055	-9335.59	-6.7987	-55194.1	-1.3523	-55044.9	-3.56793	-70097.9	-1.18094	-89999.7	-0.29244	-89800.2	-0.92201	-89999.6	-0.9006
21400.1	3.59772	21385.8	4.48899	-9200.76	-6.84712	-55044.6	-1.42308	-54895.3	-3.67224	-69963.5	-1.16976	-89999.7	-0.43586	-89993.1	-0.95554	-89999.6	-0.92668
21565.4	3.51016	21535.7	4.45359	-9051.38	-6.88252	-54895.3	-1.3821	-54746.2	-3.65733	-69813.5	-1.07849	-89999.7	-0.40233	-89999.5	-0.87172	-89999.6	-0.96765
21700	3.47478	21685.4	4.40329	-8901.42	-6.85272	-54746	-1.40073	-54566.5	-3.58469	-69649.1	-1.14741	-89999.7	-0.52899	-89999.7	-0.96858	-89999.6	-0.9155
21850.3	3.4133	21835.4	4.42193	-8751.57	-6.8639	-54596.3	-1.43425	-54446.1	-3.6294	-69499.2	-1.20888	-89999.7	-0.45449	-89999.7	-0.98907	-89999.6	-0.97697
22000.6	3.43752	22000.7	4.45173	-8587.06	-6.75586	-54446.1	-1.59631	-54296.2	-3.68155	-69349.5	-1.1679	-89999.7	-0.44145	-89999.7	-1.00211	-89999.6	-0.92295
22165.8	3.43194	22135.3	4.38095	-8421.94	-6.80802	-54280.8	-1.55719	-54146.2	-3.74488	-69215.4	-1.22937	-89999.7	-0.36881	-89999.6	-0.94623	-89999.6	-0.97324
22300.3	3.45242	22285.3	4.36045	-8302.14	-6.96448	-54131.3	-1.6466	-53996.6	-3.76164	-69065.8	-1.38396	-89999.7	-0.37439	-89999.7	-0.89966	-89999.6	-0.99559
22450.2	3.39654	22450.8	4.31761	-8152.75	-6.88252	-53996.8	-1.65591	-53847.7	-3.84732	-68901.3	-1.34857	-89999.7	-0.4489	-89999.7	-0.8829	-89999.6	-0.85031
22600.3	3.2643	22585.7	4.21889	-7987.42	-6.80988	-53847.4	-1.76394	-53697.5	-3.86781	-68751.7	-1.43239	-89999.7	-0.434	-89999.7	-0.84751	-89999.6	-0.89874
22750.7	3.2736	22735.9	4.18351	-7837.75	-6.83036	-53698	-1.85521	-53548.2	-3.89575	-68601.9	-1.49945	-89999.7	-0.49733	-89999.7	-0.82143	-89999.6	-0.91736
22915.7	3.22704	22887	4.13507	-7672.82	-6.83036	-53548	-1.75836	-53368.7	-3.97213	-68437.6	-1.50318	-89999.7	-0.42841	-89999.7	-0.92201	-89999.6	-0.82423
23050.8	3.24008	23036.2	4.13507	-7522.81	-6.91418	-53398.6	-1.78071	-53248.5	-3.96654	-68302.8	-1.37838	-89999.7	-0.34087	-89999.7	-0.99279	-89999.6	-0.90991
23216.1	3.25684	23186.4	4.07547	-7387.79	-6.86762	-53248.7	-1.85894	-53098.8	-4.0336	-68153.1	-1.45661	-89999.7	-0.36694	-89999.7	-0.86986	-89999.6	-0.88942
23365.9	3.16186	23350.6	4.07733	-7222.92	-6.87506	-53098.8	-1.81796	-52919.5	-4.00006	-68018.6	-1.58886	-89999.7	-0.33528	-89999.7	-0.90898	-89999.6	-0.92854
23515.5	3.04264	23486.5	3.95627	-7088.16	-6.84154	-52949.3	-1.85894	-52799.8	-4.03918	-67869.5	-1.5367	-89999.7	-0.39116	-89999.7	-0.93505	-89999.6	-0.9006
23650.9	3.12274	23636.5	3.98421	-6938.14	-6.80616	-52800.2	-1.92786	-52635.4	-4.09506	-67704.8	-1.56092	-89999.7	-0.39675	-89999.7	-0.88104	-89999.6	-0.99559
23801.4	3.00166	23786.7	3.91343	-6788.18	-6.92908	-52650.6	-2.00609	-52486.1	-4.03918	-67569.5	-1.60562	-89999.7	-0.44704	-89999.7	-0.87359	-89999.6	-0.97324
23952.1	3.05382	23937.5	3.90411	-6637.65	-6.84526	-52500.7	-2.1104	-52351.4	-4.1826	-67404.4	-1.58513	-89999.7	-0.37253	-89999.7	-0.88104	-89999.6	-0.87266
24117.5	2.93088	24117.9	3.81657	-6472.72	-6.90488	-52336.2	-2.14579	-52186.6	-4.11182	-67269.7	-1.67081	-89999.7	-0.34645	-89999.7	-0.91456	-89999.6	-0.89874
24252.6	2.89364	24237.7	3.82587	-6337.29	-6.94398	-52201.6	-2.21657	-52052.4	-4.13046	-67120.1	-1.71924	-89999.7	-0.33528	-89999.7	-0.89407	-89999.6	-0.9602
24402.5	2.86942	24387.6	3.75137	-6187.33	-6.82106	-52036.8	-2.30784	-51887	-4.27388	-66970.6	-1.74905	-89999.7	-0.37626	-89999.7	-0.85868	-89999.6	-0.97883
24552.5	2.87686	24537.8	3.64147	-6037.46	-6.83036	-51902.2	-2.32833	-51738.2	-4.20682	-66821.3	-1.78257	-89999.7	-0.39675	-89999.7	-0.92388	-89999.6	-0.90991
24702.3	2.81726	24687.7	3.69735	-5872.32	-6.903	-51752.8	-2.28921	-51588.7	-4.36514	-66656.7	-1.76022	-89999.7	-0.42469	-89999.7	-0.94437	-89999.6	-0.85217
24852.7	2.8005	24852.9	3.78863	-5737.65	-6.97566	-51603.6	-2.4196	-51439	-4.33348	-66492	-1.77326	-89999.7	-0.43027	-89999.7	-0.86055	-89999.6	-0.89129
25002.8	2.78188	25003.2	3.71225	-5587.8	-6.94212	-51453.9	-2.35627	-51289.4	-4.39868	-66342.2	-1.82169	-89999.7	-0.35949	-89999.7	-0.96672	-89999.6	-0.96579
25153.2	2.71668	25138.3	3.62843	-5437.77	-6.91978	-51304.2	-2.40283	-51124.5	-4.40612	-66222.9	-1.91668	-89999.7	-0.34645	-89999.7	-0.97417	-89999.6	-0.99373
25303.3	2.71482	25288.5	3.58747	-5287.87	-6.86202	-51154.5	-2.42146	-50975	-4.44896	-66057.9	-1.90923	-89999.7	-0.46194	-89999.7	-0.95927	-89999.6	-0.96579
25453	2.57326	25453.5	3.51667	-5137.5	-6.81174	-51004.8	-2.54812	-50840.2	-4.42288	-65923.4	-1.96884	-89999.7	-0.47684	-89999.7	-0.89035	-89999.6	-0.92481
25603.2	2.59188	25588.4	3.49433	-4987.84	-6.83036	-50855.2	-2.57979	-50676	-4.54768	-65774.2	-2.09177	-89999.7	-0.48057	-89999.7	-0.9276	-89999.6	-0.9304
25753.5	2.53228	25738.6	3.52041	-4838.31	-6.83968	-50690.6	-2.58538	-50541.5	-4.6222	-65624.3	-2.11971	-89999.7	-0.4191	-89999.7	-0.88104	-89999.6	-1.02726
25903.5	2.5416	25888.4	3.43659	-4688.45	-6.85458	-50556.2	-2.60028	-50391.6	-4.62778	-65475.2	-2.11785	-89999.7	-0.37626	-89999.7	-0.8382	-89999.6	-1.02726
26053.5	2.45404	26038.6	3.43099	-4538.07	-6.95144	-50391.8	-2.78654	-50241.9	-4.49554	-65325.6	-2.02658	-89999.7	-0.48429	-89999.7	-0.86055	-89999.6	-0.99559
26203.3	2.4466	26188.8	3.35277	-4388.36	-6.99986	-50256.9	-2.78282	-50076.9	-4.55514	-65176	-2.14207	-89999.7	-0.37067	-89999.7	-0.84006	-89999.6	-0.99932
26353.7	2.43914	26353.6	3.33973	-4238.2	-6.90114	-50106.9	-2.74556	-49942	-4.62964	-64996.6	-2.10481	-89999.7	-0.4787	-89999.7	-0.86614	-89999.6	-0.87639
26503.5	2.40934	26503.7	3.31365	-4088.07	-6.80988	-49957	-2.79772	-49792	-4.68366	-64877	-2.27804	-89999.7	-0.40047	-89999.7	-0.86614	-89999.6	-0.87639
26653.3	2.27336	26638.7	3.24659	-3938.04	-6.9179	-49807.4	-2.93928	-49627.4	-4.67062	-64712.4	-2.36186	-89999.7	-0.49547	-89999.7	-0.86986	-89999.6	-0.84845
26818.3	2.2417	26788.4	3.26337	-3788.42	-7.08368	-49657.7	-2.97281	-49493.4	-4.67434	-64578.4	-2.32647	-89999.7	-0.45449	-89999.7	-0.87172	-89999.6	-0.89501
26968.3	2.23798	26938.5	3.27267	-3638.65	-7.03898	-49508.2	-2.99702	-49343.6	-4.78238	-64413.3	-2.39911	-89999.7	-0.45076	-89999.7	-0.85682	-89999.6	-0.97697
27118.8	2.13368	27088.8	3.16837	-3488.4	-6.96634	-49358.6	-2.98771	-49194	-4.77492	-64278.4	-2.45686	-89999.7	-0.48615	-89999.7	-0.83633	-89999.6	-0.91923
27269.1	2.07034	27253.8	3.19257	-3338.23	-6.93468	-49194	-3.08643	-49044.4	-4.76934	-64129.2	-2.38049	-89999.7	-0.36881	-89999.7	-0.87731	-89999.6	-0.9155
27404	2.02564	27389.4	3.19257	-3172.9	-6.94772	-49044.1	-3.01751	-48894.6	-4.76376	-63979.2	-2.4047	-89999.7	-0.35763	-89999.7	-0.88476	-89999.6	-0.91178
27554	2.01074	27554.4	3.05661	-3037.75	-7.03898	-48894.6	-2.98585	-48744.7	-4.78796	-63814.4	-2.49783	-89999.7	-0.36322	-89999.7	-0.9425	-89999.6	-0.86148
27703.8	1.9828	27688.9	2.98583	-2887.95	-7.09858	-48759.9	-3.1628	-48595.1	-4.74326	-63680.3	-2.66547	-89999.7	-0.34087	-89999.7	-0.9425	-89999.6	-0.87639
27854.1	1.88966	27838.9	3.05847	-2738.02	-7.03526	-48610.2	-3.28015	-48446	-4.80846	-63531	-2.65616	-89999.7	-0.31852	-89999.7	-0.90339	-89999.6	-0.92295
28004.1	1.763	27989.1	3.02307	-2587.95	-6.9533	-48461	-3.26152	-48296.4	-4.87738	-63366.6	-2.7139	-89999.7	-0.33342	-89999.7	-0.94064	-89999.6	-0.91736
28169.9	1.74438	28139.5	2.92249	-2423.08	-7.00918	-48311.5	-3.40494	-48147	-4.87364	-63231.3	-2.69527	-89999.7	-0.33155	-89999.7	-0.97044	-89999.6	-0.90805
28320.2	1.6773	28290.2	2.83309	-2287.52	-7.00918	-48146.9	-3.38073	-47997.4	-4.96678	-63051.2	-2.66175	-89999.7	-0.45263	-89999.7	-0.93692	-89999.6	-0.89315
28470.4	1.6382	28440.4	2.86475	-2137.15	-6.96634	-48012.1	-3.36583	-47847.7	-4.95746	-62916.6	-2.699	-89999.7	-0.38743	-89999.7	-0.93878	-89999.6	-0.94344
28605.7	1.54692	28590.9	2.86475	-1986.7	-6.91046	-47863.2	-3.33603	-47698.8	-4.94256	-62781.7	-2.70645	-89999.7	-0.44145	-89999.7	-0.84378	-89999.6	-0.85217
28755.4	1.55438	28740.3	2.87035	-1836.36	-6.91604	-47713.1	-3.34348	-47548.8	-5.00218	-62617.5	-2.84987	-89999.7	-0.32597	-89999.7	-0.93878	-89999.6	-0.87639
28920.5	1.48174	28890.2	2.84613	-1686.57	-6.91046	-47548.8	-3.40308	-47399.6	-5.04688	-62453.1	-2.9188	-89999.7	-0.40792	-89999.7	-0.85682	-89999.6	-0.90991
29070.5	1.45938	29040.6	2.73809	-1536.46	-6.94212	-47414.2	-3.43475	-47250.1	-5.12696	-62318.4	-2.95977	-89999.7	-0.434	-89999.7	-0.84565	-89999.6	-0.94158
29205.5	1.34204	29190.8	2.65987	-1386.53	-6.8732	-47264.9	-3.52974	-47100.3	-5.14746	-62183.8	-3.01379	-89999.7	-0.32969	-89999.7	-0.77487	-89999.6	-0.96579
29355.6	1.3886	29355.8	2.56487	-1235.95	-6.95702	-47115.5	-3.60052	-46950.8	-5.06922	-62019.6	-2.90389	-89999.7	-0.34087	-89999.7	-0.84751	-89999.6	-0.98256
29521.1	1.30664	29491.1	2.54251	-1085.86	-7.00172	-46935.6	-3.52601	-46801	-5.09716	-61884.7	-3.04732	-89999.3	-0.40978	-89999.7	-0.81957	-89999	-0.93785
29656	1.28988	29641.7	2.50527	-935.446	-6.92908	-46815.6	-3.53347	-46651.3	-5.08972	-61719.4	-3.11624	-89999.3	-0.40606	-89999.7	-0.90339	-89999.1	-0.86893
29805.9	1.28802	29806.1	2.40469	-785.567	-6.99428	-46666.2	-3.60983	-46501.5	-5.16794	-61585.1	-3.23172	-89999.2	-0.38371	-89999.7	-0.94623	-89999.1	-0.90432
29955.9	1.28242	29941.3	2.28361	-635.174	-7.0036	-46501.5	-3.67875	-46352.2	-5.16236	-61406	-3.15163	-89999.4	-0.46566	-89999.7	-0.8978	-89999	-0.88197
30106	1.17254	30091.4	2.37861	-469.952	-7.02408	-46366.8	-3.73091	-46202.5	-5.1549	-61286.3	-3.07898	-89999.3	-0.48243	-89999.7	-0.89035	-89999	-0.92854
30255.9	1.15764	30241.4	2.40655	-335.074	-6.97192	-46217.4	-3.83894	-46053.1	-5.22196	-61137.1	-3.1479	-89999.3	-0.45821	-89999.7	-0.93692	-89999.1	-0.90432
30406.1	1.09616	30391.3	2.25939	-185.161	-6.94584	-46067.9	-3.78865	-45903.3	-5.18844	-60987.1	-3.28015	-89999.4	-0.43772	-89999.7	-0.98534	-89999.1	-0.79629
30571.3	1.15204	30556.9	2.26871	-34.9364	-6.89556	-45903.5	-3.80169	-45753.5	-5.13442	-60808.4	-3.31926	-89999.4	-0.4638	-89999.7	-0.94809	-89999.1	-0.85403
30706.5	1.06078	30692	2.10479	114.519	-6.88252	-45753.1	-3.90228	-45603.1	-5.26666	-60658.5	-3.29505	-89999.4	-0.44704	-89999.4	-0.96299	-89999.1	-0.86521
30856.6	0.9751	30842.2	2.06755	279.377	-6.90488	-45618.2	-3.92835	-45453.8	-5.26108	-60523.6	-3.39749	-89999.3	-0.4191	-89999.4	-1.04495	-89999.1	-0.86148
31006.1	0.9751	31006.3	2.13645	413.594	-6.95702	-45468.6	-3.87992	-45303.9	-5.29834	-60374.1	-3.39004	-89999.4	-0.434	-89999.5	-0.87545	-89999.2	-0.81492
31156.4	0.95088	31141	2.07127	577.52	-6.97752	-45318.8	-3.92277	-45139.6	-5.34862	-60224.5	-3.41612	-89999.4	-0.29803	-89999.5	-0.97044	-89999.2	-0.90991
31306.7	0.86706	31306.5	1.95393	711.911	-6.89742	-45169.4	-3.93767	-45005.2	-5.29646	-60075.7	-3.57258	-89999.4	-0.27754	-89999.5	-0.97789	-89999.2	-0.91923
31472.1	0.78696	31456.9	1.82167	860.636	-6.85644	-45019.9	-3.96002	-44855.4	-5.41754	-59925.4	-3.71042	-89999.5	-0.37439	-89999.4	-0.8382	-89999.2	-0.90246
31606.9	0.83726	31591.3	1.79745	1010.03	-6.87506	-44855.5	-4.04756	-44705.5	-5.3896	-59775.9	-3.56886	-89999.5	-0.47684	-89999.5	-0.85496	-89999.1	-0.83727
31757.3	0.85774	31742.4	1.78069	1174.07	-6.8788	-44720.8	-4.10158	-44555.8	-5.36352	-59625.8	-3.5018	-89998.3	-0.40978	-89999.7	-0.89221	-89992.3	-0.91364
31907.4	0.82236	31892.3	1.69687	1308.38	-6.95516	-44571.1	-4.08854	-44406	-5.48088	-59476.6	-3.55768	-89929.5	-0.37812	-89999.7	-0.91829	-89906.8	-0.96765
32071.9	0.72178	32042.2	1.56461	1457.11	-6.86016	-44421.3	-4.16864	-44256.6	-5.44176	-59327.1	-3.61915	-89807.5	-0.37253	-89999.6	-0.9127	-89766.7	-1.0254
32207.1	0.75902	32192.2	1.57207	1605.77	-6.89556	-44256.6	-4.24314	-44092.5	-5.4846	-59177	-3.64336	-89657.1	-0.45076	-89999.7	-0.96858	-89642.2	-1.00863
32357.1	0.80932	32342.1	1.54039	1754.64	-6.94958	-44122.1	-4.26362	-43957.8	-5.50882	-59027.8	-3.63405	-89528.9	-0.4191	-89999.7	-0.95554	-89484.3	-0.78698
32522.8	0.76648	32492.5	1.55529	1903.52	-6.9235	-43957.7	-4.20588	-43808.1	-5.5889	-58877.7	-3.66572	-89382.9	-0.41351	-89999.7	-0.8382	-89353.2	-0.9602
32673	0.74784	32658.5	1.51059	2067.87	-6.97938	-43823.4	-4.22824	-43658.9	-5.5945	-58728	-3.60425	-89235.2	-0.35949	-89999.7	-0.83261	-89189.7	-1.02912
32808.5	0.7404	32808.6	1.44355	2202.36	-6.92164	-43673.4	-4.33068	-43494.2	-5.59264	-58578.5	-3.78306	-89086.8	-0.42841	-89999.8	-0.87172	-89040.7	-1.0254
32974	0.73668	32958.9	1.39139	2351.56	-6.903	-43508.9	-4.40332	-43359.3	-5.59822	-58428.2	-3.76444	-88938	-0.52899	-89996.7	-0.94064	-88891.8	-1.07755
33108.1	0.73854	33108.7	1.39883	2500.45	-6.95702	-43374.3	-4.4145	-43209.9	-5.64664	-58279.5	-3.78865	-88788.6	-0.5737	-89918.3	-0.92201	-88757.9	-1.01422
33258.7	0.69196	33258.8	1.40443	2649.36	-7.02222	-43224.6	-4.4052	-43060.2	-5.70812	-58129.6	-3.82777	-88639.2	-0.52341	-89794.3	-0.85496	-88579	-0.98814
33408.4	0.69384	33423.6	1.32247	2798.81	-6.9384	-43060.5	-4.36422	-42911.1	-5.7789	-57979.8	-3.88924	-88475.1	-0.50664	-89657.1	-0.83447	-88443.9	-1.01608
33559	0.60816	33558.8	1.23119	2948.77	-6.96448	-42926.2	-4.36794	-42761.7	-5.77704	-57830.7	-3.93021	-88340.5	-0.47684	-89500.2	-0.96858	-88309.5	-0.96579
33709	0.62118	33709	1.26473	3098.9	-6.99986	-42761.4	-4.46294	-42611.7	-5.77144	-57680.8	-3.99541	-88191.2	-0.43772	-89353.7	-0.90339	-88159.9	-0.9006
33873.9	0.5858	33859.2	1.27963	3248.95	-7.00172	-42626.8	-4.58028	-42461.9	-5.74536	-57530.9	-4.06991	-88041.6	-0.46566	-89205.6	-0.89407	-87995.6	-1.01795
34024.4	0.54482	34009.3	1.16041	3399.77	-6.96634	-42477	-4.66038	-42312.4	-5.68204	-57381.4	-4.01777	-87892	-0.54948	-89071.4	-0.90153	-87845.8	-0.98442
34158.9	0.54296	34159.2	1.13807	3565.73	-7.05202	-42327.2	-4.60264	-42162.9	-5.72116	-57231.8	-4.01777	-87742.1	-0.36322	-88907.6	-0.87545	-87697	-0.95275
34323.9	0.52806	34308.9	1.06169	3700.52	-6.99056	-42163.1	-4.63058	-42012.9	-5.76958	-57067.4	-4.05501	-87593.2	-0.37626	-88758.2	-0.93133	-87547.2	-0.97511
34474.1	0.51502	34474.3	1.10081	3852.02	-7.00732	-42013.3	-4.65664	-41864	-5.73978	-56917.7	-4.15559	-87443.4	-0.39675	-88624.8	-0.91829	-87398.4	-1.05707
34624.2	0.57276	34609.3	1.00209	4017.44	-7.00918	-41863.9	-4.64734	-41714.2	-5.77144	-56783.3	-4.18541	-87279	-0.35577	-88460.2	-0.95368	-87247.4	-1.04589
34759.4	0.58022	34759.6	0.97415	4152.56	-6.96074	-41729.4	-4.65106	-41564.4	-5.86086	-56633.7	-4.24501	-87129	-0.43027	-88310.8	-0.97417	-87098.3	-0.94717
34909.5	0.46846	34924.6	0.96111	4302.73	-6.96634	-41564.6	-4.68272	-41414.4	-5.88694	-56483.7	-4.27109	-86980.2	-0.55507	-88175.8	-0.9276	-86948.6	-0.88756
35059.8	0.40884	35060.4	0.95553	4467.98	-6.93654	-41414.4	-4.80008	-41264.5	-5.88322	-56334.2	-4.37911	-86844.9	-0.6035	-88011.2	-0.93319	-86799	-0.89129
35209.7	0.42002	35210	0.84191	4602.79	-6.95516	-41279.4	-4.83546	-41114.6	-5.91302	-56184.3	-4.38843	-86695.2	-0.54017	-87876.9	-0.94064	-86649.6	-0.91923
35359.5	0.40326	35360	0.87543	4753.23	-6.903	-41129.4	-4.79262	-40950	-5.94468	-56035.5	-4.36421	-86546.4	-0.48802	-87727.1	-0.95182	-86500.5	-1.02167
35524.6	0.43864	35510.1	0.89779	4902.86	-6.89742	-40965.1	-4.86154	-40815.7	-5.82176	-55885.5	-4.39215	-86396.8	-0.45635	-87562.4	-0.9425	-86351.1	-1.085
35659.9	0.49266	35659.7	0.96111	5053.16	-6.9235	-40815.9	-4.96584	-40651.2	-5.84596	-55736	-4.47411	-86247.4	-0.47125	-87413.4	-0.86241	-86201.1	-1.06265
35810.1	0.46286	35810.4	0.85681	5203.1	-6.86576	-40666.2	-4.923	-40516.4	-5.88694	-55586.6	-4.40705	-86097.4	-0.47125	-87278.3	-0.91456	-86051.8	-0.94903
35975.3	0.48894	35960.9	0.81583	5353.22	-6.91978	-40531.6	-4.9528	-40366.6	-5.97448	-55436.7	-4.42381	-85947.6	-0.50292	-87114.3	-0.93692	-85901.9	-0.97324
36110.6	0.40512	36110.6	0.81397	5503.58	-6.96448	-40381.6	-4.90252	-40217	-6.00616	-55286.5	-4.47411	-85798	-0.4191	-86979.5	-0.93133	-85737.4	-1.01236
36260.6	0.45542	36260.7	0.80093	5653.79	-6.99614	-40232.2	-4.8336	-40067.3	-6.08066	-55137.1	-4.44617	-85633.5	-0.38185	-86829.4	-0.93133	-85602.7	-1.09618
36425.4	0.36042	36410.1	0.76741	5804.01	-6.97938	-40082.2	-4.90066	-39917.5	-6.0192	-54987.9	-4.58773	-85484.2	-0.45263	-86680.5	-1.02073	-85453.4	-1.0403
36560.3	0.3418	36575.8	0.73759	5953.7	-6.91978	-39917.6	-4.98634	-39768.4	-5.99126	-54838.6	-4.56911	-85349.8	-0.51409	-86530.9	-1.01142	-85304.2	-1.12412
36710.3	0.39954	36725.6	0.72457	6103.6	-6.78008	-39782.8	-5.04408	-39618.8	-6.0639	-54689.1	-4.40705	-85200.2	-0.48988	-86381.7	-0.99279	-85139.5	-0.96765
36876	0.4964	36861.1	0.69663	6268.84	-6.89742	-39633.3	-4.95654	-39469.3	-6.18496	-54539.1	-4.45549	-85050.6	-0.50105	-86232.5	-0.90339	-85004.7	-1.01236
37026.8	0.3958	37011.6	0.69289	6404.28	-6.95702	-39484.2	-4.94164	-39319.5	-6.2185	-54374.3	-4.45363	-84900.2	-0.49174	-86082.3	-0.93692	-84854.2	-1.085
37161.9	0.3716	37162	0.62025	6554.82	-6.86016	-39335	-5.05526	-39170.1	-6.11418	-54239.4	-4.63803	-84734.8	-0.45821	-85932.7	-0.95927	-84704.7	-1.08314
37312.2	0.31944	37312.4	0.61467	6704.39	-6.86948	-39184.9	-5.12044	-39020.2	-6.14398	-54089.5	-4.64547	-84585.4	-0.61095	-85767.7	-0.95554	-84555	-1.12598
37461.8	0.38464	37461.7	0.64447	6870.07	-6.94772	-39020.2	-5.12044	-38870.6	-6.18496	-53940.1	-4.62685	-84451.2	-0.52341	-85618.7	-1.05799	-84405.6	-1.16882
37627.1	0.31012	37611.9	0.66869	7004.49	-6.8788	-38870.9	-5.20612	-38721.1	-6.14398	-53790.8	-4.68459	-84286.9	-0.53086	-85484	-1.10083	-84256.1	-1.17627
37761.7	0.3511	37762	0.61281	7154.96	-6.77076	-38735.8	-5.23034	-38556.8	-6.2036	-53626.3	-4.62871	-84152.1	-0.55135	-85319.4	-1.0673	-84106.6	-1.18559
37912.1	0.4163	37912.3	0.56997	7304.77	-6.86202	-38586.8	-5.17632	-38422.1	-6.27624	-53476.2	-4.64175	-84002.5	-0.56997	-85185.1	-1.01515	-83957	-1.12598
38062.3	0.3511	38062.7	0.62585	7470.2	-6.88252	-38437.3	-5.25642	-38272.7	-6.22408	-53341.3	-4.72371	-83838.3	-0.6035	-85035.4	-1.00397	-83807.3	-1.13902
38212.4	0.38276	38212.6	0.63887	7605.14	-6.88438	-38287.6	-5.28436	-38123	-6.2129	-53192	-4.76841	-83703.3	-0.52713	-84885.3	-1.05985	-83657.2	-1.15579
38362.6	0.42562	38363.2	0.56623	7755.14	-6.86762	-38138	-5.24524	-37957.9	-6.31908	-53027.2	-4.74605	-83553.5	-0.57556	-84720.8	-1.08407	-83508.2	-1.04775
38527.2	0.39954	38512.7	0.60907	7920.55	-6.85458	-37973.3	-5.28064	-37823.4	-6.35446	-52877.6	-4.74979	-83403.7	-0.56997	-84585.2	-1.01701	-83358.5	-1.11667
38677.5	0.33248	38662.9	0.52711	8069.83	-6.85458	-37838.8	-5.27504	-37673.8	-6.25574	-52728.4	-4.82987	-83254.6	-0.53644	-84435.9	-0.96672	-83209	-1.1204
38812.4	0.32316	38812.7	0.55133	8205.06	-6.88252	-37673.7	-5.33092	-37524.3	-6.3377	-52593.8	-4.89879	-83105.1	-0.57929	-84271.6	-0.99093	-83059.6	-1.08873
38977.5	0.18346	38962.6	0.49919	8370.08	-6.90114	-37539	-5.34768	-37375	-6.32094	-52444.2	-4.87645	-82955.6	-0.56252	-84121.9	-1.0077	-82910	-1.17627
39112.3	0.1965	39112.6	0.45633	8505.08	-6.91046	-37374.6	-5.47622	-37210.4	-6.32466	-52294.1	-5.00123	-82806.6	-0.55135	-83972.4	-1.04868	-82760.4	-1.08128
39277.3	0.26728	39263	0.49919	8654.98	-6.85458	-37239.9	-5.47808	-37074.9	-6.42524	-52145.1	-4.92301	-82641.9	-0.58487	-83837.9	-1.11015	-82611.4	-1.07383
39412.4	0.32502	39412.1	0.47125	8835.01	-6.83222	-37090.5	-5.58798	-36925	-6.48112	-51995	-5.00311	-82507.2	-0.53272	-83688.1	-1.0673	-82461.3	-1.2098
39562.6	0.28778	39562.7	0.45821	8954.74	-6.80616	-36924.4	-5.50042	-36775.5	-6.43456	-51845.5	-4.91555	-82342.6	-0.48988	-83523.4	-1.07289	-82312.1	-1.29362
39727.5	0.33806	39713.1	0.44517	9104.7	-6.77634	-36790.3	-5.44268	-36625.8	-6.5072	-51696.3	-4.96213	-82193.2	-0.52341	-83388.8	-1.1921	-82162.5	-1.29362
39877.3	0.41258	39863	0.44703	9254.63	-6.78938	-36625.4	-5.47808	-36461.2	-6.47182	-51531.9	-4.99379	-82058.8	-0.54017	-83239.4	-1.08221	-82013.1	-1.31225
40012.5	0.3865	40012.5	0.43771	9404.55	-6.79684	-36476.5	-5.49112	-36326.6	-6.45318	-51397.3	-4.96213	-81894.2	-0.55135	-83075	-1.15112	-81863.4	-1.22843
[truncated: 1,196 more rows]

## Sheet: Figure S6b
90000.2	-0.52248	90000.2	0.34645	90000.3	1.85334	90000.3	3.69086	90000.3	6.68321
[truncated: 2,554 more rows]

[truncated: 10 more sheets: Figure S6c, Figure S6d, Figure S6e, Figure S7, Figure S8a, Figure S8b, Figure S9a, Figure S9b, Figure S10a, Figure S10b]
